# Supplementary material for: Digging deeper: new gene order rearrangements and distinct patterns of codons usage in mitochondrial genomes among shrimps from the Axiidea, Gebiidea and Caridea (Crustacea: Decapoda)
Source: PeerJ. 2017 Mar 1;5:e2982. doi: 10.7717/peerj.2982 (PMC5335691; doi:10.7717/peerj.2982)
Supplement: Supplemental Information 1 [file peerj-05-2982-s001.xlsx]

## Sheet: Axiiidea_KU350630.1
AccessionID: KU350630.1
Species: Callianassa ceramica
Length: 16,899
%A: 32.91
%C: 15.75
%G: 14.56
%T: 36.78
%AT: 69.69
%GC: 30.31
#PCG: 13
#tRNA: 22
#rRNA: 2
#possible CR: 1
Gene	Strand	Position	Length (bp)	Intergenic Nucleotides (bp)
COI	+	1-1539	1539	5
trnL1(tag)	+	1535-1599	65	-5
trnL2(taa)	+	1600-1664	65	0
COII	+	1666-2352	687	1
trnK(ttt)	+	2351-2414	64	-2
ATP8	+	2417-2575	159	2
ATP6	+	2569-3243	675	-7
trnG(tcc)	+	3246-3308	63	2
trnV(tac)	+	3315-3378	64	6
ND3	+	3379-3732	354	0
COIII	+	3732-4520	789	-1
trnA(tgc)	+	4519-4584	66	-2
trnR(tcg)	+	4585-4648	64	0
trnN(gtt)	+	4660-4727	68	11
trnS1(tct)	+	4728-4795	68	0
trnE(ttc)	+	4795-4859	65	-1
trnF(gaa)	-	4862-4924	63	2
ND5	-	4925-6643	1719	0
trnH(gtg)	+	6644-6708	65	0
ND4	-	6709-8044	1336	0
ND4L	-	8038-8340	303	-7
trnT(tgt)	+	8343-8408	66	2
trnP(tgg)	-	8409-8475	67	0
ND6	+	8478-8979	502	2
Cytb	+	8980-10114	1135	0
trnS2(tga)	+	10115-10179	65	0
trnD(gtc)	-	10212-10274	63	32
Non-coding region	+	10275-12310	2036	0
trnI(gat)	+	12311-12377	67	0
srRNA	+	12376-13164	789	-2
lrRNA	+	13370-14421	1052	205
nad1	+	14524-15465	942	102
trnQ(ttg)	-	15557-15626	70	91
trnM(cat)	+	15645-15709	65	18
ND2	+	15710-16705	996	0
trnW(tca)	+	16704-16769	66	-2
trnC(gca)	-	16762-16822	61	-8
trnY(gta)	-	16828-16894	67	5

## Sheet: Axiidea_KM501040.2
AccessionID: KM501040.2
Species: Trypaea australiensis
Length: 15,485
%A: 32.75
%C: 17.66
%G: 15.12
%T: 34.47
%AT: 67.22
%GC: 32.78
#PCG: 13
#tRNA: 22
#rRNA: 2
#possible CR: 1
Gene	Strand	Position	Length (bp)	Intergenic Nucleotides (bp)
COI	+	1-1539	1539	9
trnL1(tag)	+	1535-1599	65	-5
trnL2(taa)	+	1600-1663	64	0
COII	+	1666-2352	687	2
trnK(ttt)	+	2351-2415	65	-2
ATP8	+	2418-2576	159	2
ATP6	+	2570-3244	675	-7
trnG(tcc)	+	3247-3309	63	2
trnV(tac)	+	3310-3373	64	0
ND3	+	3374-3727	354	0
COIII	+	3731-4519	789	3
trnA(tgc)	+	4518-4583	66	-2
trnR(tcg)	+	4586-4648	63	2
trnN(gtt)	+	4658-4722	65	9
trnS1(tct)	+	4723-4790	68	0
trnE(ttc)	+	4790-4853	64	-1
trnF(gaa)	-	4852-4914	63	-2
ND5	-	4915-6633	1719	0
trnH(gtg)	-	6634-6698	65	0
ND4	-	6699-8034	1336	0
ND4L	-	8028-8330	303	-7
trnT(tgt)	+	8338-8403	66	7
trnP(tgg)	-	8404-8470	67	0
ND6	+	8473-8974	502	2
Cytb	+	8975-10111	1137	0
trnS2(tga)	+	10111-10178	68	-1
trnD(gtc)	-	10180-10246	67	1
Non-coding region	+	10247-10833	587	0
trnI(gat)	+	10834-10899	66	0
srRNA	+	10898-11680	783	-2
lrRNA	+	11857-12934	1078	176
ND1	+	13030-13968	939	95
trnQ(ttg)	-	14153-14220	68	184
trnM(cat)	+	14222-14288	67	1
ND2	+	14289-15287	999	0
trnW(tca)	+	15286-15352	67	-2
trnC(gca)	-	15345-15406	62	-8
trnY(gta)	-	15411-15476	66	4

## Sheet: Caridea_KM978918.1
AccessionID: KM978918.1
Species: Macrobrachium bullatum
Length: 15,774
%A: 37.33
%C: 23.67
%G: 11.75
%T: 27.25
%AT: 64.58
%GC: 35.42
#PCG: 13
#tRNA: 22
#rRNA: 2
#possible CR: 1
Gene	Strand	Position	Length (bp)	Intergenic Nucleotides (bp)
COI	+	2-1536	1535	0
trnL2(taa)	+	1537-1600	64	0
COII	+	1604-2288	685	3
trnK(ttt)	+	2289-2356	68	0
trnD(gtc)	+	2358-2422	65	1
ATP8	+	2423-2581	159	0
ATP6	+	2575-3249	675	-7
COIII	+	3249-4037	789	-1
trnG(tcc)	+	4045-4109	65	7
ND3	+	4110-4463	354	0
trnA(tgc)	+	4464-4525	62	0
trnR(tcg)	+	4526-4586	61	0
trnN(gtt)	+	4589-4653	65	2
trnS1(tct)	+	4654-4720	67	0
trnE(ttc)	+	4721-4789	69	0
trnF(gaa)	-	4788-4853	66	-2
ND5	-	4854-6560	1707	0
trnH(gtg)	-	6579-6643	65	18
ND4	-	6645-7979	1335	1
ND4L	-	7973-8272	300	-7
trnT(tgt)	+	8275-8338	64	2
trnP(tgg)	-	8338-8403	66	-1
ND6	+	8405-8920	516	1
Cytb	+	8920-10054	1135	-1
trnS2(tga)	+	10055-10123	69	0
ND1	-	10144-11085	942	20
trnL1(tag)	-	11103-11167	65	17
lrRNA	-	11116-12480	1365	-52
trnV(tac)	-	12475-12540	66	-6
srRNA	-	12540-13343	804	-1
Non-coding region	+	13344-14341	998	0
trnI(gat)	+	14342-14408	67	0
trnQ(ttg)	-	14440-14507	68	31
trnM(cat)	+	14519-14585	67	11
ND2	+	14586-15581	996	0
trnW(tca)	+	15580-15648	69	-2
trnC(gca)	-	15650-15712	63	1
trnY(gta)	-	15713-15774	62	0

## Sheet: Caridea_KP276147.1
AccessionID: KP276147.1
Species: Alpheus lobidens
Length: 15,735
%A: 32.02
%C: 26.46
%G: 14.67
%T: 26.84
%AT: 58.86
%GC: 41.13
#PCG: 13
#tRNA: 23
#rRNA: 2
#possible CR: 1
Gene	Strand	Position	Length (bp)	Intergenic Nucleotides (bp)
COI	+	1-1537	1537	0
trnL2(taa)	+	1538-1604	67	0
COII	+	1607-2290	684	2
trnK(ttt)	+	2296-2365	70	5
trnD(gtc)	+	2369-2436	68	3
ATP8	+	2446-2595	150	9
ATP6	+	2589-3263	675	-7
COIII	+	3263-4051	789	-1
trnG(tcc)	+	4055-4119	65	3
ND3	+	4120-4471	352	0
trnA(tgc)	+	4472-4535	64	0
trnR(tcg)	+	4538-4602	65	2
trnN(gtt)	+	4607-4672	66	4
trnS1(tct)	+	4673-4739	67	0
trnF(gaa)	-	4746-4809	64	6
ND5	-	4810-6509	1700	0
trnH(gtg)	-	6528-6591	64	18
ND4	-	6587-7924	1338	-5
ND4L	-	7918-8217	300	-7
trnQ(ttg)	-	8215-8278	64	-3
trnT(tgt)	+	8291-8355	65	12
trnP(tgg)	-	8356-8421	66	0
ND6	+	8424-8939	516	2
Cytb	+	8939-10075	1137	-1
trnE(ttc)	-	10076-10143	68	0
trnS2(tga)	+	10163-10232	70	19
ND1	-	10232-11173	942	-1
trnL1(tag)	-	11189-11253	65	15
lrRNA	-	11212-12582	1371	-42
trnV(tac)	-	12560-12625	66	-23
srRNA	-	12626-13446	821	0
Non-coding region	+	13446-14325	880	-1
trnI(gat)	+	14326-14391	66	0
trnQ(ttg)	-	14404-14471	68	12
trnM(cat)	+	14467-14532	66	-5
ND2	+	14533-15531	999	0
trnW(tca)	+	15530-15596	67	-2
trnC(gca)	-	15599-15663	65	2
trnY(gta)	-	15669-15735	67	5

## Sheet: Caridea_KU726823.1
AccessionID: KU726823.1
Species: Caridina cf. nilotica
Length: 15,497
%A: 34.41
%C: 22.02
%G: 13.53
%T: 30.04
%AT: 64.45
%GC: 35.55
#PCG: 13
#tRNA: 22
#rRNA: 2
#possible CR: 1
Gene	Strand	Position	Length (bp)	Intergenic Nucleotides (bp)
COI	+	1-1521	1521	14
trnL2(taa)	+	1524-1587	64	2
COII	+	1590-2270	681	2
trnK(ttt)	+	2279-2346	68	8
trnD(gtc)	+	2365-2431	67	18
ATP8	+	2432-2590	159	0
ATP6	+	2584-3258	675	-7
COIII	+	3258-4043	786	-1
trnG(tcc)	+	4047-4111	65	3
ND3	+	4112-4465	354	0
trnA(tgc)	+	4464-4528	65	-2
trnR(tcg)	+	4529-4592	64	0
trnN(gtt)	+	4593-4659	67	0
trnS1(tct)	+	4660-4726	67	0
trnE(ttc)	+	4727-4795	69	0
trnF(gaa)	-	4794-4860	67	-2
ND5	-	4862-6589	1728	1
trnH(gtg)	-	6590-6652	63	0
ND4	-	6653-7991	1339	0
ND4L	-	7985-8287	303	-7
trnT(tgt)	+	8290-8355	66	2
trnP(tgg)	-	8356-8421	66	0
ND6	+	8424-8939	516	2
Cytb	+	8939-10075	1137	-1
trnS2(tga)	+	10075-10144	70	-1
ND1	-	10163-11104	942	18
trnL1(tag)	-	11130-11194	65	25
lrRNA	-	11150-12521	1372	-45
trnV(tac)	-	12524-12590	67	2
srRNA	-	12594-13388	795	3
Non-coding region	+	13389-14063	675	0
trnI(gat)	+	14064-14130	67	0
trnQ(ttg)	-	14139-14206	68	8
trnM(cat)	+	14212-14277	66	5
ND2	+	14278-15282	1005	0
trnW(tca)	+	15281-15350	70	-2
trnC(gca)	-	15350-15416	67	-1
trnY(gta)	-	15418-15483	66	1
