# Supplementary material for: Digging deeper: new gene order rearrangements and distinct patterns of codons usage in mitochondrial genomes among shrimps from the Axiidea, Gebiidea and Caridea (Crustacea: Decapoda)
Source: PeerJ. 2017 Mar 1;5:e2982. doi: 10.7717/peerj.2982 (PMC5335691; doi:10.7717/peerj.2982)
Supplement: Supplemental Information 3 [file peerj-05-2982-s003.xlsx]

## Sheet: RSCU
		Axiidea								Gebiidea					Caridea
Amino acid	Codon	KU350630.1	KU362925.1	NC_019609.1	NC_019610.1	NC_020025.1	NC_020351.1	NC_024651.1	NC_026225.2	NC_019606.1	NC_019607.1	NC_019608.1	NC_020023.1	NC_025943.1	KP276147.1	KU726823.1	NC_006880.1	NC_008413.1	NC_012217.1	NC_012566.1	NC_014883.1	NC_015073.1	NC_018778.1	NC_020310.1	NC_020311.1	NC_020313.1	NC_021971.1	NC_023823.1	NC_024751.1	NC_027116.1	NC_027601.1	NC_027602.1	NC_027603.1	NC_029240.1
A	GCA	1.15	1.28	1.05	1.43	1.06	1.3	0.95	1.15	1.47	1.22	1.16	1.47	1.4	0.84	1.04	0.86	0.78	1.05	1.06	0.92	1.12	0.98	1.02	0.97	0.97	1.08	0.84	1.15	0.97	0.69	1.24	0.9	0.79
A	GCC	0.45	0.5	0.43	0.43	0.71	0.42	0.95	0.59	0.43	0.91	0.93	0.75	0.56	1.34	0.87	1.2	1.2	0.83	1.12	1.4	0.86	1.24	1.02	1.02	1.48	1.06	0.96	0.81	0.97	1.21	0.99	0.61	1.04
A	GCG	0.25	0.14	0.31	0.15	0.39	0.17	0.33	0.3	0.06	0.11	0.27	0.1	0.07	0.52	0.34	0.25	0.47	0.13	0.28	0.5	0.2	0.33	0.2	0.31	0.39	0.2	0.34	0.31	0.25	0.46	0.14	0.29	0.28
A	GCT	2.16	2.08	2.21	1.99	1.84	2.11	1.77	1.96	2.04	1.76	1.65	1.69	1.96	1.29	1.75	1.68	1.55	2	1.54	1.18	1.81	1.45	1.76	1.7	1.16	1.66	1.85	1.74	1.8	1.64	1.63	2.2	1.89
C	TGC	0.49	0.44	0.2	0.2	0.62	0.21	0.85	0.36	0.24	0.33	0.54	0.27	0.43	0.63	0.37	0.59	0.32	0.61	0.68	0.97	0.36	0.77	0.56	0.51	1	0.32	0.42	0.65	0.56	0.58	0.5	0.57	0.37
C	TGT	1.51	1.56	1.8	1.8	1.38	1.79	1.15	1.64	1.76	1.67	1.46	1.73	1.57	1.37	1.63	1.41	1.68	1.39	1.32	1.03	1.64	1.23	1.44	1.49	1	1.68	1.58	1.35	1.44	1.42	1.5	1.43	1.63
D	GAC	0.4	0.64	0.43	0.46	0.63	0.23	0.41	0.72	0.28	0.48	0.87	0.26	0.21	1.03	0.84	1	0.99	0.85	1.14	0.94	1.08	1.08	0.72	0.87	1.15	0.96	0.69	0.85	0.74	0.86	1.03	0.76	0.54
D	GAT	1.6	1.36	1.57	1.54	1.37	1.77	1.59	1.28	1.72	1.52	1.13	1.74	1.79	0.97	1.16	1	1.01	1.15	0.86	1.06	0.92	0.92	1.28	1.13	0.85	1.04	1.31	1.15	1.26	1.14	0.97	1.24	1.46
E	GAA	1.4	1.52	1.23	1.32	1.11	1.56	0.85	1.33	1.51	1.32	1.38	1.33	1.39	1.23	1.38	1.18	1.26	1.3	1.14	0.96	1.36	1.33	1.26	1.29	1.09	1.45	1.41	1.19	1.32	0.76	1.32	1.55	1.2
E	GAG	0.6	0.48	0.77	0.68	0.89	0.44	1.15	0.67	0.49	0.68	0.62	0.67	0.61	0.78	0.62	0.82	0.74	0.7	0.86	1.04	0.64	0.67	0.74	0.71	0.91	0.55	0.59	0.81	0.68	1.24	0.68	0.45	0.8
F	TTC	0.44	0.35	0.5	0.36	0.5	0.27	0.47	0.61	0.28	0.42	0.55	0.34	0.39	0.99	0.64	0.93	0.66	0.52	0.74	0.87	0.6	0.58	0.59	0.57	0.7	0.57	0.37	0.71	0.62	0.66	0.6	0.48	0.6
F	TTT	1.56	1.65	1.5	1.64	1.5	1.73	1.53	1.39	1.72	1.57	1.45	1.66	1.61	1.01	1.36	1.07	1.34	1.48	1.26	1.13	1.4	1.42	1.41	1.43	1.3	1.43	1.63	1.29	1.38	1.34	1.4	1.52	1.4
G	GGA	1.87	1.84	1.74	1.72	1.19	1.78	1.19	1.3	2.03	1.96	1.52	1.96	1.88	1.19	1.43	1.6	1.16	1.62	1.39	1.08	1.73	1.44	2.01	1.88	1.37	1.57	1.33	1.44	1.94	0.85	1.67	1.46	1.62
G	GGC	0.27	0.19	0.35	0.34	0.55	0.09	0.41	0.26	0.2	0.28	0.66	0.22	0.36	0.61	0.34	0.54	0.59	0.46	0.63	0.76	0.39	0.65	0.37	0.49	0.75	0.57	0.37	0.45	0.32	0.77	0.34	0.36	0.49
G	GGG	0.54	0.56	0.78	0.75	1.06	0.76	1.2	0.63	0.43	0.6	0.76	0.65	0.35	1.43	1.18	0.97	1.6	0.82	1.22	1.27	0.76	1.5	0.87	1.03	1.4	0.98	1.49	1.12	0.98	1.48	0.96	0.91	1.09
G	GGT	1.31	1.41	1.13	1.19	1.2	1.37	1.2	1.81	1.33	1.17	1.06	1.16	1.4	0.77	1.04	0.89	0.65	1.1	0.76	0.89	1.12	0.41	0.75	0.59	0.47	0.87	0.8	0.99	0.75	0.89	1.03	1.27	0.8
H	CAC	0.64	0.67	0.52	0.32	0.55	0.49	0.46	0.87	0.51	0.84	1.12	0.49	0.45	1.44	1.25	1.32	1.07	1.04	1.28	1.12	1.3	1.32	1.05	1.07	1.29	0.95	0.94	1.19	1.04	1.3	1.07	0.96	0.96
H	CAT	1.36	1.33	1.48	1.68	1.45	1.51	1.54	1.13	1.49	1.16	0.88	1.51	1.55	0.56	0.75	0.68	0.93	0.96	0.72	0.88	0.7	0.68	0.95	0.93	0.71	1.05	1.06	0.81	0.96	0.7	0.93	1.04	1.04
I	ATC	0.25	0.25	0.34	0.26	0.46	0.18	0.56	0.39	0.13	0.19	0.61	0.2	0.2	0.91	0.46	0.8	0.68	0.49	0.69	0.78	0.48	0.59	0.47	0.49	0.59	0.46	0.44	0.51	0.48	0.92	0.73	0.32	0.44
I	ATT	1.75	1.75	1.66	1.74	1.54	1.82	1.44	1.61	1.87	1.81	1.39	1.8	1.8	1.09	1.54	1.2	1.32	1.51	1.31	1.22	1.52	1.41	1.53	1.51	1.41	1.54	1.56	1.49	1.52	1.08	1.27	1.68	1.56
K	AAA	1.74	1.58	1.56	1.56	1.44	1.64	1.27	1.52	1.73	1.59	1.47	1.62	1.52	1.14	1.52	1.4	1.41	1.58	1.31	1.11	1.43	1.32	1.38	1.36	1.26	1.44	1.67	1.25	1.36	1.2	1.29	1.66	1.6
K	AAG	0.26	0.42	0.44	0.44	0.56	0.36	0.73	0.48	0.27	0.41	0.53	0.38	0.47	0.86	0.48	0.6	0.59	0.42	0.69	0.89	0.57	0.68	0.62	0.64	0.74	0.56	0.33	0.75	0.64	0.8	0.71	0.34	0.4
L	CTA	0.74	0.69	0.69	0.88	0.9	0.49	1.07	1.13	0.48	0.99	1.16	0.96	0.54	1.46	1.11	1.25	0.87	0.92	1.18	1.51	1.15	0.88	1.01	0.93	1	1.07	0.73	1.35	1.02	0.75	1.23	0.87	0.95
L	CTC	0.17	0.14	0.24	0.2	0.44	0.14	0.4	0.51	0.14	0.18	0.55	0.22	0.28	0.78	0.44	0.71	0.96	0.35	0.54	0.79	0.49	0.83	0.77	0.74	1.13	0.59	0.31	0.49	0.79	0.86	0.61	0.27	0.28
L	CTG	0.22	0.08	0.21	0.21	0.3	0.17	0.29	0.19	0	0.22	0.21	0.13	0.09	0.72	0.3	0.38	0.36	0.08	0.32	0.66	0.21	0.3	0.11	0.25	0.32	0.14	0.24	0.45	0.1	0.86	0.2	0.08	0.17
L	CTT	1.51	1.52	1.51	1.15	1.01	1.25	0.99	1.31	0.99	1.05	0.93	1.09	1.03	0.87	1.24	0.91	1.11	1.17	1.18	0.86	0.99	1.39	1.39	1.41	1	1.28	1.07	1.11	1.38	1.26	1.13	1.27	1.05
L	TTA	2.79	3.07	2.55	2.87	1.9	3.08	1.97	2.16	4.1	2.92	2.15	3.07	3.7	1.15	2.12	1.7	1.75	2.77	1.97	1.29	2.5	1.72	1.96	2.13	1.6	2.49	2.97	1.9	1.94	1.43	1.84	2.97	2.99
L	TTG	0.57	0.49	0.8	0.7	1.46	0.87	1.28	0.7	0.29	0.64	0.99	0.52	0.36	1.03	0.79	1.05	0.96	0.7	0.81	0.89	0.66	0.89	0.77	0.53	0.96	0.43	0.68	0.7	0.78	0.85	1	0.54	0.56
M	ATA	1.55	1.57	1.37	1.45	1.12	1.33	1.32	1.35	1.87	1.62	1.4	1.55	1.7	1.22	1.43	1.37	1.49	1.65	1.2	1.29	1.48	1.47	1.55	1.48	1.39	1.57	1.43	1.41	1.57	1.09	1.49	1.7	1.65
M	ATG	0.45	0.43	0.63	0.55	0.88	0.67	0.68	0.65	0.13	0.38	0.6	0.45	0.3	0.78	0.57	0.63	0.51	0.35	0.8	0.71	0.52	0.53	0.45	0.52	0.61	0.43	0.57	0.59	0.43	0.91	0.51	0.3	0.35
N	AAC	0.51	0.62	0.41	0.37	0.82	0.35	0.7	0.73	0.27	0.51	0.82	0.27	0.43	1.31	0.93	1.02	0.94	0.92	0.85	1.18	0.82	0.96	0.82	0.68	0.99	0.7	0.67	0.82	0.8	1.07	1.15	0.59	0.63
N	AAT	1.49	1.38	1.59	1.63	1.18	1.65	1.3	1.27	1.73	1.49	1.18	1.73	1.57	0.69	1.07	0.98	1.06	1.08	1.15	0.82	1.18	1.04	1.18	1.32	1.01	1.3	1.33	1.18	1.2	0.93	0.85	1.41	1.37
P	CCA	1	0.74	1.04	0.73	0.99	0.82	0.7	0.98	1.22	1.38	1.02	0.94	1.51	0.81	1.09	1.32	0.87	1.47	1.01	1.13	1.39	0.88	1.1	1.07	0.75	0.99	1.21	0.82	1.05	0.72	1.44	1.43	1.06
P	CCC	0.17	0.2	0.23	0.25	0.71	0.27	0.65	0.72	0.38	0.77	1.34	0.75	0.63	1.48	0.8	1.01	1.44	0.93	1.21	1.51	0.9	1.41	1.35	1.26	1.49	1.13	0.59	1.04	1.32	1.46	1.28	0.21	0.99
P	CCG	0.06	0.14	0.37	0.17	0.44	0.25	0.25	0.17	0.16	0.16	0.27	0.24	0.14	0.52	0.21	0.34	0.35	0.05	0.25	0.31	0.14	0.28	0.17	0.19	0.45	0.14	0.56	0.38	0.19	0.46	0.21	0.61	0.16
P	CCT	2.77	2.91	2.37	2.85	1.86	2.66	2.39	2.13	2.24	1.7	1.37	2.07	1.73	1.19	1.89	1.32	1.33	1.55	1.53	1.05	1.58	1.43	1.38	1.48	1.31	1.73	1.64	1.76	1.43	1.37	1.07	1.75	1.79
Q	CAA	1.62	1.57	1.32	1.45	0.94	1.48	0.92	1.55	1.91	1.72	1.62	1.69	1.72	1.3	1.49	1.48	1.31	1.69	1.49	1.16	1.55	1.51	1.58	1.51	1.23	1.76	1.54	1.38	1.61	0.91	1.47	1.67	1.56
Q	CAG	0.38	0.43	0.68	0.55	1.06	0.52	1.08	0.45	0.09	0.28	0.38	0.31	0.28	0.7	0.51	0.52	0.69	0.31	0.51	0.84	0.45	0.49	0.42	0.49	0.77	0.24	0.46	0.62	0.39	1.09	0.53	0.33	0.44
R	CGA	1.94	1.81	1.79	1.64	1.29	1.8	1.13	2.23	2.07	2.31	1.97	2.03	2.24	1.88	1.67	2.19	1.57	2.1	2.3	2.15	2.73	1.84	1.97	1.84	1.75	1.94	1.69	1.77	1.94	1.35	2.41	2.03	2.24
R	CGC	0.19	0.06	0.28	0.13	0.34	0.07	0.33	0.07	0.07	0.34	0.33	0.14	0.27	0.35	0.27	0.25	0.59	0.25	0.39	0.25	0.06	0.59	0.39	0.33	0.44	0.45	0.31	0.13	0.45	0.75	0.38	0.26	0.14
R	CGG	0.65	0.65	0.9	0.33	1.08	0.4	0.87	0.39	0.27	0.2	0.72	0.47	0.34	1.18	1.07	0.62	1.05	0.7	0.92	1.17	0.38	1.05	0.66	0.92	1.12	0.65	1.06	0.79	0.65	1.05	0.38	0.66	0.61
R	CGT	1.23	1.48	1.03	1.9	1.29	1.73	1.67	1.31	1.6	1.15	0.98	1.36	1.15	0.59	1	0.94	0.79	0.95	0.39	0.43	0.83	0.52	0.98	0.92	0.69	0.97	0.94	1.31	0.97	0.85	0.83	1.05	1.02
S	AGA	1.91	1.97	1.66	1.88	1.52	1.93	1.37	1.58	1.68	1.6	1.54	1.45	1.73	0.8	1.46	1.5	1.36	1.65	1.21	0.94	1.36	1.03	1.43	1.55	1.22	1.31	1.6	1.5	1.45	0.86	1.5	1.49	1.69
S	AGC	0.11	0.11	0.24	0.11	0.24	0.04	0.27	0.11	0.07	0.07	0.2	0.04	0.07	0.38	0.16	0.24	0.3	0.18	0.07	0.41	0.09	0.22	0.11	0.13	0.23	0.31	0.16	0.16	0.13	0.78	0.18	0.26	0.16
S	AGG	0.41	0.32	0.68	0.6	0.53	0.59	0.9	0.65	0.48	0.57	0.49	0.53	0.46	1.03	0.91	0.54	0.74	0.42	0.98	1.08	0.74	1.03	0.91	0.84	1.13	0.82	0.47	0.68	0.87	1.39	0.68	0.63	0.74
S	AGT	0.71	0.73	0.61	0.62	0.68	0.57	0.38	0.63	0.59	0.66	0.85	0.72	0.65	0.48	0.53	0.78	0.82	0.77	0.93	0.51	0.82	0.81	0.65	0.6	0.61	0.76	0.76	0.63	0.63	0.78	0.68	0.85	0.79
S	TCA	1.44	1.54	1.38	1.31	0.94	1.25	1.32	1.29	2.18	1.79	1.65	1.68	1.67	1.56	1.73	1.53	1.19	1.69	1.14	1.68	1.76	1.32	1.34	1.15	1.33	1.64	1.28	1.43	1.25	0.74	1.78	1.44	1.34
S	TCC	0.69	0.56	0.46	0.47	1.01	0.29	0.76	0.89	0.24	0.46	0.82	0.51	0.35	1.22	0.55	0.89	1.19	0.7	0.84	0.98	0.62	1.25	0.96	1	1.28	0.76	0.63	0.63	1.05	0.8	0.62	0.37	0.53
S	TCG	0.24	0.15	0.33	0.31	0.64	0.15	0.31	0.42	0.2	0.15	0.27	0.15	0.28	0.69	0.51	0.28	0.26	0.15	0.37	0.37	0.18	0.24	0.18	0.24	0.27	0.07	0.4	0.41	0.2	0.41	0.21	0.22	0.21
S	TCT	2.51	2.62	2.64	2.7	2.44	3.16	2.69	2.43	2.57	2.71	2.18	2.91	2.8	1.83	2.15	2.22	2.14	2.44	2.45	2.03	2.43	2.1	2.43	2.48	1.94	2.33	2.7	2.56	2.41	2.25	2.35	2.73	2.54
T	ACA	1.33	1.44	1.19	1.33	1.11	1.37	1.33	1.57	1.72	1.69	1.57	1.74	1.69	1.11	1.94	1.65	1.37	1.93	1.17	1.24	1.72	1.26	1.41	1.39	1.16	1.59	1.25	1.61	1.39	0.85	1.81	1.57	1.28
T	ACC	0.52	0.33	0.44	0.42	0.49	0.29	0.57	0.76	0.4	0.56	0.82	0.54	0.33	1.25	0.36	1.01	1.17	0.6	0.9	0.99	0.77	1.12	0.89	0.76	1.26	0.69	0.63	0.54	0.94	1.32	0.92	0.21	0.66
T	ACG	0.15	0.15	0.17	0.21	0.38	0.15	0.42	0.2	0.04	0.15	0.14	0.15	0.22	0.28	0.17	0.2	0.23	0.16	0.37	0.3	0.14	0.12	0.12	0.2	0.22	0.15	0.3	0.29	0.14	0.47	0.14	0.17	0.13
T	ACT	2	2.08	2.2	2.04	2.02	2.2	1.68	1.46	1.83	1.6	1.47	1.57	1.76	1.37	1.53	1.14	1.23	1.31	1.56	1.46	1.37	1.49	1.58	1.65	1.36	1.57	1.82	1.56	1.53	1.36	1.13	2.05	1.92
V	GTA	1.38	1.45	1.12	1.15	1.1	1.33	0.87	1.31	1.61	1.38	1.48	1.59	1.41	0.98	1.14	1.28	1.4	1.56	1.21	1.1	1.62	1.08	1.3	1.2	1.02	1.58	1.37	1.31	1.27	0.91	1.29	1.82	1.45
V	GTC	0.37	0.33	0.37	0.15	0.34	0.26	0.4	0.35	0.13	0.3	0.47	0.15	0.27	1.01	0.58	0.68	0.6	0.26	0.69	0.8	0.37	0.52	0.46	0.44	0.6	0.36	0.4	0.64	0.43	0.9	0.48	0.28	0.37
V	GTG	0.42	0.33	0.6	0.72	1.07	0.58	0.88	0.57	0.3	0.23	0.68	0.48	0.45	0.83	0.53	0.73	0.61	0.67	0.69	0.75	0.45	0.87	0.52	0.57	0.83	0.53	0.6	0.63	0.55	0.87	0.49	0.28	0.5
V	GTT	1.83	1.89	1.91	1.97	1.49	1.83	1.85	1.77	1.96	2.08	1.36	1.79	1.86	1.19	1.75	1.31	1.4	1.51	1.42	1.35	1.56	1.53	1.73	1.79	1.54	1.54	1.63	1.43	1.76	1.32	1.74	1.61	1.68
W	TGA	1.64	1.68	1.52	1.3	1.07	1.4	0.87	1.52	1.76	1.68	1.56	1.7	1.82	1.29	1.5	1.5	1.19	1.36	1.26	1.35	1.65	1.47	1.5	1.52	1.42	1.57	1.55	1.52	1.46	0.91	1.42	1.57	1.43
W	TGG	0.36	0.32	0.48	0.7	0.93	0.6	1.13	0.48	0.24	0.32	0.44	0.3	0.18	0.71	0.5	0.5	0.81	0.64	0.74	0.65	0.35	0.53	0.5	0.48	0.58	0.43	0.45	0.48	0.54	1.09	0.58	0.43	0.57
Y	TAC	0.57	0.57	0.54	0.47	0.6	0.38	0.62	0.71	0.29	0.5	0.5	0.32	0.46	1.06	0.91	0.85	0.7	0.6	0.76	0.9	0.55	0.72	0.56	0.67	0.98	0.59	0.66	0.73	0.58	0.92	0.71	0.83	0.63
Y	TAT	1.43	1.43	1.46	1.53	1.4	1.62	1.38	1.29	1.71	1.5	1.5	1.68	1.54	0.94	1.09	1.15	1.3	1.4	1.24	1.1	1.45	1.28	1.44	1.33	1.02	1.41	1.34	1.27	1.42	1.08	1.29	1.17	1.37

## Sheet: RawCount
		Axiidea								Gebiidea					Caridea
Amino acid	Codon	KU350630.1	KU362925.1	NC_019609.1	NC_019610.1	NC_020025.1	NC_020351.1	NC_024651.1	NC_026225.2	NC_019606.1	NC_019607.1	NC_019608.1	NC_020023.1	NC_025943.1	KP276147.1	KU726823.1	NC_006880.1	NC_008413.1	NC_012217.1	NC_012566.1	NC_014883.1	NC_015073.1	NC_018778.1	NC_020310.1	NC_020311.1	NC_020313.1	NC_021971.1	NC_023823.1	NC_024751.1	NC_027116.1	NC_027601.1	NC_027602.1	NC_027603.1	NC_029240.1
A	GCA	59	66	61	74	57	68	49	62	75	67	61	75	75	50	67	56	48	66	65	60	72	65	65	63	63	69	54	78	62	45	80	56	48
A	GCC	23	26	25	22	38	22	49	32	22	50	49	38	30	80	56	78	74	52	69	92	55	82	65	66	96	68	62	55	62	79	64	38	63
A	GCG	13	7	18	8	21	9	17	16	3	6	14	5	4	31	22	16	29	8	17	33	13	22	13	20	25	13	22	21	16	30	9	18	17
A	GCT	111	107	128	103	99	111	91	106	104	97	87	86	105	77	113	109	96	126	95	77	116	96	112	110	75	106	119	118	115	107	105	137	115
C	TGC	10	9	4	4	12	4	17	7	5	7	13	6	10	11	7	15	7	15	18	18	9	15	11	10	21	6	9	13	11	23	13	10	9
C	TGT	31	32	36	37	27	34	23	32	37	35	35	39	37	24	31	36	37	34	35	19	41	24	28	29	21	32	34	27	28	56	39	25	40
D	GAC	15	24	16	18	23	9	15	27	10	16	33	10	8	39	32	39	40	32	40	34	39	40	27	33	43	34	27	32	28	32	39	29	19
D	GAT	60	51	58	61	50	69	58	48	62	51	43	68	68	37	44	39	41	43	30	38	33	34	48	43	32	37	51	43	48	42	37	47	51
E	GAA	61	66	48	54	47	64	33	55	61	52	56	52	53	49	51	43	46	48	48	39	53	52	48	49	43	58	53	47	50	30	51	58	49
E	GAG	26	21	30	28	38	18	45	28	20	27	25	26	23	31	23	30	27	26	36	42	25	26	28	27	36	22	22	32	26	49	26	17	33
F	TTC	75	60	82	61	82	47	79	102	48	68	87	53	68	149	97	129	102	76	109	126	85	95	94	91	113	90	55	105	98	92	85	74	87
F	TTT	269	285	245	282	247	297	256	233	289	252	230	256	279	151	207	148	205	219	186	165	200	231	224	228	211	228	243	190	219	187	197	236	205
G	GGA	110	108	105	97	75	101	70	75	122	121	92	123	114	80	92	101	73	101	91	67	108	96	131	122	90	99	83	89	126	53	107	93	103
G	GGC	16	11	21	19	35	5	24	15	12	17	40	14	22	41	22	34	37	29	41	47	24	43	24	32	49	36	23	28	21	48	22	23	31
G	GGG	32	33	47	42	67	43	71	36	26	37	46	41	21	96	76	61	101	51	80	79	47	100	57	67	92	62	93	69	64	92	62	58	69
G	GGT	77	83	68	67	76	78	71	104	80	72	64	73	85	52	67	56	41	69	50	55	70	27	49	38	31	55	50	61	49	55	66	81	51
H	CAC	27	28	20	14	22	21	18	36	21	35	43	20	19	57	50	56	43	42	52	46	50	52	43	43	53	39	37	50	42	61	40	39	39
H	CAT	57	56	57	73	58	65	60	47	62	48	34	61	65	22	30	29	37	39	29	36	27	27	39	37	29	43	42	34	39	33	35	42	42
I	ATC	34	35	50	35	62	25	80	56	23	30	89	33	34	123	64	110	87	76	96	102	70	78	65	68	78	64	68	71	66	98	105	44	66
I	ATT	239	243	247	239	209	248	208	232	326	288	201	299	304	146	212	165	170	233	184	159	224	185	211	209	185	217	244	210	211	115	181	229	235
K	AAA	74	67	68	70	61	73	62	70	70	62	63	65	61	48	60	63	64	67	55	46	60	52	58	58	51	61	66	50	58	52	55	68	67
K	AAG	11	18	19	20	24	16	36	22	11	16	23	15	19	36	19	27	27	18	29	37	24	27	26	27	30	24	13	30	27	35	30	14	17
L	CTA	72	67	66	83	92	46	99	110	46	98	116	94	53	142	107	122	87	89	120	145	113	88	101	92	100	108	70	129	102	78	123	85	97
L	CTC	16	14	23	19	45	13	37	49	13	18	55	22	27	76	42	69	96	34	55	76	48	83	77	74	113	59	30	47	79	89	61	26	28
L	CTG	21	8	20	20	31	16	27	18	0	22	21	13	9	70	29	37	36	8	33	64	21	30	11	25	32	14	23	43	10	89	20	8	17
L	CTT	146	147	144	109	103	118	92	127	95	104	93	107	100	85	120	89	111	113	120	83	98	139	139	140	100	129	103	106	138	131	113	124	107
L	TTA	270	298	243	272	194	290	182	210	394	290	215	300	360	112	205	166	176	267	201	124	247	173	196	212	160	251	286	182	194	148	184	290	304
L	TTG	55	48	76	66	149	82	118	68	28	64	99	51	35	100	76	103	96	68	83	86	65	89	77	53	96	43	65	67	78	88	100	53	57
M	ATA	154	155	134	153	109	136	153	126	199	160	137	163	165	112	129	121	138	153	98	123	135	129	145	139	122	145	135	129	148	82	133	170	149
M	ATG	45	42	61	58	86	69	79	60	14	38	59	47	29	72	52	56	47	33	65	68	47	47	42	49	54	40	54	54	40	68	45	30	32
N	AAC	34	41	28	23	54	22	48	47	19	36	55	18	31	74	50	58	55	55	52	74	49	57	49	41	59	43	40	45	48	62	68	35	40
N	AAT	99	92	110	103	77	105	89	81	123	105	79	117	112	39	58	56	62	64	70	51	71	62	71	79	60	79	79	65	72	54	50	83	86
P	CCA	35	26	37	26	38	30	25	34	45	52	38	35	55	31	41	50	32	54	40	44	51	32	40	39	28	35	45	32	38	30	55	54	41
P	CCC	6	7	8	9	27	10	23	25	14	29	50	28	23	57	30	38	53	34	48	59	33	51	49	46	56	40	22	41	48	61	49	8	38
P	CCG	2	5	13	6	17	9	9	6	6	6	10	9	5	20	8	13	13	2	10	12	5	10	6	7	17	5	21	15	7	19	8	23	6
P	CCT	97	102	84	102	71	97	85	74	83	64	51	77	63	46	71	50	49	57	61	41	58	52	50	54	49	61	61	69	52	57	41	66	69
Q	CAA	56	54	50	53	34	54	34	52	66	61	59	59	61	46	61	57	49	66	55	43	62	59	60	59	46	65	63	56	61	32	61	66	56
Q	CAG	13	15	26	20	38	19	40	15	3	10	14	11	10	25	21	20	26	12	19	31	18	19	16	19	29	9	19	25	15	38	22	13	16
R	CGA	30	28	26	25	19	27	17	34	31	34	30	30	33	32	25	35	24	33	35	35	43	28	30	28	28	30	27	27	30	27	38	31	33
R	CGC	3	1	4	2	5	1	5	1	1	5	5	2	4	6	4	4	9	4	6	4	1	9	6	5	7	7	5	2	7	15	6	4	2
R	CGG	10	10	13	5	16	6	13	6	4	3	11	7	5	20	16	10	16	11	14	19	6	16	10	14	18	10	17	12	10	21	6	10	9
R	CGT	19	23	15	29	19	26	25	20	24	17	15	20	17	10	15	15	12	15	6	7	13	8	15	14	11	15	15	20	15	17	13	16	15
S	AGA	89	92	76	85	71	88	61	75	77	73	69	68	80	38	66	69	63	75	52	46	61	47	64	70	54	59	71	66	65	42	66	68	73
S	AGC	5	5	11	5	11	2	12	5	3	3	9	2	3	18	7	11	14	8	3	20	4	10	5	6	10	14	7	7	6	38	8	12	7
S	AGG	19	15	31	27	25	27	40	31	22	26	22	25	21	49	41	25	34	19	42	53	33	47	41	38	50	37	21	30	39	68	30	29	32
S	AGT	33	34	28	28	32	26	17	30	27	30	38	34	30	23	24	36	38	35	40	25	37	37	29	27	27	34	34	28	28	38	30	39	34
S	TCA	67	72	63	59	44	57	59	61	100	82	74	79	77	74	78	70	55	77	49	82	79	60	60	52	59	74	57	63	56	36	78	66	58
S	TCC	32	26	21	21	47	13	34	42	11	21	37	24	16	58	25	41	55	32	36	48	28	57	43	45	57	34	28	28	47	39	27	17	23
S	TCG	11	7	15	14	30	7	14	20	9	7	12	7	13	33	23	13	12	7	16	18	8	11	8	11	12	3	18	18	9	20	9	10	9
S	TCT	117	122	121	122	114	144	120	115	118	124	98	137	129	87	97	102	99	111	105	99	109	96	109	112	86	105	120	113	108	110	103	125	110
T	ACA	61	66	56	63	50	66	61	70	81	81	80	80	76	56	103	93	70	106	64	61	98	61	71	70	59	83	66	93	70	38	102	81	68
T	ACC	24	15	21	20	22	14	26	34	19	27	42	25	15	63	19	57	60	33	49	49	44	54	45	38	64	36	33	31	47	59	52	11	35
T	ACG	7	7	8	10	17	7	19	9	2	7	7	7	10	14	9	11	12	9	20	15	8	6	6	10	11	8	16	17	7	21	8	9	7
T	ACT	92	95	104	97	91	106	77	65	86	77	75	72	79	69	81	64	63	72	85	72	78	72	80	83	69	82	96	90	77	61	64	106	102
V	GTA	98	101	79	82	77	96	63	95	87	83	98	96	78	66	84	88	96	96	79	77	104	73	85	78	73	102	89	90	83	60	81	123	93
V	GTC	26	23	26	11	24	19	29	25	7	18	31	9	15	68	43	47	41	16	45	56	24	35	30	29	43	23	26	44	28	59	30	19	24
V	GTG	30	23	42	51	75	42	64	41	16	14	45	29	25	56	39	50	42	41	45	53	29	59	34	37	59	34	39	43	36	57	31	19	32
V	GTT	130	132	135	140	105	132	134	128	106	125	90	108	103	80	129	90	96	93	93	95	100	103	113	117	110	100	106	98	115	87	109	109	108
W	TGA	87	89	75	67	53	74	44	79	88	84	78	84	91	62	76	72	56	66	65	64	80	70	72	73	68	77	75	72	70	48	69	77	70
W	TGG	19	17	24	36	46	32	57	25	12	16	22	15	9	34	25	24	38	31	38	31	17	25	24	23	28	21	22	23	26	58	28	21	28
Y	TAC	40	40	36	34	41	26	44	52	21	36	36	23	32	75	60	54	48	39	47	61	35	44	36	43	60	38	43	47	37	67	46	57	40
Y	TAT	101	100	98	110	95	112	99	94	122	107	109	123	108	67	72	73	89	90	77	74	93	78	92	85	62	91	88	82	91	78	83	80	86
