# Supplementary material for: Digging deeper: new gene order rearrangements and distinct patterns of codons usage in mitochondrial genomes among shrimps from the Axiidea, Gebiidea and Caridea (Crustacea: Decapoda)
Source: PeerJ. 2017 Mar 1;5:e2982. doi: 10.7717/peerj.2982 (PMC5335691; doi:10.7717/peerj.2982)
Supplement: Supplemental Information 4 [file peerj-05-2982-s004.zip]

Archive with 22 entries (17 files):
- Phylogeny_files/PCGaa/
- Phylogeny_files/PCGaa/PCGaa.nex
- Phylogeny_files/PCGaa/PCGaa.nex.best_scheme.nex
- Phylogeny_files/PCGaa/PCGaa.phy
- Phylogeny_files/PCGaa_12S_16S/
- Phylogeny_files/PCGaa_12S_16S/PCGaa.phy
- Phylogeny_files/PCGaa_12S_16S/PCGaa12s16s.nex
- Phylogeny_files/PCGaa_12S_16S/PCGaa12s16s.nex.best_scheme.nex
- Phylogeny_files/PCGaa_12S_16S/rrna.phy
- Phylogeny_files/PCGnt/
- Phylogeny_files/PCGnt/PCGnt.nex
- Phylogeny_files/PCGnt/PCGnt.nex.best_scheme.nex
- Phylogeny_files/PCGnt/PCGnt.phy
- Phylogeny_files/PCGnt_12S_16S/
- Phylogeny_files/PCGnt_12S_16S/PCGnt.phy
- Phylogeny_files/PCGnt_12S_16S/PCGnt12s16s.nex
- Phylogeny_files/PCGnt_12S_16S/PCGnt12s16s.nex.best_scheme.nex
- Phylogeny_files/PCGnt_12S_16S/rrna.phy
- Phylogeny_files/PCGnt_codonpart/
- Phylogeny_files/PCGnt_codonpart/PCGnt.codon.nex
- Phylogeny_files/PCGnt_codonpart/PCGnt.codon.nex.best_scheme.nex
- Phylogeny_files/PCGnt_codonpart/PCGnt.phy
