# Supplementary material for: Digging deeper: new gene order rearrangements and distinct patterns of codons usage in mitochondrial genomes among shrimps from the Axiidea, Gebiidea and Caridea (Crustacea: Decapoda)
Source: PeerJ. 2017 Mar 1;5:e2982. doi: 10.7717/peerj.2982 (PMC5335691; doi:10.7717/peerj.2982)
Supplement: Supplemental Information 4 [file peerj-05-2982-s004.zip › Phylogeny_files/PCGaa/PCGaa.nex]

#NEXUS
begin sets;
		charset ND1=PCGaa.phy:AA, 1636-1947;
		charset COX1=PCGaa.phy:AA, 259-768;
		charset ND4L=PCGaa.phy:AA, 2790-2888;
		charset ND2=PCGaa.phy:AA, 1948-2227;
		charset ATP6=PCGaa.phy:AA, 1-223;
		charset ND5=PCGaa.phy:AA, 2889-3452;
		charset CYTB=PCGaa.phy:AA, 1259-1635;
		charset ND4=PCGaa.phy:AA, 2345-2789;
		charset ATP8=PCGaa.phy:AA, 224-258;
		charset COX3=PCGaa.phy:AA, 997-1258;
		charset ND3=PCGaa.phy:AA, 2228-2344;
		charset COX2=PCGaa.phy:AA, 769-996;
		charset ND6=PCGaa.phy:AA, 3453-3591;

end;
