# Supplementary material for: Digging deeper: new gene order rearrangements and distinct patterns of codons usage in mitochondrial genomes among shrimps from the Axiidea, Gebiidea and Caridea (Crustacea: Decapoda)
Source: PeerJ. 2017 Mar 1;5:e2982. doi: 10.7717/peerj.2982 (PMC5335691; doi:10.7717/peerj.2982)
Supplement: Supplemental Information 4 [file peerj-05-2982-s004.zip › Phylogeny_files/PCGaa/PCGaa.nex.best_scheme.nex]

#nexus
begin sets;
  charset ND1_ND3_ATP6_COX3_COX2_COX1_CYTB = PCGaa.phy:  1636-1947   2228-2344   1-223   997-1258   769-996   259-768   1259-1635;
  charset ND4L_ND5_ND4_ND2_ATP8_ND6 = PCGaa.phy:  2790-2888   2889-3452   2345-2789   1948-2227   224-258   3453-3591;
  charpartition mymodels =
    mtZOA+I+G4: ND1_ND3_ATP6_COX3_COX2_COX1_CYTB,
    mtZOA+F+I+G4: ND4L_ND5_ND4_ND2_ATP8_ND6;
end;
