# Supplementary material for: Digging deeper: new gene order rearrangements and distinct patterns of codons usage in mitochondrial genomes among shrimps from the Axiidea, Gebiidea and Caridea (Crustacea: Decapoda)
Source: PeerJ. 2017 Mar 1;5:e2982. doi: 10.7717/peerj.2982 (PMC5335691; doi:10.7717/peerj.2982)
Supplement: Supplemental Information 4 [file peerj-05-2982-s004.zip › Phylogeny_files/PCGaa_12S_16S/PCGaa12s16s.nex.best_scheme.nex]

#nexus
begin sets;
  charset ATP8_ND2_ND6_ND4L_ND4_ND5 = PCGaa.phy:  224-258   1948-2227   3453-3591   2790-2888   2345-2789   2889-3452;
  charset ND1_ND3_ATP6_COX3_COX2_CYTB_COX1 = PCGaa.phy:  1636-1947   2228-2344   1-223   997-1258   769-996   1259-1635   259-768;
  charset rrnL = rrna.phy:  1-1219;
  charset rrnS = rrna.phy:  1220-2103;
  charpartition mymodels =
    mtZOA+F+I+G4: ATP8_ND2_ND6_ND4L_ND4_ND5,
    mtZOA+I+G4: ND1_ND3_ATP6_COX3_COX2_CYTB_COX1,
    TPM3u+I+G4: rrnL,
    TN+I+G4: rrnS;
end;
