# Supplementary material for: Digging deeper: new gene order rearrangements and distinct patterns of codons usage in mitochondrial genomes among shrimps from the Axiidea, Gebiidea and Caridea (Crustacea: Decapoda)
Source: PeerJ. 2017 Mar 1;5:e2982. doi: 10.7717/peerj.2982 (PMC5335691; doi:10.7717/peerj.2982)
Supplement: Supplemental Information 4 [file peerj-05-2982-s004.zip › Phylogeny_files/PCGaa_12S_16S/rrna.phy]

46 2103
NC_023823.1_Neocaridina_denticulata              aaaattaaattttttaagaataagtaaaataatgaacattttttaggttatagcttatagtaccgtaggggatcgttttagtgaaaagaaaaatttaatttttgtaccttttgtatcagggatactcaaaataatcagtttatttttggcatctcgaagtggaatgagcgattaactataattgtttatgtaaaaaaataattattaatagtatgctagtggtgagacgccagtcgatttcctctatctagttttttttgagacgaattcaattcgatcttttattttaacaaataaaagttagattttaagggggcgagcttcttaaatagttaaggttaaaaat---gaaatagatcttttatttaggcttaagatcagctataattttaaatcgttttagataataagtttatagcaactatttattttacttacattaataaaaaaaattttattttaatttattttataattttaaaatgattatattagtagatgataaaaaataatttaaacttttaatttgattttactctggtgaagctatggttaaagaactcggcaaattttacctctgcctgtttatcaaaaacatgtctgtgtgaatatatgcgcagtctggcctgccccctgaattttaaagggccgcggtatttgaaccgtgctaaggtagcataataaatagtcttttaattgaggtctagtatgaatggtcggacaggaggtaagctgttttaattgtagattttgaattttacttttaagtgaaaaggcttaaattaaataatgggacgataagaccctataaagctttacattttatttatagtcggaaaattatggttttttattctgttagataaaggtgtttcgttggggcgacgaaaatataaataataactgttttaatataaaaatatatttttataggagttgatcctttttagagattaaaagattaagttactttagggataacagcgtaatttttcttgagagttcatatcgacagaaatagttgcgacctcgatgttgaattaagatttcttcaagatgtagcagttttggtggtaggtctgttcgacctttaaaatcttacatgatttgagttcagaccggcgtaagccaggttagtttctatcttttatttgtaaaaagttactttagtacgaaaggagagggtagctgaaatatttttttctaaagatgaacggtagttaagtggtaaggggtgtagttaatcttaattaattatcttagtaaatgataagtttaattcttgtttatttttctgctaatcacaagca-ttctatgagaggtatcccgtgagttttgta-------------------------aaattgatttttagtgttgtaattctcagtgtagaaaattaggttattaattaacgtttaatttagttatgtga--aaagtgcgggttaagattgtgccagcatccgcggttagactgatagcatgggtagaaaaattttagttagtagttaaaatgt---ggttt---tgtaaaatttaaatttgaaagttggaggtggaatttgtctctttttatcattagtat--ttaaataaactttttttgaagctgtgaaaatctaggtgcaaaataggattagataccctagtatgcttgattgaaaa-ttgtaatacttgattagtaattagttatgttctcgaaatttaaagaatttggcggcccttcagtccagttagaggaacctgtcctgtgaacgatgaaccacgaattatcttactttttcttgctgtgtcaattagtataccgtcattattagataatttaaaaataa---attaattttaatagagtattttctaatatattagatcagggtgctgtcgatggaaaag-tagagatgggttacaataatatttaattatatggatacaaatttgaaa-tttttgttgaaggcggatttaatagtagtaagtttgtagttagtacttacgatagtggttctgaagtgtgtacaaatcgcccgtcgctctcacta-ccaatgtgagataagtcgtaacaaggtaggtgtgctggaaagtgtacctagtagtaa
NC_027603.1_Paratya_australiensis                aaatttaataattgaggaagtatctttaaaaaaaaccttaattaaaactaaagcttaaagtaccgtaagggaaagtt---------aaaagaaaatatattttgtacctttggtatcagggactatcaatataatttaaaaattttaatattctcgaagtaaggtgagctaattaataaaagtttttatgttgtaaattgattaataatgttattttagtggtgatatgtcagtcgtacctttatatctagttatctttgaaataaatttaatttaacttttacgaaaacctttgtaaagttatatctttaaagggagagcttttaaagattattgtaatatgatttaaaatattaattgtagaattaggcttaagatcagccctgttattagtacgttgtagttaacacaataatccaaaatgttttataaatctaattaagtaaaagatattttttttaaacagaatttaaaaataaaaaatgattgtattagtataatgttttgtaataaatagaataagaaattcattttaaacacttttcgctgcaatcaaggaactcggcaaaaataattttcgcctgtttatcaaaaacatgtctactgggtaaaatgtgtagtctggcctgcccactgaaatttaaagggccgcggtatctgaaccgtgctaaggtagcataatcaatagtctcttaattggggtctagaatgaacggtcggacgaaaaattagctgtcttgggtgta-aaattgaactttacttttaagtgaaaaggcttaaattcaatgaagggacgataagaccctatgaagcttaatgtaaattattgtaattttaaataattgggtgttttattttataatgtttacattgtgctggggcggctgtaatataa--tttaactgttattcggaaaaaataattatatttagacattgatccttcttacggattacaagattaagttactctagggataacagcgtaattcttcttgagagttcatatcgacagaagtagttgcgacctcgatgttgaattaaaatttcattaaggtgtaggagctttaatagtaggtctgttcgacctttaaaattttacatgatttgagttcagaccggcgtgagccaggttagtttctatcttttatttgtataaaatcactctagtacgaaaggagaaagtggttggaaaattttctttattagatgaatttta-------------------------------------------------taagagtttgattcttgcttca-ttcttgcaaattgggggcatttatatgaaaagtaatatgtgagataaagt-------------------------agtatagaatatttattttagattttcagtgttaaaaattgatttataaatgaaattttaattcagccctttaataaaaactgaggttaaatctgtgccagcagccgcggttagactaatatggttgtaagaatag-ttagatttgtagttaaaatta---aattt---tatacacaagcgttatgaaaatgaaaagtgaaatttattattttttagtaacatttgg-aattttaaaattattttgaagctatgaagattaaaatttaaaataggattagataccctactatatttttttaaaaa-tacacaagtctgattagt-aacagttatgttcttgaaaattaaagaatttggcggtactttagtctagttagaggaacctgtctcgtaaacgatagtccacgaaaaatcttacttctttttgt-aattcagtatgtataccgtcattattaagcagttttaaaagga---acttgctacaatagc-tattagttagaatattagatcaaggtgcagccaatatggaag-agaggatgggttacaataatatttaattatgcggaatagaaaatttattttttctattaagatggatttaatagtaataaaattataataaggttttatggtaaaagctctatagtgtgtacacatcgcccgtcgctctcattaattaacgtgagataagtcgtaacaaagtaggtgtgctggaaagtgcacctagaaaaat
NC_029240.1_Palaemon_gravieri                    aaaattataaatcttgtttaaaagtattaaaaagaaatttaaaaaaattatagtttaaagtactgaaaaggaaagttttaaagaatagcagggtttgatttctgtaccttttgtatcaggtgtaaacaaaattaacattaaagttgaggtatctcgaaacgagaagagctagtaaattaatatttctttgtttcaaaaaggttcggaaattcatactagtaatgatatgttagtcgattttttatatctagttttctattaaaaaaatttaattttgcttttttttaaaataaattaaagagataaagtaggaggtagagcttcttgcttttt---ttcaagaatggttgtaatatagttgttaagtgggcttaaaatcagtcatcttattataacgttaaagtaaaactatcttaaattttaatttttctttctgtcatttttaattgaaaatatcattaaatatgatcttgttagttaatatgtttatataagtataattataaagaaaaaattaaattttagttaatttttaaggtattttggttgtttaaaaggaattcggcaaataatatcttcacctgtttatcaaaaacatgtctatatgataaaatataaagtctagcctgcccactgagatttaaagggctgcggtaatttgaccgtgcaaaggtagcataatcagtagtcttttaattgaaggcttgaatgaacggttggatgagagagaagctgtctcttttata-agttaaaatttgacttttaagtgaaaaggcttaaattgtataaagggacgataagaccctataaaactttataagagatttattatttttaaattttctttaaaaattggaagtatttctcttattttgttggggcgacattgatataagctgtaactgtttaaataaaactataattatcattattgtttgatcctttttgtggataaaaagactaagttactttagggataacagcgtaattttttttgagagttcttatcgaagaaaatagttgcgacctcgatgttgaattaaaatttcaggcaagtgtagccgcttgttatgtgggtctgttcgacctttaaaattttacatgatttgagttcaaaccggtgtaagccaggttggtttctatcttttgtgaattatcagaagctttagtacgagaggattgagtttctaagagtttcttatattaggattaaatata-------------------------------------------------ttaaagtttgatctttgcttttttctctattataaggatgactttacatgaaagttcaagctagagatttatta------------------------ttgatagagtcatatttataaattctcagtatatatttttagggtttaagttaatacttgagctagtaattcttt-agatttcaggctaaatttgtgccagcagccgcggttagactgagagagaggatagagaag-agaagtatgtagttataatag-gaggttt---atataattaggggtatgagtttaaggagtgaaatccatatttttatagtgtcctgtttttatattaaatttattttaaaactattaagattcaggtttaaaccaggattagataccctgttatactgaaggtaaaatataatacgcttgagtagtaataagttataagctcgaaacttaaaagatttggcggtatttaagtctagttagaggaacctgctttataaacgatatgccacgaattatcttactttattttgt--attcaatttgtatacctccatttttaaataatacthhsttgaagtatttttttaaatagaaaaatttctagtttattaggtcaaggtgcagtttatagtaaag-taaatgtgggttacactatattatatatttatggataaatatatgtaattatattttgaaattggatttaatagtatttttgaattaataagtcaggatgatagtagctctttaatatgtacacatcgcccgtcgctctcatta--taaagtgagataagtcgtaacatagtggttgtattggaaaatgcatctggaaaga-
NC_020025.1_Corallianassa_coutierei              ctaagaaagaatctataaagtaaaaacaatcgaaatttaaaaaatggctatagtgaatagtattgtagaagaaattattggaaattaaaaaaaagaagttaaatttccttttgtataagaaaaaatcaaaattaacgt-ttattactaccatcccgaaacaaaaagagctagga-ataaaaaagtttacgtttcaaagtaattttttacggcctcctagtaatgaaatgttagtcgagtttttatatctggtttttttctaaaaaaattcaatttaaactttcttttaaacctaagaaaagtctaatctaggagggagagcttcttagaatttgatatatagatatcataacttacttataccttctaggcttaaaagtagccatgtaagaaaagtgtttaaacttactaccaacacatgaatactattactcttataataaataaaaaaacattaactacaatttacaaaa-taagtgacaatgattttataagtaaatatttatcctattattaaaaaactcagcaagatttaacacccgagccctaaagctaagtaactcggcaaaaaccgcttctgcctgtttatcaaaaacatgtctgctcgctataaagagcagtctggcctgcccactgataatttaaaggccgcggtaccctaaccgtgcgaaggtagcataataattagtcttttaattgaagactggaatgaaaggtcggacaagaagcaaactgtctcagctttatttatcgaaattaacttctaagtgaaaaggcttagataaatttgaaggacgacaagaccctataaaactttatacttaaagcatactctccgaacttttgtgaaaactagtcatgccttaaagtattgcgttggggagacgaaagtataacttgtaactgcattaacc-ttaaacaataatttctgaattttgatcctt--tttagattataagaaaaagttactttagggataacagcgttattttttttgagagtccttatcgacaaaaaagtttgcgacctcgatgttgaattaaaattacctaacaatgcagcagttgtataggtaggtctgttcgacctttaaaattttacatgatttgagttcaaaccggcgtgagccaggttggtttctatcctcaaatacacttaaactattttagtacgaaaggattttttagttagaatatttctctttaaaggattacctct---------------------------------------------------atagtttgatcctggctatgtactttgcatttaagttgaaaatgcatgaaatattctaaagttattt---------------------tcaatccattaaaaaggtaactcattttcaatctcagcataaaatattaaacaatagtttcaagactgatttaattacttaaa-aagatttggttaaatattgtgccagcagccgcggttatactctgcaatcaagtaaagacttgtcggtgcttagttaatataa----ggcttatcttcatagaagtctaacacattgaaaagtgaaatttaataatgtgtataaaaacctat-ttataataacctttcgtgaaactaaaaaaattggagcaaaaactaggattagataccctactatttccaatcgtaat-acatcatgcctaaaaact-aaaagctatgtccttcaaatttaaaggatttggcggtaatttagtccagttagaggaacctgttcgataaacgataaaccccgcaaaatcttacctcctctc-----caaagtttgtataccgtcattattagatgactcctagaaga-aaagttatttcaataaatttttacttagtatattagatcaaggtgcaacccatgaggagg-ccagaatgggttacaataaaacttatttaaacggaagaaatattgaaatatttttccgaaggaggatttaatagtaagattagtttaacaagcttccctgatagaggatctaaattgagtacatatcgcccgtcgctttcgtct--aaaaacgaaataagtcgtaacata--------------------------------
NC_030280.1_Solenocera_crassicornis              ataataaataatttatttagtaaagtgaattgaagtgttgtgtggagctatagtgaatagtactgtgaaggaaagattgggtggaaagtagtattagatattcgtaccttgtgtatcagggaaaactaaaattgttttggtataaaggggatcccgaaagaaaaagagctaagtaataataaggttttcgtattaatgaaatctcgaattttgttttagtggtgaaatgttagtcgattttttatatctggttattaatgaattaaatttaatttaggtaattggttgatttattaattagtaaagaataggagggaaagcttcttgttctatgaactgtaatactgta-attataggtgtaaagttaagcttaaaaacagctatatttataaaacgttctagttaatataatttgatttaatatttattattcagtaatatgtagttaatatttttatataatatgagtttagaagttatattggttttattagtagagttagaatataaatattgaatttaatataagttattatagggttgagatataattaaggaattcggcaagtttaacttttgcctgtttatcaaaaacatgtctgtatgatgttatatagagtctggcctgcccactgataattgaagggccgcggtattttgaccgtgcgaaggtagcataatcattagtcttttaattggaggcttgtatgaatggtcggacaaaaagttaactgtctcatttatataaattgaatttaacttttaagtgaaaaggcttaaatgtactgaggggacgataagaccctataaagctttacaataagttaataaattataaattttagtataacttggtttagttattatttgtttcgttggggcgacgagaatataatatataactgttcttttaagaaaacaaggttaattggattttgatccttaataaagattaaaagattaagttactttagggataacagcgtaattttctttgagagtccatatcgacaagaagggttgcgacctcgatgttgaattaaggtacctttgcgatgcagcagttgcgtgaggaggtctgttcgacctttaaatccttacatgatttgagttcagaccggcgtgagccaggtcggtttctatctctcaggggtaaagatttactttagtacgaaaggattaagtaattggaataatttcatgaatgggataatttta-----------------------------------------------------agttttatcctggctaattttcttgtttttaagttgaaggtacatgatagtgttggcgtgacaaaaggctcattttatttaatata--gaaaggagagtgatcaataaaaagttaattctcagtatttagtgctaatttataaatgcaaattggaattggtaatcttaattttatctggctaaaatttgtgccagcagccgcggttatactgagaggtagattaagaaaagtttggttaaaaataattaggtattagcttaaattatttatagattcttgttaataaagggtgaaatcggttttttaagataagaagtgttggatgtaaagcttaaattgaggttgttaagttaaaggtatggaccaggattagataccctgttacactttatttaaaatttatggtacctgggtaataaacagttattgtcttgaaactcaaaggatttggcggtaatttagtctatttagaggaacctgtcctataatcgataaaccacgaagtatcttaccttatttagtaagatcagtttgtataccgtcattattagataactttaataaaaactagttgttgtaataat-----ttttaatatattagatcaaggtgcagccaataataagg-tagagatgggttacaataaaataaatgtatacggattaataaatgaaatttttttatgaaggtggatttaatagtaagaatgatttaataagtcattttgattatagctctagattatgtacacatcgcccgtcgctctcgttaattaaagcgagataagtcgtaacatagtaggtgtactggaaagtgtacctagaaatt-
NC_020311.1_Opaepele_loihi                       gcaataagttattggttgagtatattttatagaaaagctgtttgaaactaaagtgtaaagtattgtaaaagaaagagttggagaaaagaagttatagaatattgtaccttttgtatcagggagaattaaaattggaagtttattatttaaatctcgaaacaaaaagatctaaagttaaagcatggttatgttgtaaaatgacatgaaatttttctttagtaatgatattttagtcgagtttttatatctagttctttctgagaggaatttaatttcgctcttgtgttttggaatgcaagattaaagattaagagggtaagcttcttaatg---ttactataaaggtataggaattttgttttaaattaggcttaagagcagccaaatttataaagcgttctagttaatttattgtttgaatagatttattttttttagttagttaagggagaataggctgaatttaagaaagtttagttaaaatgattttattagtatgtttgaaaggttgcagtaaaatatctgtgaagtattaatta-gttgagatgcagagaaggaactcggcaaatattatttttgcctgtttatcaaaaacatgtctgtacgggaaagtgtagagtctggcctgcccactgaattttaaagggccgcggtaatttgaccgtgcgaaggtagcataatcaatagtctcttaattggaggctggaatgaatggtcgtacaaaaaatagcctgtcttggctgtagagatagaattttacttttgagtgaaaaggctcaaatatattaaagggacgataagaccctataaaactttatataaaagaattaatttttgaattttagtgttaaagtgattagtttttatttattatgttggggcgacaagaatataataagtaactgtttaataatttaaataaatatatttagaaggtgatcctttttaaggattagaagaaaaagttactttagggataacagcgtaattttttctgagagttcttatcgacgaaagtagttgcgacctcgatgttgaattaagatttccttaaggtgtagaagttttaatggtaggtctgttcgacctttaaaatcttacatgatttgagttcaaaccggtgtgagccaggttggtttctatcttttaatttttgggggttactttagtacgaaaggaccaagtggctggaatagtttttttagaggaagaatattattaatattatttttatatataatattttggggctttattcttgtaataatgtgagtttgatccttgcttgt-tttttgttttttgtttaaa-gcacatgtaaagaaatttgaaagagttgta-------------------------aaattaaaataagactttgtgattctcagtgttagatgttaagaaataaaataaatttttagttagtaaaacaat-taaattcaggctaaatttgtgccagcagctgcggttagactgatagtgtgaacaaaaaattataagtaaataattaaaggag------tttggtgaggaaatttattataaaagttaaaggtgaaatttggtgtttaagtgtagtaagttt-gtttattaagagttcttgaggttataaaattttagatctaaatcaggattagataccctgttatactatctttcaatttaaggatacttgagtagtaatcagttatgttctcgaaacttaaaggatttggcggtattttagtctagttagaggaacctgttctataaacgataaaccacgaagaatcttactcttttttgt-aaatcagtttgtataccgtcattattagataatctttataaag---aattattaaaataagt---attttagtatattagatcaaggtgcagccaataagggagcaagaaatgggttacaatgttattgatataaactgggaagaagctgaaa-atttttttgaaggtggatttaatagtaatagtcttttaataagggattatgataatagctctaagatatgtacacatcgcccgtcgctctcactc-ttaatgtgagataagtcgtaacatagtagatgtgttggaaaatgcatctagaattag
KU350630.1_Callianassa_ceramica                  --------------------------------------------------------------------------------------------------------------------------------------------------------cccgaaacaaaaagagctagaacttgttaaaatttacgttttaaagtaattttaaa-ctttttttagtaatgaaatgttagccgaatttttatatctggttttttaaaaaagaaattcaatttcactttttcatttataaatggaaaaagctatttcaggagggtaagcttcttgaaaatttttacatgagacacaattttatgttaactatcttaggcttgaaagtagccacagatttaaaatgttcaaacttaactttattcataaataaactattgtctttgttattttataaaaatattttaccaaatctttaaatttaagaaataatgatgttattagtaaattataataaattattttaaatgtacttaaaaatttaatttattttagattgaaataaggaactcggcaaataatacttttgcctgtttatcaaaaacatgtctgtttgatacaaaaaacagtctggcctgcccactgatgttttaaaggccgcggtataatgaccgtgcgaaggtagcataataattagtcttttaattgaagactggaatgaaaggtcggacaaaaagtaatctgtctctattttaaaaattgaatttaacttttaagtgaaaaggcttaaataatctcgaaggacgacaagaccctataaaactttataaactaaaaaaaattcataattttatttttaacataattattcttaattttatttcgttggggcgacgaaagtataatgcttaactgctttctttttaacacaattatatttgcacaatgaccctttaaaaagatctaaagaaaaagttactttagggataacagcgttattttttttaagagtccttatcgacaaaaaagtttgcgacctcgatgttgaattaaaaacccactatggtgcagcaattatagagggaggtctgttcgacctttaaatttttacatgatttgagttcaaaccggtgtaagccaggttggtttctatccttgagaaagacttaactattatagtacgaaaggatt--------------------------------------------------------------------------------------tattagttttatcctggctaaaaatttggtgtttttaagaaatatgcatgaaatgtttttagcgttatt---------------------aacaactttagtttaaaaaataagtttttaaccgcagcataaaatattaaacaataatttcaagattgatttaatcttaaaaa-tagatttggcaaatcattgtgccagcagccgcggttacactctaaaatcaagccaaatatattcagtatatagtta-------tttattttgaacaaataatttttcatagaactgaaaagtgaaatttagtatttttgcttaaaaaaata-tttg---taaaattttgtaaactaagaaaactaaaacaaaaactaggattagataccctactattttagatctaat--tctatatactaaagtatt-aaaagctataatctccaaatttaaaggatttggcggtgatttaatcctattagaggaacctgttcagtaaacgataaaccacgcaaaatcttacctattttc--------agtttgtataccgtcattattagataactttccaagaaaacagttattgagataaa--aattcttaatatattagatcaaggtgcagcttataaataggaaattaatgggttacattaagacttagttacacggatataaaacttaaacgttttgtttaaggaggatttaatagtaagattagtttaatatgctaatttgacaatggacctaaatcgtgtacatatcgcccgtcacttgcatta--ccaaatgaaataagtcgtaacatagtagatgtactggaaagtgcatctgatcttaa
NC_002184.1_Penaeus_monodon                      gtaaaaatgtatttttttagtagagtgaatcgaaatattttaataaattatagactaaagtactgtaaaggaaagatttaataaaaagtaaagttaaattcttgtaccttgtgtattagggaaaatcaaaataatcttattatttaagaaatcccgaaagaaaaagagctattaaaatatatagttttcgtattaatgaaattatcaaatttatactagtagtgaaatgctaatcgttttttcatatctggttattggtgaattaaatttaatttgattatattgaggtactttaatataataaagaataggagggaaagcttcttgttctaagtgttatgatatagaataattattttattgaattaggcttaaaaacagctatattaataaaacgttctagttaatataatttttcttattattttaaatctaacttgtagtagccaatatttatgttaagtaaaataccataagttataatgattttattagtagaaataatagat-aacattaaataatctatatatttttattttttttaggtataattaaggaactcggcaaatactacttttgcctgtttatcaaaaacatgtctatatgatgttatataaagtctagcctgcccactgaattttaaagggccgcggtatactgaccgtgcgaaggtagcataatcattagtcttttaattgaaggcttgtatgaatggttggacaaaaagtaatctgtctcagttataatagttgaacttaacttttaagtgaaaaggcttaaatactttaaggggacgataagaccctataaaacttaacaataatttgataaattataaattttagtataacttgatttaattaatgtttgttgcgttggggcgacgggaatataattagtaactgttcttaaatattaacaagtataattgaagattgatccttattaaagattaaaagattaagttactttagggataacagcgtaatcttctttgagagtcctcatcgacaagaaggtttgcgacctcgatgttgaattaaggtatccttataatgcagcagttacaaaggaaggtctgttcgacctttaaatccttacatgatttgagttcagaccggcgtgagccaggtcggtttctatctcttaatttattataattactttagtacgaaaggattaagtagttaaaataattttatttatagattaatttta-------------------------------------------------gtaaagttttatcctagcttgttctttcatttttaggttaatggtacatgtaaatcttaatgttacaataggttttattaaaactaaaggttgaatgtagaggtttctttaagaaataaattctcagtacctaatgctaatcaataaatgaacgttagaattggtaatcctaattatacctggttaaaatttgtgccagcagccgcggttagactgagaggtaaaatgaaagaaatttggttaaaaacagttatatattaatttttttcttttaaaggcctatattaataaagggtgaaatcagttttttgataaatagtaaaataaagttttaatcttaattgaagctgttaagataaagggatgaaccaggattagataccctgttacactttatttaaat-tataattacctgggtactaaacagttattatcttgaaactcaaaggatttggcggtaatttagtctatttagaggaacctgtcctataatcgataaaccacgaaatatcttactttattttgtaattacagtttgtataccgtcattattaggtaactttaataagatagagttattgaaatagtt---tagctagtatattagatcaaggtgcagcttatgataaaggaagagatgggttacaatatattaaa-atatacgaaataataaaggaatctttattatgaaggtggatttaaaagtaaaaagattttaacaagatcttttgattttagctctaggttatgtacacatcgcccgtcgctctcgtcaatttaagcgagataagtcgtaacatagtaggtgtactggaaagtgtacctagaaatt-
NC_006880.1_Macrobrachium_rosenbergii            aaaattattgattttgttgattagtattctgtagaattttgttaaggttatagttaagagtacagtgatggaagtttttaggttaaagtagcgttgagttttcgtaccttttgtatcaggggtgaactaaattggtatattagttatggagtcccgaaacaaagagagctaggtttgttgcttttttacgtggtaaagtgatttgtaatgggtctctagtggtgatatgttagtcgattttttatatctggttttccgttaaatgaatttaattttgtgtcaagttagagttaatttgatagttacgataggaggatgagcttcttatctgttgttttgttaagcgttattagttttcatctgaggtgggcttaaaatcagccatcttggtataacgttagagtaatgttgaggtttttttatttttatgtgtttgcttttattagcgggaaatgccgtttattgattaagcggcagttaaaatgtttatataagtagaattgaatttttattttagagtgttatttgatttttaagtagtttgaagcgcttagaaggaactcggcaaattttgtccccgcctgtttatcaaaaacatgtctgtgtgattagttataaagtctagcctgcccactgatatttaaagggccgcggtaatttgaccgtgcgaaggtagcatagtcagtagtcttttaattggaggcttgaatgaatggttggacgagggataagctgtctccttagcggcgtttgaatttaacttttgagtgaaaaggctcaaattgtttagggggacgataagaccctataaaacttaatataatttaggttaacttgcgatgtgggtgaaaagtagtttgtctggtttatatttcgttggggagatgaagatataatgagtaactgtctataaaattttatagcattgactagaatttgatccttcttggggattaggagaataagttactttagggataacagcgtgattttctttgagagttcttatcgacaagagtagttgcgacctcgatgttgaattaaaatttcagctaggtgtagccgtttagctggtgggtctgttcgacctttaaaattttacatgatttgagttcaaaccattgtgagccaggttggtttctatcttttagtggtaaaaaatggctttagtatgaaaggattgagcttttgggataatctttgtataagataaactttataaatgattataatagtgtttttgtttttataatgtgtttactttagtttgaaagtttgatccttgcttgttcctctgtttcaggaataat-ttacatgtaagtgagtgctagataattgtg-------------------------accaatagatttgtttagttaggtttcagtatgtgtctttgg-ttttggagaaatcttcgatccagtaattccag-taatttcaggttaaatttgtgccagcatccgcggttagactgggagtaaatatggagggaaaaaggttattggttacgggagcatgtatttgcaagtttctttttttgtagagttaagaggtgaaatttatagttcgatagtaaagttgaa-tcttgttgattttcttggaggccattgaagtttaggtttaaaccaggattagataccctgttattctaaacttaaagt---tattgcttgattagt-atcagttatgagcttgaaatttaaaggatttggcggtatccaagtctagttagaggaacctgccatttaaacgatatgccacgaatgatcttactttgtcttgt-caaacagtatgtataccgccattattaggtggtgtattaatat---agccattaaaattaatttatattaagtatattaggtcaaggtgcagcccatgacaaagatatcggtgggttacagtgtgttatatataaacggatggactcttgaaacggggtcttgaaggtggatttaattgtatttcttttttaatatgttagattgatcatagctctaggatatgtacacatcgcccgtcgctctcattctttaaagtgagataagtcgtaacatagtagttgtattggaaagtgcatctaggagta-
NC_020023.1_Upogebia_pusilla                     atttgaattataaaatatagtatatttaattgaacgataaaagttggctatagtgtgaagtaccggaggggaaagttattgaaaaagtagtattaaatttactgtaccttgtgtatcagggaaaactaaaatttataatatattatttagatctcgagaggagagtgactagttaatttatcattttatgtagtaaaataatattaaagatttaactagtaatgaaatgttaatcgaatctctatatctagttatttccaaaataaatttaatttagtctatttttttaattaaaagtggataaagtgtaggagggagagcttcttaaacaatttaaagtagtgtgacacaaattatgtttataattgggcttagaagtagctatttttatagggtgtttttaccaataaagaaaagtgtgttat----gctct---ttatgttaggaaatttaaatatataattacgaagtatttgtaatattggtattattagtaggttattaaaatgatatttaaatatagtttattttattaatgaatcttgattttattgaggaactcggcaaataaaacttctgcttgtttatcaaaaacatgtcttattgaagatttaataagtttggcctgcccactgaatattaaagggccgcggtattttgaccgtgcgaaggtagcatagtcactagtcttttaattggaggcttgtatgaatggtcggacaagaagtaagctgtcttagtaaaaagtattgaatttaacttttaagtaaaaaggcttaaatactctagggggacgataagaccctataaagctttatagtttttctttttattaagaaaagttgtaaaatttaattatgagaagaattattacattggggcgatggaggtaaaattagtatctgctttattttaaaaacaaaaatttttggattatgatcctatttatagattataagtttaagttactttagggataacagcgtaattttccttgagagcccatatcgagaggaaagattgcgacctcgatgttgaattaagttgtcatttatgtgcagcagctaaattagatggtctgttcgacctttaaaaacttacatgatttgagttcaaaccggcgtgagccaggttggtttctatcttctagaaattctaaatttctttagtacgaaaggattaggaaatttaaatagtttaaaataagaaataaaaaagatatggctacataggttatatatat---------attgtttaactttaataaaagtttgattcttgcttaattatatattattataataaaaatacatttaaattatagtaagaccaatttattattaaatagataata---------------aagaaatttaataaagtcgaagtgtaagatattta-ttattattgtaagattgaattagtaattataataaatcctgactaaaatttgtgccagcagtcgcggttatacttagggggtaaatatataagttttgattagtaattaattagttaatatttattaatataattgatttgagctaataaaaggtgaaattagtttattagatatttaataaattatatttgaatatataatgaagttacttaatttttgatataaactaggattagataccctattatacatttattaaaa-tttttatgtcagactatt-tttagctatgttcttaaaaatcaaagaacttggcggtgttttagtcctgttagaggaacctgttttataagtgataatccacgtagtatcttgcttaattttgt--ttacagtttgtataccgtcattattagataattcttatagga-taaataattgaaatagattgcattctagtatattagatcaaggtgcagctaatagttaag-taaaaatgggttacattattatagaattatatggattaatttctgaattgggattatgaaggtggatttaattgtaatttctttttaatatgttaaaatgatagaggctctaaatcatgtacatatcgcccgtcgctttcatta--caaggtgaaataagtcgtaacagagtaggtgtattggaaaatgtacctagaata--
NC_014883.1_Alpheus_distinguendus                gttagaaagtatcattgtggcttagtattctaaggaaaagttaatagataaagtgtatagtattgtaaaagagggttgttagaaaaagaagatttaaatattcgtaccttttgtatcaggtat--ttcaaatttgggggcagtcgtcgacttctcgaaatattaagatttatctataaattaggtgtaagtgataaattgtagcgtgattttaagatagaggtgaaatgctagccgattaattatatctagttcgctgagagaaaagtttaattttctcttagtttataatagggctaagggttagcctgttgggctgagctcagcagtcggggtgaggttaaatttttaataaagtgagtggagctaggcttgaaattagccatgtttaaaggacgttatagtctattttcggttaactgtgtttttagtatttgctaaaattatcagtgagcgtttttgattgttaagttagtgtctataatgatataatgagtagtgtttgtattagattttgaagaggtgctataattttaataaaggggggtactgattaaggaactcggcaaatttttcctttgcctgtttatcaaaaacatgtcctcatgtgggtgtatgaggtctggcctgcccactgaattttgaagggccgcggtattttaaccgtgcgaaggtagcatagtcaatagtctcttaattggaggcttgaatgaacggtcggacataaggaaggctgtctgtaatcagaaaagtgaatttaacttttgtgtgaaaaggcattaatgagttaatgggacgataagaccctataaaacttgatagttgata--taggttctatgactgtgagtaaggggggagttaaggaaactattgtgctggggcggcaggaatagaa--tgtaactgttctttacataaaataattatatttagataatgaccctgatttcaggttgaaagatgaagttactttagggataacagcgttatttctcttgagagttcatatcgacagagatatttgcgacctcgatgttgaattaaaaattttcccgggagtaggagttcgggtaataggtctgttcgacctttaaaattttacatgatttgagttcaaaccggtgtgagccaggttggtttctatcttttagcttggtggggctattccagtacgaaaggatcgagtagctgtaagatttgcttgtggtgagtaatattatttacggtaaatcattgttgttgaggttagagttgggttagggagcagttaggagtttgattcttgctttg-tctgtggtttttaattaca-gcacatgaaaatataagttgagctatactagat----------------agatttaagtgggggttagggagctcagttctcagtgcataggattggtttataaagtggtctttgatccagtaatcggtt-taagctcaggctaaaactgtgccagcagccgcggttatactgatagggtgattacaggtttgtcgtgattgagatagggaaa---aattttgggtgttaggggtctattggagtcaaagggtgaaatctgttagttgttggtaggcttagt-ttagatctggagagtttgatctttcaaaggctaggggatagaataggattagataccctaacatacttggcggaaattatttaatcttggggtagtaaacaggtataatctcgaaactcaaagaatttggcggtactcaagtccagttagaggaacttgtgcagtaaacgatagtccgcg-agaatcttgccttattttgtagtctcagtttgtataccgccattattagataatcttaatagag---agttattgtaattaatttaatttaaatatattaggtcaaggtgcagcttatagtaagg-ttgttgtgagttacagtggcatgggcgaatacggatattcgagggagaagcagtttttaaggtggatttaattgtaacgggcgtacactttgcgtcgttgatagaggctcttgggtatgtacacatcgcccgtcgttctcactt--taaggtgagataagtcgtaacatagtaggtgtgctggaaagggtacctagaagtat
NC_018778.1_Alvinocaris_chelys                   gcagaaagttataagttgagtatattttatagaaagattgtgtttgactaaagtgtatagtattgtaaaagaaagagttggaagaaagaaattatgaagaattgtaccttttgtatcagggagaattaaaattaaaagtttatttttttaatctcgaaacgaaaagagctaaggttaaagcatggttgtgtggtaaaataacatgtaattttactttagtaatgatattttagtcgagttcttatatctagttctctttgagaggaatttaatttcgtttttatactttgtagtgtaaaattaaaggttaggagggtaagcttcttagca---gtgctataaggaaaaagagttttgtttttaaattaggcttaagagcagccaaattaataaagcgttctagttaatttattgtttaagtagatttattttgtttagttagttaggggagaataagttagagttaagtaggtttaactgaaatgattttattagtatgtttaaaggattgcagtaaaatatctgtgaaatattaatta-attgggatgtagataaggaactcggcaagtattatttttgcctgtttatcaaaaacatgtctgtatgggaaaatatagagtctggcctgcccactgaattttaaagggccgcggtaatttgaccgtgcgaaggtagcataatcaatagtctcttaattggaggctggaatgaatggtcgtacaaaaaataatctgtcttgattgcagaaatagaattttacttttgagtgaaaaggctcaaatgtgttaaagggacgataagaccctataaaactttatataatgaggtcaatttttgaat-ttagtgttaaagtgattgggctttatttattatgttggggcggcaaaaataaaatgagtaactgtttataaattaaaatagatatatttagaaggtgatcctttttagggattagaagaaaaagttactttagggataacagcgtaattttttctgagagttcttatcgacgaaagtagttgcgacctcgatgttgaattaagatttccctaaggggtagaagttttagtggtaggtctgttcgacctttgaaatcttacatgatttgagttcaaaccggtgtgagccaggttggtttctatcttttaatttttgggggctattttagtacgaaaggaccggatagttggaataatttttttaagagaagaatattattttatttagaggggcttagggttgaatgttgccaggtttgtaggataatgtgagtttgatccttgcttgt-tttttgttttttgtttgtg-gcacatgtataataatatggaggagctgat-------------------------agattagaataaagctttataattctcagtgttagatattaagaaataaaataaatttttaattagtaaatcaat-taaattcaggctaaatttgtgccagcagccgcggttagactgatagggtaaacaaaaaattataagtaaataattaaaggag------gttggttggtaggtgcattatgaaatttaaaggtgaaatttggtgtttgtgtgtagtgagttt-agtgaccaaggggtcttgaggttataaaattttagatttaaatcaggattagataccctgttatactatttttcaatttaaggatacttgagtattaatcagttatgttctcgaaacttaaaggatttggcggtattttagtctagttagaggaacctgttctatgaacgataagccacgaagaatcttactctttttagt-aaatcagtttgtataccgtcattatcagataatctttataaag---agttattaaaataagt---tttttagtatattagatcaaggtgcagccaataggagagcaagaaatgggttacaatgtaattgatatatactgggagagggctgaaatgcttttttgaaggtggatttaatagtaataatcttttaataaggggttatgatagtagctctaggatatgtacacatcgcccgtcgctctcattc-ttaatgtgagataagtcgtaacatagtaggtgtgttggaaaatgtacctagaattag
KU362925.1_Callianassa_sp._MHT-2015              --------------------------------------------------------------------------------------------------------------------------------------------------------cccgaaacaaaaagagctagaacttgttaaaatttacgttttaaagtaattttaaa-ctttttttagtaatgaaatgttagccgaatttttatatctggttttttaaaaaagaaattcaatttcactttttcgtttataaatgaaaaaagctatttcaggagggtaagcttcttgaaaatttgtacataagacacaatttt-tattaactatcttaggcttgaaagtagccacagatttaaaatgttcaaacttaactttgtttataaa-aaactattgtctttgtttttttattaaaatattttaccaaatctttaagtttaagaaataatgatgttattagtaaattgtaatgaattattttaaatatactttaaaatttaatttgttatagattaaaataaggaactcggcaaataatacttttgcctgtttatcaaaaacatgtctgtttgatacaaaaaacagtctggcctgcccactgatgttttaaaggccgcggtataatgaccgtgcgaaggtagcataataattagtcttttaattgaagactggaatgaaaggtcggacaaaaagtaatctgtctctattttaaaaattgaatttaacttttaagtgaaaaggcttaaataatctcgaaggacgacaagaccctataaaactttataaactaaagaaaactcataattttatttttaacatagttattttgaattttatttcgttggggcgacgaaagtataatatttaactgctttctttttaacacaattatatttgtacaatgaccctttttcaagatctaaagaaaaagttactttagggataacagcgttattttttttaagagtccttatcgacaaaaaagtttgcgacctcgatgttgaattaaaaacccactatggtgcagcaattatagagggaggtctgttcgacctttaaatttttacatgatttgagttcaaaccggtgtaagccaggttggtttctatccttgagaaagacttaactattatagtacgaaaggatt--------------------------------------------------------------------------------------tattagttttatcctggctaaaaatttggtgtttttaagaaatatgcatgaaatgtttttagcgttata---------------------aataactttaatttaaaaaataagtctttaaccgcagcataaaatattaaacaataatttcaagattgatttaatcttaaaaa-tagatttggcaaatcattgtgccagcagccgcggttacactctaaaatcaagccaaatacattcagtatatagtca-------tttattttgaacaaataatttttcataaaactgaaaagtgaaatttagtatttttgcttaaaaaaata-tttg---taaaattttgtaaactaagaaaactaaaacaaaaactaggattagataccctactattttagatctaat--tctatatactaaagtatt-aaaagctataatctccaaatttaaaggatttggcggtgatttaatcctattagaggaacctgttcagtaaacgataaaccacgcaaaatcttacctattttc--------agtttgtataccgtcattattagataactttccaagaaaacagttattgagataaa--aattcttagtatattagatcaaggtgcagcttataaataggaaattaatgggttacattgagacttacttacacggatataaaacttaaacgttttatttaaggaggatttaatagtaagattagtttaatatgctagtttgacaatggacctaaatcgtgtacatatcgcccgtcacttgcatta--ccaaatgaaataagtcgtaacatagtagatgtactggaaagtgcatctgatcttaa
NC_019608.1_Thalassina_kelanang                  atatgaaatgggtgttatagtattgtgtagataaattttgttgtggactatagataagagtattgtagaagaaatattatataaatagaagtttttaatataagtaccttgggtgtcagggagtattaaattataattagtatta-atttttctcgattgataaatagctaaaataattgagagtgtttgttgaataaggcttttttatttaattttagtaatgaaatgttattcgagttattgtatctggttattgtcgaaaggaatttaatttcatctttgtattagtttatacaaggagtaaaaataggagggtaagcttcttatttaaaggagtataaaatt-gatttttagttaagagatttaggcttgaaagtagctttaatgttagagtgttataactaatctgtgtataa-----------gatttttattgtgttagataatgatttgtgttaattgaaaaaatggagataaaatgatactattagtatagtgttgaataagataataaaatgttagggttttatattttgtttgttttataaaaaaggaattcggcaaatattgcttctgcctgtttaacaaaaacatgtctttaggttgatattttaagtctggcctgcccactgatatttaaagggccgcagtatactgactgtgcgaaggtagcataatcattagtcttttaattgagggctggaatgaatggtttgacaagaggcattctgtctcttttgtatttcttgaactttactttcaagttaaaaggcttggatgatctagagggacgataagaccctataaagttttatactttttctttgagtttaaaaattttgtttaactaagattggtgggaaagtattttgttggggcgacaggagtataattaataactgcttctagaagtttacagtaatttttgttatttgatccttaatagagattataagattaagttactttagggataacagcgtaattctttttgagagttctaatcgagaaaagagtttgcgacctcgatgttgaattaaggtacctttgtagagtagaaattataaaagggggtctgttcgacctttaaatccttacatgatttgagttcagaccggtgtgagccaggtcggtttctatcttctagtgataaagagtctttttagtacgagaggatttaaagatttaaatagtttagttaaaggaatagggtt---------------atttgattttgtttataaataaaataattttatctaaaaagtttgattcttgcttgt-ttttggttttgtttcttga-atacattcaaatttaggtgtggaagtgtaagat--------------ttggatttaaaatgtaaatttatagaataaagcgcagtattaaattttagataataaaggaaagtttgatctagtgggaatgtattgctctgattaaattttgtgccagcagtcgcggttagacttggggagttgatgaaaatttgtcggtaaaaggttaaagtgg---aagctaagagatgtaagttttatttagattggaaggtgaaattaatgtttattgtaaaaatta----tattagaagctgatattgaaacgtttaaattcaaggttaaaactaggattagataccctattattcttggataaaa--agttattgcctgaatatt-aatagttatgttctttaaatatatagaatttggcggtagtttagtctagttagaggagcctgtttttggaacgataatccacgaaatatcttacttaatctatt------tttatgtataccgtcattgttagataatttttaaataagataattattgtaatagttaattgattaataaattagatcaaggtgcagattatggttaag-ttaaaatgggctacaataaatataatttatatgaattagagtatgaaagtattttatgaaggtggatttaatagtaatttaattttagtatgtttaaatgattatagctctagattatgtacatattgcccgtcgctttcttga-ttaacagggaataagtcgtaacatagtagatgtaccggaaggtgtatctagaa----
NC_021971.1_Nautilocaris_saintlaurentae          gcaataaattattggtttagtatgtttttcagaaaaattaatattaactaaagtgtatagtattgtaaaagaaggaattagagaaaagaagatgtagattattgtaccttttgtatcagggggaattaaaattattaatttatatttatagtctcgaaacaaaaagatctaagattaaagcatggctatgtggtaaaatggtatgaaatttagtcttagtaatgatattttagtcgagtttttatatctagttctctccgaagggaatttaatttcgcttttacattttataatgtaagattaaaagctaagagggaaagcttcttagt----ttgctataaaggcattatagtagtgttttaaattaggcttaagagcagccatattaataaagcgttctagttaatttattttaaaagtaaatttatgttttttagttagttaggggggagttagttagatttatgaaaatttagttaaaattattttattagtatatttaattatttatattgaaatatttgtggaaatataattagttaaagatgcagagaaggaactcggcaagtattatttttgcctgtttatcaaaaacatgtctgtacgtgaaaatgtagagtctggcctgcccactgaattttaaagggccgcggtaatttgaccgtgcgaaggtagcataatcaatagtctcttaattggaggctggaatgaatggtcgtacaaaaaataatctgtctcatctgcaaaagtaaaattttacttttgagtgaaaaggctcaaatatattaaggggacgataagaccctataaaactttatataaaagaattaatttttaaattatggtataagagtgattagtttttgtttattatgttggggcgacaagaatataataggtaactgtttgagaattaaaataattatttttagagattgatcctttttaaggattataagaaaaagttactttagggataacagcgtgattttttctgagagttcttatcgacgaaagtagttgcgacctcgatgttgaattaaggtttccctaaggtgtagaagttttagtggtaggtctgttcgacctttaaaatcttacatgatttgagttcaaaccggtgtgagccaggttggtttctatcttttaattttatggatctactttagtacgaaaggaccaagtagttaaaatagtttttagtaaggatgaatattatttaaagataagtgatttaatacataatttattatttatattataataatgtaagtttgatcctggcttat-tttttgttttttgattgta-atacatgtaaaataatttgtaagagttagt-------------------------atattaaaataaaactttatagttctcagtgttagatattaggaaataaaataaatttttaattagtaaatcaat-taaattcaggctaaatttgtgccagcagctgcggttagactgatagtgtaaacaaaaaattataagtaaataattaaaggaa------attaaataaaaaaagtactgtaaaaattaaaggtgaaatttggtgttttagtacagtaagttt-tttgtttaaaaggtcttgaggttataaaattttagatctaaatcaggattagataccctgttatactatctttcaatttaagaatacttgagtagtaaacagttatgttctcgaaacttaaaggatttggcggtattttagtctagttagaggaacctgttctataaacgataaaccacgaagaatcttactctttttagt-atgtcagtttgtataccgtcattattagataatctttataaag---agttattaaaataaat---tttttaatatattagatcaaggtgcagccaataaaagagaaagaaatgggttacaatgttattgatatatactgggagaaagctttaaagttttcttgaaggtggatttaattgtaatagttttttaataagaaattatgataatagctctaagatatgtacacatcgcccgtcgctctcactt-ttaatgtgagataagtcgtaacatagtaggtgtgttggaaaatgcacctagaattaa
NC_017600.1_Acetes_chinensis                     ataaaaaaataaaaataaagtaaaatatcttgaaatataattgtaagctatagtaaaaaatactgtaaaggaaagtttaaatttatagtaatattaaatttatgtaccttgtgtatcaggaaaaaccaaaatttttttataatttaaaaattctcgaaaaaaaaagagctaaattaaaataaagttatcgtattaaagatattaacaatttatatttagtggcgaaacactagtcgattttttatatctagttgtaaatgaattgaattaaattcactgtttaattatattgaattaaattgtaagaaaaggagggaaagcttctttttctaaaaactgtaattattataatttttaatataaaactaggcttacaagcagctatgttaataaagcgttttagctaatttaaataaaaatataattttt--tatatattcagtttaaaagtaatttacttaaaattttttttttttgtaaaaatggttctattagtagattttattttctttaatttaataattttgaaattttaaatcttatcatataaaattaaggaactcggcaaattattcttttgcctgtttatcaaaaacatctctttatgaagttatataaagtatagcctgctcactgacagttaaagagccgcggtattctgaccgtgcgaaggtagcataataattagccttttaattgaaggcttgtatgaatggttgtacaaaaagaaagctgtctcagttttaaaaattaaacttaacttttaagtgaaaaggcttaaataaattagagggacgataagaccctataaagctttactgt-------taaattttttgatttagtatta-------------------------------------------------------------------------------------atgatcctcaataaagattaaaaatttaagttactttagggataacagcgtaatctaccttgagagtccaaatcgacaggaagggttgcgacctcgatgttgaattaaaattcctttttaatgtagtcgttaaaaaaggaggtctgttcgacctttaaaattttacatgatttgagttcagaccggcgtgagccaggtcggtttctatcttctattattattaaactgtcttagtacgaaaggattagacagttagaataattttattattagaatcttgtta--------------------------------------------------------------cttgctttcatttttagtattaattaataaacgtatgtaaacatttgtaagaacaaaataaaccttaaaggtttattgaatattaatattcttaaataaaaaataaaagctcagtgttaaaaactaacatataaattaaagttagaattggttatattaattataactggctaatttttgtgccagcagccgcggttagactaaaagttaaactaaaaatttttcggttaaaaatagttaaaattaaatctttatagtaaataaaattgtcttaataaaaggtgaaattgattttttttgagctgttttatataaaaagatttattatttgaggctattaaaataaaataataaaccaggattagataccctgttattttttattttaaa-ttttaatacctaagtagtaactagttattatcttgaaacttaaagaatttggcggtaaattagtctttttagaggaacttgttctgtaagcgataatccccgtaatatcttacctttttttgt-aaaacagtttgtataccgtcattattagataatatttaaaagt-ttaattattataataatattaatgttaatatattagatcaaggtgcagcctataaaaagg-aagtaatgagttacattagaattgatttaaacggataaa-aaatagaatgtttttttgaaggtggatttaatagtaataatggaataataagacattatgaacttagctctagtttatgtacacatcgcccgtcgctctcgctt-ataaagtgagataagtcgtaacatagtagatgtactggaaagtgtatctagaagtaa
NC_020351.1_Nihonotrypaea_japonica               -----------------------------------------------------------------------------------------------------------------------------------------------------catcccgaaaaaaaaagagctaagattacataaagtttatgtttcaaaataattttaaa-ttattcttagtaatgaaacgttagtcgagtttttatatctggttttttttaaaaaaaattcaatttaatcttttttcaaacttgaaaaaggatataatgcaggagggtaagcttcttgtaacaatttacataaaattaattttattaaaagttatcttaggcttgaaagtagccatagagttaaaatgtttaaacttaatctacatttttaaatatctactatttttgtattcttaaaaaaatatttatcaaaacctttaaaataaagaaataatggttttattagtaaataatgaattattatacctaaaataacaagaaataataatcaattattataaaactaaggaactcggcaaacaatacttttgcctgtttatcaaaaacatgtctgtttgataatatttacagtctggcctgcccactgaatttttaaaggccgcggtataatgaccgtgcgaaggtagcataataattagtcttttaattgaagactggaatgaacggtcggacaaaaagtaacctgtctcaggtttataaattgaaattaacttttaagtgaaaaggcttaaataatcttaaaagacgacaagaccctataaaactttatttagctaagtttatttttaattttaagtataaaaaaataatacttaactatatttcgttggggcgacgaaagcaca-tatttaactgctttattatcaaaacaattatatttgattaatgacccttttttaagatctaaagaaaaagttactttagggataacagcgttattttttttgagagttcatatcgacaaaaaagtttgcgacctcgatgttgaattaaagtcccactatagtgcagtaattatataggtaggtctgttcgacctttaaaactttacatgatttgagttcaaaccggtgtaagccaggttggtttctatctttaagtaaaaaaaaactattttagtacgaaaggattttttagttaaaacaattttttatttaggctaattcta-------------------------------------------------taatagttttatcctggctataaatttgatgcttaaaaaaaatatgcatggtatctctgaaagttattt---------------------tattaaatttatttaaaaaattttttataactcgcagcataaaatattaaacaattgtttcaagactgatttaattttataat-taggtttggctaaacattgtgccagcagccgcggttatactctcaaaccaagtcaaatttcttcagtatgtaa-----------aaattttaacaaactaatttttgatataaacgaaaagtaaaatttattgtttttattttaaacatta-ctttag-taaaaaaaatcgatttaagaaagctttaacaaaaactaggattagataccctactatttcagctttaa---caaacatactaaaatatt-aaaagttatggtctctaaatttaaaggatttggcggtaatttagtccagttagaggaacctgttttataaacgatataccacgcaaaatcttacctattttc--------agtttgtataccgtcattattagataacttttaaaaaa-aaagttattacaataag-cataatttagtatattagatcaaggtgcagcgtataaataggaacttaatgggttacaataaattttatttatacggatattttcttgaaaaagtttattgaaggaggatttaatagtaaaactaatttaataagttagtttgataaaggacctaaattgtgtacatatcgcccgtcactttcatta--ctaaatgaaataagtcgtaacatagtaggtgtactggaaagtgcgcctggttttaa
NC_012060.1_Litopenaeus_stylirostris             gtaataaattattgttttagtagagtgaatcgaaaaaaaataaagagttatagaataaagtactgtaaaggaaaggtttaatataaagtagagttaaacacttgtaccttgtgtattagggaaaatcaaaataatcttaataagaaagtaatcccgaaagagaaagagctaataaaatagatagttttcgtattaatgaaattataaaatttatattagtagtgaaatgctagtcgatttttcatatctggttgatagagaattaaattaaatttagttgctttgaggttctttaaagtaataaagagtaggagggagagcttcttattctaattactataatgaaggatttaagtattattgaattaggcttaaaaacagccatattaataaagcgttctagttaatgtaaattcatttaatatttatggtttagtagtaattatctgtctcttttaataaatatatcattgaaagtaataatgattttattagtagaaataagtaac-aatttaaaataagaaaggaatttttagttatatgagatataattaaggaactcggcaaataatgcttttgcctgtttatcaaaaacatgtctatatgatggtatgtaaagtctggcctgcccactgatttttaaagggccgcggtatactgaccgtgcgaaggtagcataatcattagtctcttaattggaggcttgtatgaatggttggacaaaaagcaaactgtctcaattatatttattgaatttaacttttaagtgaaaaggcttaaataacttaaggggacgataagaccctataaagctttacaataagttattatattataaattttagtataacttgatttagataatatttgttgcgttggggcgacgggaatataatgagtaactgttcttaagtaataacaggaatttctggaaaatgatcctctttagagatcataagattaagttactttagggataacagcgtaatcttctttgagagtccatatcgacaggaagggttgcgacctcgatgttgaattaaggtttccttataatgcagcagttataaaggagggtctgttcgacctttaaatccttacatgatttgagttcagaccggcgtgagccaggtcggtttctatctcttaattcattaaagttatcttagtacgaaaggattagataactggaataattcttattttagtataagttta----------------------------------------------------aagttttatcctagcttattctttcaattttaggtcaatggtacatgtaaattttgatgggccaataaaatttatgctaactagaggctgaaagtaggggttctaataaataataaattctcagtacctagtactaataaataaatgtaagttggaattgatgatcttaattatacctggctaaaatttgtgccagcagccgcggttatactgagaggttaattgaaagaaaattggttaaaaatagttatatattgattataatatttcaagagcttgtactgataaagggtgaaatcgattttttagtatacaagggaatggaatattaatctgaattgaagctattaaaataaaggaatgaaccaggattagataccctgttacactttatataaatttaaaattacctgggtattaaacagttattgtcttgaaactcaaaggatttggcggtaacttagtctatttagaggaacctgtcctgtaatcgatagtccacgaagaatcttactttatcttgtaaaatcagtttgtataccgtcattattagataactttaataagataaagttattggaatagtt---tagctaatatattagatcaaggtgcagcttatggtaaagaaagagatgggttacattataataaatataaacggaacaatgaacgaatgttggttgtaaaggtggatttaaaagtaaagagattttaacaagatcttttgactttagctctaggttatgtacacatcgcccgtcgctctcgttaattaaagcgagataagtcgtaacatagtaggtgtactggaaagtgtacctagaaatt-
NC_020310.1_Rimicaris_kairei                     acaataagttattggttgagtatattttatagaaaagctatttgagactaaagtgaaaagtattgtaaaagaaagagttagtgaaaagaagttatagaatattgtaccttttgtattagggagaattaaaattgtaagtttattatttaaatctcgaaacaaaaagatctaaagttaaagcatggttatgttgtaaaatgacatgaaatttttctttagtaatgatattttagtcgagtttttatatctagttctttctgagaggaatttaatttcgctcttgcatttccaaatgcaagattaaagattaagagggtaagcttcttagtg---ttgctataaagatataggaattttgttttaaattaggcttaagagcagccaaatttataaagcgttctagttaatttattgtttagatagatttattttttttagttagttaggggagaataggctgaatttaggaaagtttagttaaaatgattttattagtatgtttgaaaggttacagtaaaatatctgtaaagtattaatta-gttgagatgcagagaaggaactcggcaaatattatttttgcctgtttatcaaaaacatgtctgtacgggaaagtgtagagtctggcctgcccactgaattttaaagggccgcggtaatttgaccgtgcgaaggtagcataatcaatagtctcttaattggaggctggaatgaatggtcgtacaaaaaatagcctgtcttggctgtagagatagaattttacttttgagtgaaaaggctcaaatatattaaagggacgataagaccctataaaactttatataaaagaattaatttttgaattttagtgttaaagtgattagtttttatttattatgttggggcgacaagaatataataagtaactgtttaataatttaaataaatatatttagagggtgatcctttttaaggattggaagaaaaagttactttagggataacagcgtaattttttctgagagttcttatcgacgaaagtagttgcgacctcgatgttgaattaagatttccttaaggtgtagaagttttaatggtaggtctgttcgacctttaaaatcttacatgatttgagttcaaaccggtgtgagccaggttggtttctatcttttaatttttggaggttactttagtacgaaaggaccaagtggctgaaatagtttttttagaagaagaatattattaatattatttttatatgtgacggtttggagttttgtttttgcaataatgtgagtttgatccttgcttgt-tttttgttttttgtttaaa-gcacatgtaaagaaatttgaaagagttgtg-------------------------aaattaaaataaaactttgtgattctcagtgttagatattaagaaataaaataaatttttagttagtaaaacaat-taaattcaggctaaatttgtgccagcagctgcggttagactgatagtgtgaacaaaaaattataagtaaataattaaaggag------tttgatggggaaatttattataaaagttaaaggtgaaatttggtgtttaagtgtagtaagttt-gtttgttaagagttcttgaggttataaaattttagatctaaatcaggattagataccctgttatactatctttcaatttaaggatacttgagtagtaatcagttatgttctcgaaacttaaaggatttggcggtattttagtctagttagaggaacctgttctataaacgataaaccacgaagaatcttactcttttttgt-aaatcagtttgtataccgtcattattagataatctttataaag---aattattaaaataagt---attttagtatattagatcaaggtgcagccaataagggagcaagaaatgggttacaatgttattgatataaactgggaagaagctgaaa-atttttttgaaggtggatttaatagtaatagtcttttaataagggattatgatagtagctctaagatatgtacacatcgcccgtcgctctcactc-ttaatgtgagataagtcgtaacatagtagatgtgttggaaaatgcatctagaattag
NC_020313.1_Alvinocaris_longirostris             gcaatgagttataggcttagtatatgttatagaaaagttgggtttaactagagtgtatagtattgtagaagaaagagttgaaggaaagaaattatagagtgttgtaccttttgtatcagggatagtcaaaattggaagtttatttttttaatctcgaagcagaaagatctagagttaaggcatggttatgtggtaaaataacatggaatttaattttagtaatgatattttagtcgagtttttatatctagttcttttcgaaaggaatttaatttcatttttatgttttggagcataagattaaagattaagagggtaagcttcttagtgt--ttgctataagagtggagagttttgtttttaaattaggcttaagagcagccagatttataaagcgttctagttaatttattgttaaggtgaatttatggtttttagtgagttagaagagagtaagttgaatttaggaaaatttagttaaaatgattttattagtatatttgaagggttgcagtgaaatacctgtagagtattaatta-gttaagatgcggagaaggaactcggcaagtattatttttgcctgtttatcaaaaacatgtctgtatgtgtatatatagagtctggcctgcccactgaattttaaagggccgcggtaatttgaccgtgcgaaggtagcataatcaatagtctcttaattggaggctggaatgaatggttgcacaaaaaataatctgtctcagctgtaggagtagaattttacttttgagtgaaaaggctcaaatatattaaggggacgataagaccctataaaactttatataataagtttaatttttgaattttggtgttaaagtgattagtctttatttattatgttggggcgacaagagtataatgagtaactgtttgtaaattaaaataagtatgtttagaaagtgatcctttttagggattgaaagaaaaagttactttagggataacagcgtaattttttctgagagttcttatcgacgaaagtagttgcgacctcgatgttgaattaagatttccctgaggggtagaagtttcagtggtgggtctgttcgacccttaaagtcttacatgatttgagttcaaaccggtgtgagccaggttggtttctatcttttaatttttatgggctatcttagtacgaaaggaccaggtagttggaatagtttttaaggaagaagaacaatatttattttttcttgtttatttattgattagttggttataggtctaacaatgtgagtttgatccttgcttgt-tttttgttttttgtttgta-gtacatgtatagtaatttgaaagagtcgtg-------------------------gcattaaaataggactttgggattctcagtgttaggtattaagaaataaaataaatttttaattagtaaatcaat-taaattcaggctaaatttgtgccagcagctgcggttagactgatagggtaaacgaaaaattataagtaaataattaaaggga------tttggtggcagggggcgctatgagagttaaaggtgaaatttggtgtttgagtgtagcgggcct-gttggttaaaagttcttgaggttataaaattttagatctaaatcaggattagataccctgttatactatctttcaatttaagaatacttgagtattaatcagttatgttctcgaaacttaaaggatttggcggtattttagtcgagttagaggaacctgttctataaacgataaaccacgaagaatcttactcctttttgt-aagtcagtttgtataccgtcattattagataatctttataaag---aattattgagataagt---tttttagtatattagatcaaggtgcagccgataggggagcaagaaatgggttacattattactgatatatactgggaggaaattgaaa-agttccttgaaggtggatttaatagtaatagtcttttaataagggattatgataatagctctaagatatgtacacatcgcccgtcgctctcactc-ttaatgtgagataagtcgtaacatagtaggtgtgttggaaaatgcacctagaattag
NC_008413.1_Halocaridina_rubra                   aaaattattttatttaatagtatattttattaaaatttttaagagaactaaagggtatagtaccgtaagagaagtttttgggggaaagaagagttgaattttcgtaccttttgtatcaggggcttttaaattagcttatttaacataggtttcccgaagcaaggtgatctaactattgaatatttctgcgtggtaaagtggaatggaaagttaagttagcggtgaaatgtcagtcgaacttttatatctggttgtttccgaagtaaattgaatttgactttagcgagaaatttcgctgggggttcatttaagggggaaagctccttaattttg--tgtataagagtgttttttgattaattagaattaggcttaagatcagccatattactgcaacgttttagtgtatagttgtttatgaaaaatttgtctttttatggaaagtaggaaattaggtgcaaaaatgtgggttgttctgaaaaaatgattgtattagtaaaatttgaatttaaaaatctaaatttg--tacaatttaaattttgagatttatttttaaggaattcggcaatctgtgtgcccacctgtttatcaaaaacatgtctattgggttaaatcaatagtctgacctgcccactgaattttaaatggccgcggtatttagaccgtgctaaggtagcataatcaatagtcttttaattggggactagaatgaacggttggatgaggtacaagctgtctggcaattgaattttgaattttactattaagtgaaaaggcttaaattatttagcgggacgacaagaccctataaagcttttatttggcttatttaattatgatattttgtgtttatgttaaaattggggccgaattaggttggggcgactaggatataaaaggtaactgtccttatgttaaaataatggtttttaggtattgatcctgagtatgggttaaaagataaagttactttagggataacagcgtaattctttttgagagttcttatcgacaaaagtgtttgcgacctcgatgttgaattaaagtttcgtcaaggtgtagcagctttgattgtaggtctgttcgacctttaaagctttacatgatttgagttcagaccggcgtaagccaggttagtttctatctactatgtgatataggctattttagtacgagaggagagagtagctggaatatttctttgtttagatgaatattagcttgtaattaaacactttatttgttacggaaaaagtggggcaatattttgatagtttgatttttgctagt-cttttatgtgatgagagtg-ttttatgaaagagggtgtcttagtgaatgtttt--------------------aaatataaattatttagtctaaagatttcagtacagaattttaatttataggtgagagctgaacttagttttaagttaggggtcaaggttaaatttgtgccagcagccgcggttatacttgtgtggccaatagaagaatattaggccgtagttattattt-ttaattttaatggggtttatgaataaagcgaggagaggtgaaattgaaactataattggttactctgt-tagtataattttataagaagctactaaaactggaattataaaataggattagataccctagtatatttagttaaaatatttggaggcctggttagt-attagttattttcttgaaatttagagaatttggcggtatcttagtctagttagaggaacctgtcccataaacgataaaccacgaataatcttactttcccctatatgtttagtatgtatatcatcattattagataattttaagaaga---atttattaaaattgatttaaattaaagatattagatcaaggtgcagccaatgggtaag-tgaggatgggttacattaattttgaggtaaacggatcagtgggtgtaaagactttgtcaaggtggatttaatagtaattcaattttaataaggttgtttggtaaaagctctaggatatgtacacatcgcccgtcgctctcataaattaacgtgagataagtcgtaacatagtaggtgtactggaaagtgtacctgtgaagtt
NC_012738.1_Farfantepenaeus_californiensis       gtaataagttattattttagtagaatgaatcgaaaagaaaagaagagttatagtgtaaagtactgtaaaggaaagatttaaaagaaagtagagttaaaaacttgtaccttgtgtattagggaaaatcaaaataaccttattaaaaaagtattcccgaaaaaaaaagagctaataagttgtagagttttcgtattaatgaaattgtaaaatctatattagtagtgaaatgctagtcgattttttatatctggttgttggagaattaaattaaatttatctatgttgaggtgcttcaatataagaaagagtaggagggaaagcttcttattctaagagttataataaaaaatcaaaatattattgaattaggcttaaaaacagccatattattaaagcgttctagttaatgtaaaatagcgtaatatttataatttaac-agtagtatctaacttttttaataaatataatattaaaagtaatactgattttattagtagaaatattgaacaaaaatgaaatagtaaaaaagtttttataaataaaagatataattaaggaactcggcaaacaatgcttttgcctgtttatcaaaaacatgtctatatgatgttatataaagtctggcctgcccactgatatttaaagggccgcggtatactgaccgtgcgaaggtagcataatcattagtcttttaattgaaggcttgtatgaatggttggacaaaaagcaaactgtctcaattataataattgaatttaacttttaagtgagaaggcttaaataaattaaggggacgataagaccctataaagcttgacaataagtcgttatattataaattttagtgtaacttgatttaaacggtgtttgttgcgttggggcgacgggaatataaaaggtaactgttcttatataataacagaaatatttggaaaatgatccttcttaaagatcataagattaagttactttagggataacagcgtaatcttctttgagagtccatatcgacaggaagggttgcgacctcgatgttgaattaaggtatccttataatgcagcagttataaaggaaggtctgttcgacctttaaatccttacatgatttgagttcagaccggcgtgagccaggtcggtttctatctcttaatttataaaagttatcttagtacgaaaggattagatagctggaatagttcctattttggtataagtata-----------------------------------------------------agttttatcctagcttgttctttcatttttaggtcaatggtacatgtaaattttgatgggccaataagatctatataggctggaggaaaggaatcggggttccgttgaataatgaattctcagtacctagtactaatatataaatgtaagttagaattgatgatcctaattatacctggctaaaatttgtgccagcagccgcggttatactgagaggtcaattgaaagaaaattggttaaaaatagttaaataataactataaacttttaggggcttgtactgataaagggtgaaatcgattttttggtatacaaggaattaagttcttagtttaaattgaagctattaaaataaaggaatgaaccaggattagataccctgttacactttatataaatttaatattacctgggtattaaacagttattgtcttgaaactcaaaggatttggcggtaatttagtctatttagaggaacctgtcctgtaatcgatagtccacgaaaaatcttactttatcttgtaaaaacagtttgtataccgtcattattagataactttaataaaataaagttattgaaagagtg---tagctaatatattagatcaaggtgcagcttatggtaaaggaagagatgggttacaatatattgaatataaacggagtaataattgaatatttgttatgaaggtggatttaaaagtaagaagattttaataagatcttttgaccttagccctagattatgtacacatcgcccgtcgctctcgttaattaaagcgagataagtcgtaacatagtaggtgtactggaaagtgtacctagaaatt-
NC_009626.1_Litopenaeus_vannamei                 gtaataaattattgttttagtagagtgaatcgaaaaaaaaaaaagagttatagaataaagtactgtaaaggaaagatttaaaataaagtaaagttaaatacttgtaccttgtgtattagggaggattaaaataatcttattagagaagtagtcccgaaagaaaaagagctaacaaaataaatagttttcgtattaatgaaattattaaatttatgttagtagtgaaatgctagacgatttttcatatctggttgaaggagaattaaattaaatttagttattttgaggttctttaaaataataaagagtaggagggagagcttcttattctaaaaactataataaataatttaagtattactgaattaggcttaaaaacagccatattagtaaagcgttctagttaatgtaacatcttttaatatttataatttagtagtaattatccgactctcttagttaatatgttattaaaagtaataatgattttattagtagaaatatattat-aatttgaaatgaaaaaaaatttcttatttatacaagatataattaaggaactcggcaaataatgcttttgcctgtttatcaaaaacatgtctatatgatggtatgtaaagtctggcctgcccactgatttttaaagggccgcggtatactgaccgtgcgaaggtagcataatcattagtcttttaattggaggctcgtatgaatggttggacaaaaagcaaactgtctcaattatatttattgaatttaacttttaagtgaaaaggcttaaataaattaaggggacgataagaccctataaagctttacaataagttactatattataaattttagtataacttgatttaggtaacgtttgttgcgttggggcgacgagaatataataagtaactgttcttaagtaatgacagaaatttctggaaaatgatcctcactagagatcataagattaagttactttagggataacagcgtaatcttctttgagagtccacatcgacaggaagggttgcgacctcgatgttgaattaagggttccttataatgcagcagttataaaggagggtctgttcgacctttaaatccttacatgatctgagttcagaccggcgtgagccaggtcggtttctatctcttaatttataaaaattatcttagtacgaaaggattaggtaattggaataattcttgctttggtataagtata-------------------------------------------------gcaaagttttatcctagcttgttctttcacttttaggtcaatggtacatgtaagttttagtgagccaataaaatttatgtaaactagaggttaaaggtaggggcaccattaaataataaattctcagtacctagtactaataaataaatgtaaattggaattgatgatcctaattatacctggctaaaatttgtgccagcagccgcggttatactgagaggtaaattgaaagaaaattggttaaaaatagttatatattgattgtaatttcttaagagcttgtactgataaagggtgaaatcaattttttagtatacaaggtaataaaatatcaatctgaattgaagctatcaaaataaaggaatgaaccaggattagataccctgttacactttatataaatttaaaattacctgggtattaaacagctattgtcttgaaactcaaaggatttggcggtaacttagtctatttagaggaacctgtcctgtaatcgatagtccacgaaaaatcttactttatcttgtaaaatcagtttgtataccgtcattattagataactttaataaaataaagttgttggaatagtc---tagctaatatattagatcaaggtgcagcttatgataaagaaagagatgggttacattgtaataaatataaacggaacaacaaatgaacgtttgttgtgaaggtggatttaaaagtaataagattttaataagatcttctgagtttagctctaggttatgtacacatcgcccgtcgctctcgttaattaaagcgagataagtcgtaacatagtaggtgtactggaaagtgtacctagaaatt-
NC_030277.1_Parapenaeopsis_hardwickii            -------------------gtagaatgaatcgaaatgtgtttaagagctatagtgaatagtactgtgagggaaagattggatttaaagtagatttataagttcgtaccttgtgtatcagggaaaactaaaattattttagtattgaagaaatcccgaaagaaaaagagctaattaaaagtaaagttttcgtgttaatgagattttaaattttgtcttagtagtgaaatgttagtcgattttttatatctggttatcagtgaattaaattaaatttgagcatttaatttggctaataaatggtaaagagtaggagggagagcttcttattctatgagttgtaattatttataatgtgggtattaaattaggcttaaaaacagctatatttataaagcgttctagttaatatatttaattttagtatttatagttcaactaattgtaagtgatatttttatgaaatataaattttaaagttatactggttttattagtagagttagaaaaggatatttgaataatatacaaattattataaagtaaaagtataattaaggaactcggcaaacattacttttgcctgtttatcaaaaacatgtctgtatggtgctatatagagtctggcctgcccactgattattaaagggccgcggtattttgaccgtgcgaaggtagcataatcattagtcttttaattggaggcttgtatgaatggttggacaaaaagttaactgtctcgtttataaaaattgaatttaacttttaagtgaaaaggcttaaatgaactgaggggacgataagaccctataaagctttacaataaattaataaattataaattttagtttaacttaatttaattagtgtttgtttcgttggggcgacgagaatataatatataactgttcttttaaaataacaaggttaattggaggttgatccttaataaagattaaaagattaagttactttagggataacagcgtaatcttctttgagagtccatatcgacaagaagggttgcgacctcgatgttgaattaaggtacccttatgatgcagcagttataaagggaggtctgttcgacctttaaatccttacatgatttgagttcagaccggcgtgagccaggtcggtttctatctctcaggacgagaaatttactttagtacgaaaggattgagtaattgaaatagttttat-----------------------------------------------------------------taaaagttttatcctggctaatgttcttatttttaggttgatggtacatgttagtgttggcgcgacaaaattccagttttgtttaataca--tgtaatagaggggtctataaaaaattaattctcagtatctagtgctaa-ttataaatgtaaattggaattggcaatcctatttttatctggctaaaatttgtgccagcagccgcggttatactgagaggtaagttaagaaatatttggttaaaaatgattaggtgttggcttgtggagtttaaaagttcttattaataaagggtgaaatcagttttttagtgtaagaagtattaaagtgtaagcttgaactgaagttgttaaggtaaaggtatggaccaggattagataccctgttacactttacttaaattttatattacctgggtaataaacagttattgtcttgaaactcaaaggatttggcggtaatttagtctatttagaggaacctgtcctgtaatcgataaaccacgaagtatcttaccttatttagtaagatcagtttgtataccgtcattattagataactttaataaaaattagttgttgtaataatt---tttttaatatattagatcaaggtgcagccaataataagg-aagagatgggttacaatgagataagtacacacggatgaaagagtgaaatatttttgtgaaggtggatttaatagtaagggtagtttaataagctactctgattttagctctagattatgtacacatcgcccgtcgctctcgttaattaaagcgagataagtcgtaacatagtaggtgtactggaaagtgtacctagaa----
NC_019609.1_Neaxius_glyptocercus                 attataatgtttaaatgaagtatttattataaaatcattattttaaactatagagaagagtatcgtaagagaacgttacactaattaagaggaaaaaatatttgtgccttgtgtatcagaaatactttaaatagtcaaaatataattgcgttctcgaaataaaaagagctaagg-gtctaagactttacgtgttaaagtaattcttaattgatttttagaaatgatatgttagtcgcgtttttatatctagtttctccagaattaaatttaatttagctttaaaatttaattattttaaattaaagaccaggtgggtgagcttcttggtataa-acttatacggtacagtttttttcttagaataataggcttaaaagttgccatttatataaagtgttcaaactataactttttcacataaaatattgttcctataataaagtacggggatattttttgaaaatttattttctaagtaataatgagtatattagtaaatattatatggttattgtagattaaggatctcttttaattttgaattgatgctgccaaggaacttggcaaatatggatcttgcctgtttatcaaaaacatgtctgtgcgataatattcacagtctggcctgcccactgatttttaaagggctgcggtatcttgaccgtgcgaaggtagcataataattagtcttttaattggaggctggaatgaacggtcggacaaagaaccaactgtctcggtagtaattattaaatttaactttctggtgaaaaggccaggatgacctggggggacgacaagaccctgtaaaactttacattgaattagaaagctagaactattgtgacaatggtttactaattatatttgttttgttggggcgacatgagtataataactaactgctcttaga-aaaaacaattatttttgttatatgatcctttgttaagatttaaagaaaaagttacttcagggataacagcgttattttttttgagagttcttatcgacaaaatagattgcgacctcgatgttgaattaaaattttcttatagtgtagcagctatgaagaaaggtctgttcgacctttaaatttttacatgatttgagttcaagccggcgcgagccaggctggtttctatctcccagatagactagattactttagtacgaaaggattaagtagtcaaaaaacttttttttaatgaatatttata---------------------------------------------------ttagtttgatcctagctatattctttgcgattctcatgaaaacgcatgcaaattattaaagtaataacgagt----------------ctttttaataagtatgatttactaatttcattcgcagcgtaaaatattagacaataa-taagtaattgatctggtatgtgaaa-tagacctggctaatgtttgtgccagcagccgcggttatacctctaggtcacgtaaagaatttttggtaagtggtaagttgat---cgtttttactaaatcaaagctagtgtgaatgagaggtaaaattcaatattttaattcgtttctga--ttttttaataaaaacatgaaactgcaaaatctaagacaaaaagcaggattagataccctggtattcttagatttaa--aatttataccaaattatt-gcaagttatgttctttaaagttaaaggatttggcggtaatttagtcctgttagaggaacctgtctctgaaacgataaaccacgaaatatcttactttttttcaa------agtttgtataccgtcattatcaggtaacttcgggagaa-aaagttactaaaatag--tatatgttaatatattagatcaaggtgcagcctataaaaaag-ttgggatgggttacaataaaatttatttaaaacggattggggtcataacagcaccatgaaggtggatttaattgtaatattgatttaacaagtcattgtgatattggatctaaattatgtacatatcgcccgtcgcttccatct-attaaatggaataagtcgtaacatagtaggggtactggaaagtgcacctagatag--
NC_019610.1_Nihonotrypaea_thermophila            ctaagaatattatatttaagtatacactatagaaacctaatttcaagctatagtaaaaagtattgtaaaagaaatacttataaattaaaaaaaagaattttatatgccttgtgtataagaaaaaaccaaaataattaaattatattttccatcccgaaaaaaaaagagctaagattatacaaagtttatgtttcaaaataattttcaa-ctattcttagtaatgaaacgttagtcgagtttttatatctggttttttttaaaaaaaattaaatttaatctttcttcaaatttgaagaaaaatttaatgcaggagggtaagcttcttgtaacaaattacataaaattaattttagtaaaagctatcttaggcttgaaagtagccatagaattaaaatgtttaaacttaatctatatttctaaacatctactatttttgtactattaaaaaaatatctatcaaaacttattaaataaagaaataatggttttattagtaaataataaatatttatacctaaaataacaaaaaataataataaattgttataaaattaaggaactcggcaaacaatacttttgcctgtttatcaaaaacatgtctgtttgataatatttacagtctggcctgcccactgaatttttaaaggccgcggtataatgaccgtgcgaaggtagcataataattagtcttttaattgaagactggaatgaacggtcggacaaaaagtaacctgtctcggatttataaattgaaattaacttttaagtgaaaaggcttaaataatcttaaaagacgacaagaccctataaaactttatttagctaaatttatttttaattttaagtataaaaagataatgtttaactatatttcgttggggcgacgaaagcaca-catttaactgctttatttttagaacaattatatttgattaatgacccttttttaagatctaaagaaaaagttactttagggttaacagcgttattttttttgagagttcatatcgacaaaaaagtttgcgacctcgatgttgaattaaagtcccactatagtgcagtaattatataggtaggtctgttcgacctttaaaactttacatgatttgagttcaaaccggtgtaagccaggttggtttctatctttaagtaaaaaaaaactattttagtacgaaaggattttttagttaaaacagttttttatttaggctaattcta---------------------------------------------------gtagttttatcctggctaaaaatttgatgcttaaaaaaaatatgcatggtatctttgaaagttattt---------------------tacatttactatttaaaaggtcttttataactcgcagcataaaatattaaacaattgtttcaagactgatttaattttatagc-taggtttggctaaacattgtgccagcagccgcggttataccttcaaaccaagtcaaatttcttcagtatgtaa-----------aaattttaacgaactaacttttgatataaatgaaaagtaaaatttattgtttttattttaaacatta-ctttagttaaaaagaattcacttaagaaagctttaacaaaaactaggattagataccctactattttagccttaa---caaacatactaaaatatt-aaaagttatggtctctaaatttaaaggatttggcggtaatttagtccagttagaggaacctgttttataaacgatataccacgtaaaatcttacctattttc--------agtttgtataccgtcattattagataacttttaaaaaa-aaagttattacaataaa-cataatctaatatattagatcaaggtgcagcgcataaataggaacttaatgggttacaataaattaaatttatacgaatattttcttgaaaaagtatattgaaggaggatttaatagtaagactaatttaataagttagtttgataaaggacctaaattgtgtacatatcgcccgtcactttcatta--ctaaatgaaataagtcgtaacatagtaggtgtactggaaagtgcgcctggtatt--
NC_007010.1_Marsupenaeus_japonicus               gtaataaaatatatttttagtaaaatgaattgaaaaaaaggaaggaataatagagcagagtactgtaaaggaaaggtttaattaaaagtaaaaataaaagtttgtaccttgtgtattagggaagatcaaaattagtttataatatgaaaagtcccgaaaaaagaagagctaataaatctggtagttttcgttttaatgaaattataaagcttatattagtagtgaaacgctagacgattctttatatctggttaccagtgaattaaattaaatttagttgctttaaattgctaaaaagcaataaagagcaggagggaaagcttcttgttctaagtattataatatttta-taaaacagcattggattaggcttgaaaacagccatatttataaaacgttctagttaatacgggcggtattattatttattatttgataaaaagtagctggtattttttgttaataatagataaaaagttataatgattttattagtagaaataaaagaaaaaagtagaataataatgagattattaaatgtgaaagatataattaaggaactcggcaaatgttgcttttgcctgtttatcaaaaacatgtctatatgatgttatataaagtctagcctgcccactgatttttaaagggccgcggtatattgaccgtgcgaaggtagcataatcattagtcttttaattggaggcttgtatgaatggttggacaaaaagtaagctgtctcgattataataattgaacttaacttttaagtgaaaaggcttaaatgtttcagggggacgataagaccctataaagcttgacaataacttcgtatattataaattttagtataacttgatttaacgggggtttgtttcgttggggcgacgggaatataataaataactgttcttttataattacaaaaatgtttggtaattgatcctcattagagattaaaagattaagttactttagggataacagcgtaatcttctttgagagtccacatcgacaagaaggtttgcgacctcgatgttgaattaaggtatccttataatgcagcagttataaaggagggtctgttcgacctttaaatccttacatgatttgagttcagaccggcgtgagccaggtcggtttctatctcctgatttggtaaaactatcctagtacgaaaggattgggtagttggaatagttcttgaaggagattggtttta-------------------------------------------------gcaaagttttatcctggcttattctttcatttttaggttaaaggtacatgtaagatctatcgggccaataagtgtttaatagtttaaatatataaaatagaggggtcattaaaagttaaagtctcagtacctagtgctaataaataaatgtaagttggaattggtaatcctaattgcgtctggctaaaatttgtgccagcagccgcggttatactgagagacggattgaaagaaaatcggttaaaaatagttaaatttaacttagataaatttataagtccatactgataaaaggtgaaattaattttttagtatgtggggggataaaaatgaagtttaaattgaagctattaagatagaggaatgaaccaggattagataccctgttacactttatttaaat-gataattacctgggtactaagcagttattatcttgaaactcaaaggatttggcggtaacctagtctatttagaggaacctgtcctgtaatcgatagtccacgcaatatcttgctttaccttgtaaaaacagtttgtataccgtcattattagataactttaaaaaattagagttattgtaatagtt---tagctagtaaattagatcaaggtgcagcttatggtagag-tagagatgggttacaatataataggcatacacggagtaataaatgaatatttattatgaaggtggatttaagagtaagaagattttaataagatcttttgactttagctctaggttatgtacacatcgcccgtcgctctcgttaattaaagcgagataagtcgtaacatagtaggtgtactggaaagtgtacctagaaatt-
NC_027602.1_Macrobrachium_bullatum               aaaattataaattttgttttttagtattataaagaattataaagttattatagttgaaagtacggtgacggaattattttagttaaagtagatttaagttttcgtaccttttgtatcaggggtaaattatatgattatgttattagtagcttcccgaaacaaagagagctaggttcattacttttctccgttgtaaagtggtctggaaagaatttttagtggtgatatgttagtcggtcttttatatctggttttttgttaaataaatttaatttagtataaagttaaaataaactttatagtaagggtgggaggatgagcttctcatctcggtttttgtagagcgttgtaatgtttcgtttgaaatgggcttaaagtcagctattttggtataacgttagagtaatattgaagtgttatattatttttttgcttgctgtaattagcaaaaaattttgtttatttttaaaatgaaagataaaatgtttatataagtataattgttatcagcagttgaagtggaatttgttgtttaaagttatttaggcgtttagaaggaactcggcaaattttatctccgcctgtttatcaaaaacatgtctgtgtgaattgttataaagtctagcctgcccactgaggtttaaagggccgcggtaatttgaccgtgcgaaggtagcatagtcagtagtcttttaattgaaggcttgaatgaaaggttggacgagagataggctgtctcctttacgatagttgaatttaacttttgagtgaaaaggctcaaattttttgatgggacgataagaccctataaaacttgatataaatttgattaatttgcgatttttgtgaaaagtagtttgctgtgtttatatttcgttggggagatgtagatataatatgtaactgtctgtttaatgtaataattataattagtttgtgatcctttttgtggattagaagaataagttactttagggataacagcgtgattttctttgagagttcttatcgacaagagtagttgcgacctcgatgttgaattaaagtttcggctaggtgcagccgtttagctggtaggtctgttcgacctttaaaactttacatgatttgagttcaaaccggtgtgagccaggttggtttctatcttttataagttaaaaatggttttagtacgaaaggattgagcttttgagataatctttgtttatgattaagttta-------------------------------------------------ttaaagtttgatctttgcttattcctctgtttaaaaaataat-ttacatgtaagtgagtgcgggataattttat------------------------gttaatagatttatttagttagttttcagtatctgtatttggattatgaagtagtctttgaatcagtaattttag-tgatttcaggttaaatttgtgccagcagccgcggttagactgtgaggaaggatagagggtttaaagttattagttacagggt-aggaatctgcgagttttttcttttagtgagttgagaggtgaaatttatagttcaatgggaatgtttag-atttgtagattttcttggaagcttttaaagtttagatttagaccaggattagataccctgttatactagacttgaac-tatttttacttgattagt-attagttatgttcttgaaatttaaaggatttggcggtatccgagtctagttagaggaacctgccatttaaacgatattccacgaattatcttactttatcttgt-ttgttagtatgtataccgccattatcaggtggtgtattaatat---aaccattaaaattaa-ttatattaagtatattaggtcaaggtgcagctaatggtaaagctatgggtgggttacaatgtattatatacagacggatggttttttgaaatgaaaactttaaggtggatttaattgtatttttattttaatatgataaattgatagtagctctaggatatgtacacatcgcccgtcgctctcattatttaaagtgagataagtcgtaacatagtagttgtattggaaaatgcatctagtagttt
NC_009679.1_Fenneropenaeus_chinensis             gtaataactcattatttgagtagagtgaatcgaaagaagataaagaattatagaataaagtactgtaaaggaaagatttagtataaagtaaagttaaaaacttgtaccttgtgtattagggaaaatcaaaataatcttaataaaaaagaagtcccgaaagaagaagagctaataaaatatatagttttcgtattaatgaaattgtaaaatttatattagtagtgaaatgctagccgatttttcatatctggttattggtgaattaaattaaatttaattacttttaggtactgtggagtaataaagaataggagggaaagcttcttattctaaaagttatgatataaaattaaagtattgctgaattaggcttaaaaacagccatattaataaaacgttctagttaatgcaatgttgtttaatattttaagtctaacattaagtagctaatatttgtgttaaataaaacatcagaagtaataatgattttattagtagaaatataaaat-aaagtaaaataaaaacaaaatttttaattgcttaaggtataattaaggaactcggcaaatattacttttgcctgtttatcaaaaacatgtctatatgatgttatataaagtctagcctgcccactgatgtttaaagggccgcggtatattgaccgtgcgaaggtagcataatcattagtcttttaattgaaggcttgtatgaatggttggacaaaaagtgagctgtctcaattataataattgaatttaacttttaagtgaaaaggcttaaatgaattaaggggacgataagaccctataaagcttgacaataatttaatatactatcaattttagtgtaacttggtttaattaatatttgttacgttggggcgacgggaatataacaagtaactgttcttaaataataacaaatataattggaaaatgatcctcattagtgattaaaagattaagttactttagggataacagcgtaatcttctttgagagtcctcatcgacaagaaggtttgcgacctcgatgttgaattaaggtatccttatgatgcagcagttgtaaaggaaggtctgttcgacctttaaatccttacatgatttgagttcagaccggcgtgagccaggtcggtttctatctcttaattttgaaaaggtatcttagtacgaaaggattagatagctggaataatttctgtttaagattaagcata-----------------------------------------------------agttttatcctggcttattctttcacttttaggtcaatggtacatgtaaaatctgttgggacaataagattcgtttatactaaaggtagaatggagaggtttctttaagaaataaattctcagtacctaatactaataaataaatgtaagttagaattgatgatcctaattatatctggctaaaatttgtgccagcatccgcggttatactgaaaggtaacttgaaagagatttggttaaaaacagttaaatattgattt-tcttttttatatatctgtactaataaagggtgaaatcaattttttagtatacagtagaataaagttgtaattatagttgaagctgttaaggtaaagagatgaaccaggattagataccctgttacactttatttaaat-tgttattacctgggtactaaacagttattatcttgaaactcaaaggatttggcggtaacttagtctatttagaggaacctgtcctgtaatcgatagtccacgaagaatcttactttattttgtaaatacagtttgtataccgtcattattaggtaacttttataaaataaagttactaaaatagtt---ttgctaatatattagatcaaggtgcagcttataataaaggaagagatgggttacaatataacagaaatagacggaacaataaatgaatatttgttgctaaggtggatttaaaagtaaagagattttaataaggtctcttgattttagctctaggttatgtacacatcgcccgtcgctctcgttaactaaagcgagataagtcgtaacatagtaggtgtactggaaagtgtacctagaatttt
NC_027116.1_Rimicaris_exoculata                  acaataagttattggttgagtatattttatagaaaagctatttaagactaaagtgaaaagtattgtaaaagaaagagttagtgaaaagaagttatagaatattgtaccttttgtatcagggagaattaaaattgtaagtttattatttaaatctcgaaacaaaaagatctaaagttaaagcatggttatgttgtaaaatgacatgaaatttttctttagtaatgatattttagtcgagtttttatatctagttctttctgagaggaatttaatttcgctcttgtatttttaaatgcaagattaaagattaagagggtaagcttcttagtg---ttgctataaagatataggaattttgttttaaattaggcttaagagcagccaaatttataaagcgttctagttaatttattgtttagatagatttattttttttagttagttaggagagaataggctgaatttaggaaagtttagttaaaatgattttattagtatgtttgaaaggttacagtaaaatatctgtaaagtattaatta-gttgagatgcagagaaggaactcggcaaatattatttttgcctgtttatcaaaaacatgtctgtacgggaaagtgtagagtctggcctgcccactgaattttaaagggccgcggtaatttgaccgtgcgaaggtagcataatcaatagtctcttaattggaggctggaatgaatggtcgtacaaaaaatagcctgtcttggctgtagagatagaattttacttttgagtgaaaaggctcaaatatattaaagggacgataagaccctataaaactttatataaaagaattaatttttgaattttagtgttaaagtgattagtttttatttattatgttggggcgacaagaatataataagtaactgtttaataatttaaataaatatatttagagggtgatcctttttaaggattagaagaaaaagttactttagggataacagcgtaattttttctgagagttcttatcgacgaaagtagttgcgacctcgatgttgaattaagatttccttaaggtgtagaagttttaatggtaggtctgttcgacctttaaaatcttacatgatttgagttcaaaccggtgtgagccaggttggtttctatcttttaatttttggaggttactttagtacgaaaggaccaagtggctgaaatagtttttttagaagaagaatattattaatattatttttatatgtgatggtttggggttttgtttttgcaataatgtgagtttgatccttgcttgt-tttttgttttttgtttaaa-gcacatgtaaagaaatttgaaagagttgtg-------------------------aaattaaaataaaactttgtgattctcagtgttagatattaagaaataaaataaatttttagttagtaaaacaat-taaattcaggctaaatttgtgccagcagctgcggttagactgatagtgtgaacaaaaaattataagtaaataattaaaggag------tttgatggggaaatttattataaaagttaaaggtgaaatttggtgtttaagtgtagtaagttt-gtttattaagagttcttgaggttataaaattttagatctaaatcaggattagataccctgttatactatctttcaatttaaggatacttgagtagtaatcagttatgttctcgaaacttaaaggatttggcggtattttagtctagttagaggaacctgttctataaacgataaaccacgaagaatcttactcttttttgt-aaatcagtttgtataccgtcattattagataatctttataaag---aattattaaaataagt---attttagtatattagatcaaggtgcagccaataagggagcaagaaatgggttacaatgttattgatataaactgggaagaagctgaaa-atttttttgaaggtggatttaatagtaatagtcttttaataagggattatgataatagctctaagatatgtacacatcgcccgtcgctctcactc-ttaatgtgagataagtcgtaacatagtagatgtgttggaaaatgcatctagaattag
NC_026225.2_Trypaea_australiensis                ----------------------------------------------------------------------------------------------------------------------------atcaaattaaataaattattatttttatcccgaaacaaaaagagctaggactaaacaaagtttacgtagtaaagtaattataaa-tttttcctagtaatgaaatgttagccgaatttttatatctggtttttctaaaatgaaatttaatttcacttatttgaaatcgcttgaataaagctattccaggagggtaagcttcttgaaatcatttacataaaacacagcaattgtatgactatcttaggcttgaaagtagccatagattaaaaatgtttaaactttagcttcaat--taactatttg-tgtttttgtttttctatagaaatactttaattaacaattctttaaaagaaacaatgatgttattagtagattctcaatttaaattttaaacttactaaaaaatttattcacttaaagataaaaacaaggaactcggcaaa-aatacttttgcctgtttatcaaaaacatgtctgcttgataaaaaaaacagtctggcctgcccactgaggttttaaaggccgcggtataatgaccgtgcaaaggtagcataataattagtcttttaattgaagactggaatgaagggtcggacaaaaagtaacctgtctcctttttaaaaattgaacttaacttttaagtgaaaaggcttaaatactcttaaaggacgacaagaccctataaaactttataaaaacaggaaaacttttaattttttttttaacaaagttagtactgcttttatttcgttggggcgacgaaagtataatttttaactgctttttatttttaacaaaaatatttgttttctgacccttttttaagatctaaagaaaaagttactttagggataacagcgttattttctttgagagtccatatcgacaagaaagcttgcgacctcgatgttgaattaagatgccactatggtgcagcaattataaaggtaggtctgttcgacctttaaaatcttacatgatttgagttcaaaccggtgtaagccaggttggtttctatccttgagaaaaaacaaactattttagtacgaaaggatt--------------------------------------------------------------------------------------tattagttttatcctgtctaagaatttggtatttttaagaaacgtgtatgaaatatcttaaagtaaga----------------------aatataaccatttttaaaaaatttcttccaccctcagcacaaaatattaagcaatagtttaaagactgacttaatctttaaaa-tagatttggcaaattattgtgccagcagccgcggttacaccctaaaatcaagccaaataaaatcagtgtttag----------cattattcataaagataattttttatagaaatgaaaagtgaaatttaatatttttaattaaaaaatta-tttt---taaaattctattagctaaaaagactaaattaaaaactaggattagataccctactattttagatttaac--aaccaacactaaagtact-aaaagctatgatctctaaatttaaaggatttggcggtgatttaatcccattagaggaacctgttatagaaacgataaaccacgcaaaatcttaccttttttc--------agtttgtataccgtcattattagataacttcgcaagaaaatagttattgaaataa--ttccccttaatatattagatcaaggtgcagcgcataaaaaggtggtcaatgggttacaataat-tttagttatacggattaaaaatttaaatatttttttaaaggaggatttaatagtaaaattaatttaataagttagtttgactttggacctaaatcgtgtacatatcgcccgtcacttccatta--ccagatggaataagtcgtaacatagtaggtgtactggaaagtgcacctaacaataa
NC_029457.1_Metapenaeopsis_dalei                 gttttaagctcttcttttagtaagctgaattgaattaaagtaaataactatagtgaaaagtactgtgaaggaaggatttaataaaaagtaatgttaagtaagtgtaccttgtgtattagggaagactaaaataatttttgaataaaagaaatcccgaaaaaagaagagttaattaatataaaagttttcgttttaatgaaatttttaatagtattttagtggtgaaatgccagccgattctttatatctggttattgatgaataaaatttaatttgtttattttttttgattaaaaaatagataagaataggagggaaagcctcttattctataaattatagtgtaatgtataaatgatgttaaattaggctcaaaagcagcaatatttttaaagcgttctagctaatatagtttaaaataatatttttaaacttaattttagtaatcaatattctgaattaatataaaattcagagttaaactggtcttattagtagaattaaaatgaaataattgaatgaaataaagattgttaaaagtgaaagatataattaaggaactcggcaaacattgcttttgcctgtttatcaaaaacatgtctgtatgatgttatatagagtctagcctgcccactgatagttgaagggccgcggtattctgaccgtgcgaaggtagcataatcattagtcttttaattgaaggcttgtatgaatggttggacaaaaagtgagctgtctcaattatattatttgaagttaacttttaagtgaaaaggcttaaataaattagagggacgataagaccctataaagctttacaattatttagtaagttataaattttggtctaacttaatttaattaatatttgtttcgttggggcgacgagaataaaataagtaactgttcttttgtaattacaaatctatttggtaattgatccttattaaagattaaaagattaagttactttagggataacagcgtaatcttctttgagagtccatatcgacaagaagggttgcgacctcgatgttgaattaaagtatccttatggtgtagcagttgtaagggagggtctgttcgacctttaattctttacatgatttgagttcagaccggcgtaagccaggtcggtttctatcttctaaata-aaaaaatcaccttagtacgaaaggattaggtggttagaaaacttcttttaaaggaataatttta----------------------------------------------------aagttttatcctggcttatcctttcaatcttaggtcgatggtacatgcaagttaagacgtgttaaaaagtttgt--aaaattaaata--taataaaaaggagttgataataattaaagtcgcagtatttgatgctaatacatcaataaaagttggaattggtgatcctaattatgtccggttaaaatttgtgccagcagccgcggttatactgagggacaaattgaaagaaagttggttaaaaatgattaagcatcgtttaaattaacttacaaactcgtgttaataaagggtgaaatcaattttttagcgtgcaaatgagtataacttgaaattaggtcgaagttattaagataaaggtatgaaccaggattagataccctgctacactttatttaaag-ttaaaatacctgggtattaaacagttattggcttgaaactcaaaggatttggcggtagtttagtctatttagaggaacctgttctataatcgatagtccacgaaaaatcttactttatcttgtaagtccagtttgtataccgtcattattagataacttttataaaatttagttattaaaataaaa-ttcatttaatatattagatcaaggtgcagctcatgataaag-gagaaatgggttacaataatataagtttatacggattaaagagagaatcctctttatgaaggtggatttaatagtaaaggggttttaataagattctttgattatagctctaagctatgtacacatcgcccgtcgctctcgttaattaaagcgagataagtcgtaacatagtaggtgtactggaaagtgtacctagaaatt-
KU726823.1_Caridina_sp._MUM-MAR48                aaaattgtattttatatagataagtaaaataatgaaagtctgttaggctatagtttattgtactgtgtaggatagttttaaaataaagaaaactttaatttttgtaccttttgtatcagggatgatcaaaatatttagtttattatttcagtctcgaagtggaatgagcgagtagttaagtttgtttatgtggaacaatgattattaatagcttattagtgatgaaatgtcagtcgagttcttatatctagtttttcttgaaaaaagtttaatttgatcttttaccaaaactggtaggagttgtattttaagagggagagcttcttaaaagtttgaatacagcgggaaagtcttattctttttatttaggcttaaaatcagccatttttttaaatcgttctagataataaagatttaagatttatttgtcgtttattgttaaataaggaaaacttaattctaacttgtactattgtattataatgtttatattagtaaattataatcatttatttaaattttgtataaatattttatggtgtgtaaacaaaattgaagaattcggcaaattttgcttctgcctgtttatcaaaaacatgtctgcacgggttgatgtgcagtctggcctgccccctgaattttaaagggccgcggtatttggaccgtgctaaggtagcataataaatagtcttttaattgtagtctagtatgaatggtcggacatgaggcaagctgttttaattttgatatttgaattttacttttaagtgaaaaggcttagattaaatggtgggacgataagaccctataaagctttacgttttattttcagttgagggattaaggtttcttattcttattaagtgaagcgtttcgttggggcgacgggaatataatgagtaactgtttttattaaaaaatatgtttttataggcgttgatcctttttagagattacaagattaagttactttagggataacagcgtaatttatcttgagagttcatatcgacagatatagttgcgacctcgatgttgaattaaaatatcctccaggtgtagcagttttggtggtaggtctgttcgacctttaaaattttacatgatttgagttcagaccggcgtgagccaggttagtttctatctttcatttagttatgattattttagtacgaaaggagagagtagtcaaaaaattttttttaaaagatgatcggta-------------------------------------------------gataagtttaattcttgtttatttttctattgtttgcaagta-ttctatgagagtcattgcacgtttattta--------------------------aaagttgatttttat-atttagctctcagtgtagaaaattgggttattagctcgtgcttaaattagttatgcaa--aaaatacaggttaaatttgtgccagcagccgcggttagactggaagtgtaagtggaaaagtttgagtaaacagttagagtat---aattt---tctttaatttagatttgtgagtatggagtgaaatctttcttttagtatcgaagt-----ttagataaatcttttttaaaactgtgaagatttaggtacaaaataggattagataccctagtatgcttaattggaaa-tcgtaatgcttgattagtaaatagttatgttctcgaaatttaaagaatttggcggctcttcagtccagttagaggaacctgtcctgtaaacgataaaccacgaattatcttactttttcttgctatttcaattagtataccgtcattattagatcatctttaaatag---atttgtctaaataggattattcctagaatattagatcagggtgctgtcgatgaaaaag-aagagatgggttacaatagcatttagctaaatgaataatgaagcgcaaccttcatttgaaggtggatttaatagtagaagtggtgtaaggagctacttcgatagtggttctgaagagtgtacaaatcgcccgtcgctctcatta-ccaaggtgagataagtcgtaacaaggtaggtgtgtcggaaggtgtacctaggagtaa
NC_026884.1_Fenneropenaeus_merguiensis           gtaataattcatttttttagtagagtgaatcgaaaaaaatataagagttatagagtaaagtactgtaaaggaaagattttatataaagtaaagttaaaaacttgtaccttgtgtattagggaaaatcaaaataagcttaataaaagagaaatcccgaaagaagaagagctaataaaatatgtagttttcgttttaatgaaattataaagtttatgttagtagtgaaatgctagccgatttttcatatctggttattggtgaattaaattaaatttaattatctagtggtactataagatagtaaagagtaggagggaaagcttcttattctaagaatcatgataaaaaaagaggatattgttgaattaggcttaaaaacagccatattaataaaacgttctagttaatgcaatgttgattaatattttaaaatctgatttgagtagccaattgttatgataaatagaatatcataagtaataatgattttattagtagaaatatgaaat-aaagtaaaataaaggtaaaattcttatatatttgaggtataattaaggaactcggcaaatattacttttgcctgtttatcaaaaacatgtctatatgatgttatataaagtctagcctgcccactgatgtttaaagggccgcggtatattgaccgtgcgaaggtagcataatcattagtcttttaattgaaggcttgtatgaatggttggacaaaaagtaagctgtctcaattataataattgaacttaacttttaagtgaaaaggcttaaataaattaaggggacgataagaccctataaagcttgacaataatttaatatactatcaattttagtgtaacttggtttaattaaaatttgttgcgttggggcgacgagaatataataggtaactgttcttaaataataacaaatataattgaaaagtgatcctcattagcgattaaaagattaagttactttagggataacagcgtaatcttctttgagagtccatatcgacaagaaggtttgcgacctcgatgttgaattaaggtatccttatgatgcagcagttataaaggaaggtctgttcgacctttaaatccttacatgatttgagttcagaccggcgtgagccaggtcggtttctatctcttaatttataaaaggtatcttagtacgaaaggattagatagctggaataatttctacttgagatcaagcgta-------------------------------------------------ctaaagttttatcctggcttattctttcatttttaggttaatggtacatgtaaaatttattgtgacaataagattcattgatactaaaggttaaagggagaggtttcattaagaaataaattctcagtacctagtactaatagataaatgtaagttggaattgatgatcctaattatatctggctaaaatttgtgccagcagccgcggttatactgaaaggtagattgaaagaaatttggttaaaaacagttaggtgttaatta-ttttttttataaatctgtactaataaagggtgaaatcagttttttagtatacagtagagtaaaactttaattatagctgaggctgttaagataaagagatgaaccaggattagataccctgttacactttatttgaat-tgttattacctgggtactaaacagttattatcttgaaactcaaaggatttggcggtaacttagtctatttagaggaacctgtcctgtaatcgatagtccacgaagaatcttactctattttgtaaatacagtttgtataccgtcattattaggtaacttttataaaataaagttactaaaatagtt---ttgctagtatattagatcaaggtgcagcttatagtagaggaagagatgggttacaatatagtaaa-ataaacggaacaacaaatgaatatttgttataaaggtggatttaaaagtaagaagattttaataagatcttttgattttagctctaggttatgtacacatcgcccgtcgctctcgttaattaaagcgagataagtcgtaacatagtaggtgtactggaaagtgtacctagaatttt
NC_019607.1_Upogebia_major                       aaaagaaaaagaataaatagtatatttaattgaatattattatttggcaatagtgtatagtaccgaaagggaaagttataattttaagtaaattttaaaatttgtaccttgtgtatcagggaaaactaaaattaataatatattttttaaatctcggtaaaaaagtgtctaattaatttgttattttatgtgtaaaaatgatattaaaaatataattagtggtgaaatgttggtcgaatttttatatctagttgttttttaaataaatttaatttagtttattttttttataaaaaataagtaaagtataggagggagagcttcttatacaataaatagaagagaa-aaataattaaaattataggtaggcttaaaggtagtcatcttcgtaaagtgttttaactaatagtttaagaaaaagtta----attctctattttagtaaaaagcttgaatagtaaatgtgtgtttatttgtaatattggttttattagtaatatttatacttaataattaaatatttattaatttttaattaaagtttgttcttattaaggaactcggcaaataagatttctgcctgtttatcaaaaacatgtcctgttgaagttttaataggtctggcctgcccactgagatttaaagggccgcggtatcttgaccgtgcgaaggtagcataatcattagttttttaattgaaggcttgtatgaatggtcggacaagaaataagctgtctctgtaagaattattgaatttaacatttaagtaaaaaggcttaaatagattaaggggacgataagaccctataaagctttatagtttctttatttattaaaaaaagttgtgaaaattaattattggggaaattattatgttggggcgacaaaagtaaaattaatatctgctttatttttataacaatagtttttgtatattgatcctaagtatagattataagtttaagttactttagggataacagcgtaattttttttgagagcccttatcgagaaaaaagtttgcgacctcgatgttgaattaagttgtcctttatgtgcagcagctaagatagatggtctgttcgacctttaaaaacttacatgatttgagttcaaaccggcgtgagccaggttggtttctatcttttagttaagagatacttttttagtacgaaaggattaagaagtttaaatattttataaattaaaatataataaatataattttaataattatatatttattattataggtgcgtgtaaattatcaaagtttgattcttgctttc-tatatactttagtaataaaaacatatttaaatttttgtaggacaaa-agactatttaatatctaata--gtgtgaaagatttaaaataataaataaagtcgaagtgtgagatattaatttatgattgaaaaattgaattagtaattatttttagctctgactaaaatttgtgccagcagtcgcggttatacttagggagtgagtatataagtgttgattattagttaagttag---tatattaaaaattatcttatctgagttaataaaaggtgaaattagtttattaaatattagtttaagaagtttttattatatgctgaggctatttaatttatgggataaactaggattagataccctattatacataagtttaataataaaatatcagattatt-tttagttatgttcttaaaaatcaaagaacttggcggtactttagtcttgttagaggaacctgttttataagtgataatccacgtagtatcttgcttaatcttgt-ttgtcagtatgtataccgtcattattagataattcttataggaatgaattattaaaataattaaataattaagatattagatcaaggtgcagctaatggttaag-taaaaatgggttacaataatttataattatatggattaattgttgaataataattatgaaggtggatttaattgtaattttttttgaataaggagaaatgataatagctctagattatgtacatatcgcccgtcgctttcacta--caaggtgaaataagtcgtaacatagtaggtgtactggaaagtgtacctaga-----
NC_012566.1_Palaemon_carinicauda                 aaaattataagtttttttttaaagtatcactgagaaattgattaagattatagtctatagtactgaaaaggaaagtgttgcaggaaagcaaagttttatttttgtaccttttgtatcagggtctaacaaaattagctgtgaaatttagaaatctcgaaataaaaagagctaggggtttattttttcttcgtagtaaagaggttagtaagttctttctagtaatgatatgttagtcgcttttttatatctagtttttgttaaaaaaaatttaattttgcttttttttaaaatgaattaaaaatagagaataggaggtagagcttcttattcccg-ttttgctagaatgattttattacgttgttaagtgggcttaaaatcagtcatcttattataacgttcaagtaaatctactatagaatttaatttatgtttctgttgattttaactaaaaatatcaattaacaaatccttgttagttaaaatgtttatataagtataattataaaagtaaaatgaaattagattaaatttttaatcgattttagatgtttaaaaggaactcggcaaatataatctttacctgtttatcaaaaacatggctgtgtggattagtatagagtctagcctgcccactgagttttaaagggctgcggtaatttgaccgtgcaaaggtagcataatcaatagtcttttaattgaaggcttgaatgaacggctggataaaagagaagctgtctttttttca-agttagaatttgacttttaagtgaaaaggcttaaattaactaaggggacgataagaccctataaaacttaataaaaggttaattaactatgaattgtatttaaaagttggaaattctctttttattttgttggggcgacattgatataagctgtaactgtcttgataataaaatagttatcactataagctgatcctttttagggataataagtataagttactttagggataacagcgtaattttttctgagagttcttatcgaagaaagtagttgcgacctcgatgttgaattaaaatttcatgcaggtgtagccgcttgccgtgtgggtctgttcgacctttaaaattttacatgatttgagttcaaaccggtgtgagccaggttggtttctatcttttattaattaatttaagtcttagtacgaaaggattgggcttttgagagtttcttttttctagatgaagtatagttcttttttaattattttgatataataggtataaatatatgttttttataaaagtttgatccttgcttttctctttattataagaatgacgttacatgaaagttaatgcgagagtgatt---------------------------gaaaataaagttttttaattagttctcagtacatagttttgg-tgctaagttaatacttgacccagtaattctt--taatttcaggctaaatttgtgccagcagccgcggttagactaaaaagtgaaaataaagataaaaagatattagttaaaatag-aaatttt---aaaaatttaagatcatgggcctaaggggtgaaatctatatacttatagtgatgtgttg-tttttgagatttattttaaaactatcgaaatttagatttaaaccaggattagataccctgttatactaaaatgaaacataattacgcttgagtagtaaaaagttatgatctcgaaacttagaggatttggcggtatttaactctagttagaggaacctgctctgtaaacgatatgccacgaattatcttactttatcttgt--atccagtttgtatacctccattac-aagtaatatttttaaat---attttctgagataga-aagcttctaatatattaggtcaaggtgcagctaatggtaaag-tagctgtgggttacaatatgttatacatctatggataagtttatgaaattatgctttgaaattggatttaattgtattcttaaaataataagttaagatgataatagctctaaaatatgtacacatcgcccgtcgctctcatta--taaggtgagataagtcgtaacatagtggttgtattggaagatgcatctggaagta-
NC_025943.1_Upogebia_yokoyai                     ttaagaaaaataataaatagtagattttattgaagaattaaggctggcgatagtaaatagtactgaaggggaaatttataaattttagtagatttaaaaatttgtaccttgagtatcagggataatcaaaatttataatatattatttaaatctcgataggaaagcgtctaattaatttattaatttatgtg-aaaaataatatttaaaatataattagtggtgaaatgtttatcgaatttttatatctagttgcttttgaaataaatttaatttagtttatttttttattgagaaataaataaagtataggagggagagcttcttatacaaatagtagtggaaaaatataattgtttagtataaataggcttaagggtagctatttttataaagtgttttaactaataaactaagcatgaagta----attctttactatagtaaatagcttttatatataatgtttaaatatttgtaataatgattttattagtaacattttataataataaataaatttttattaatttataaaaaggaattgtttttataaaggaactcggcaaataaaatttctgcctgtttatcaaaaacatgtcctattggagttttaataggtttggcctgcccactgatatttaaagggccgcggtatattgaccgtgcgaaggtagcataatcattagttttttaattgaaggcttgtatgaatggtcggacaagaaataagctgtctttataaaatttattgaatttaacatttaagtaaaaaggcttaaataaatcaaggggacgataagaccctataaagctttataatttttttatttattaagaacggttgtagaaattaattattagagaaattattatgttggggcgacagaggtagaataggtatctgctttatttttataacattaatttttgaatattgatcctaattatagattataagtttaagttactttagggataacagcgtaattttttttgagagcccttatcgagaaaaaagtttgcgacctcgatgttgaattaagttatccttatagtgcagcagctaagatagatggtctgttcgacctttaaatacttacatgatttgagttcaaaccggcgtgagccaggttggtttctatcttttgatatagagaaatttttttagtacgaaaggattaaaaagtttaaatattttataaattataatattgataatgtaatagtttgtattagataaaaatttatataagtgtatataatatattaaagtttgattcttgcttgt-tatatattttaataataaatacacatttaaatttttgtaggactaattaattatttaataataagtg---attattgagcatttattatcttataaaatcgaagtgtgaggcattaaattataattgaaaaattgaattagtaattatttttaattctgactaaaatttgtgccagcagtcgcggttatacttagggagtaaatatataagtgttgattaatagttaagcaat-ttatattctaaatttatttgatctgaattagtaaaaggtgaaattagtttactaaatattagtttaaaggtttcttaatatatgctgaggctatataatttgtgaaataaactaggattagataccctattatacgcggattcaataacaaaatatcagattatt-tttagttatgttcttaaaaatcaaagaacttggcggtactttagtcttgttagaggaacctgttttataagtgataatccacgtagaatcttgcttaattttgt-taaacagtatgtataccgtcattattagataatttctatagaa-gtaattgttaaaattaatatatattaagtatattagatcaaggtgcagcttatagttaag-taaaaatgggttacaataatttataattaaatggattaattattgaataatgattatgaaggtggatttaattgtaatttttatttaataaggagagatgatagtagctctagattatgtacatatcgcccgtcgctttcacta--caaggtgaaataagtcgtaacatagtaggtgtactggaaagtgtacctag------
NC_024651.1_Paraglypturus_tonganus__nomen_nudum_ atttaaagtcttctataaagtacacaaaatataaatataattacaggctatagtataaagtattgtaaaagaaattaacattaattaaaaaatagaaaataaactgccttgtgtattagaaaaaatcaaaattatatacttataatatacatcccgaaataaggagagctaggtcttattaaaatttgtataacaaaataatttttaattccaacatagtagtgaaactctaaacgagcctttatatctggtttttttgaaaaaaaattcaatttattatttacttacacctaagtaaaaaacaagcccaggagggtaagcttcttgggagaccaagtacataacaaaaatataaagtaaacaatctaagcttaaaagtagctacgatagtaaagtgtttaaactatatttcacatatttatattttatcttattacaaaaaaaaacaaaaacatttttttaaacaaagaatttaaaagataatgattttactagtatacaaccctgaataaaatcagcttacaacccacttataaaacaccaaatatttaaccaaggaactcggcaagcattatttttgcctgtttatcaaaaacatgtctgcttgaaactacaaacagtctgacctgcccactgaatctttaaaggccgcggtaccctgaccgtgcgaaggtagcataataattagtcttttaattgaagaatagaatgaaaggtcgaacaaaaaataacctgtctcagtttaaaacattgaatctaacttttaagtgaaaaggcttaaataacctagggggacgataagaccctataaaactttatatttataaaaagttatgtgaattttcttttaaaacaatatatttaatacatatttcattggggtgatgagagcataaaatccaactgctctaatt-ttaaacaataatatttgatttatgatcctt--tcaagattaaaagaaaaagttactttagggataacagcgttattttttttaagagtccttatcgacaaaaaagtttgcgacctcgatgttgaattaaaatatccttatagtgcagcaattataaaggaaggtctgttcgacctttaaaattttacatgatttgagttcagaccggcgcaagccaggttggtttctatctcctagaaaaaaaaaactatcttagtacgaaaggattttatagttaaaaaatttttttaaacagagtaataata-------------------------------------------------tgatagtttgatcctagctaacattttcactctttatttttaaatacatgcaatgatccgactgttaccta-------------------tagtttattaaaaaaaaactatccatccaactcgcagtataaaatattaaacaatagctaaaaggctgatttaaataaataaaaaagatttggtcaaacattgtgccagcaaccgcggttacactctgcaatcaagtgaaaacaccttagtacctagttaacccta-caaaattatcaacgatataattctatcatattgaaaagtaaaatttatttatatgattttaaataaat-tttagattaaaagctgtgaaactaaaaaccctaaaacaaaaaccaggattagataccctgttatttttagaaggaatcaccctatacttaaatact-acaagctatactcttcaaattttaaggatttggcggtactttagtccagttagaggaacctgttatataaacgatacaccacgcaatatcttacctatttta------aaaatttgtataccgtcattatcagataactcccatagga-atagttatttcaataaactaacacttaatatattagatcaaggtgcagtccatagatagg-tataaatgggttacaataaaacttatttacacggatttcaaatttaaatacttcaatgaaggaggatttaatagtaaaattaatttaacaagttaatttgataatggatctaaattaagtacatatcgcccgtcgctttcattc-attaaatgaaataagtcgtaacatagtaagtgtactggaaagtgcacttag------
NC_024751.1_Caridina_gracilipes                  aaaattgaaccttgtgaggataagtaaaataatgaaagtttattgggttatagttaattgtactgggtaggatagtttcgatataaagaaaatcttaagatttgtaccttttgtatcagggacaatcaaaatgcttaatttattattaagatctcgaagcggaatgagcgagcagctataaatgtttatgtggaataatgattattaatagcttgttagtgatgaaacgtcaatcgacttcttatatctagtttttcttgaaaaaaatttaatttgacctcctatcaaaaccggtgggagttggagtttaagagggagagcttcttaaaacta-agacatagcaagaaattatattctcttctatttaggcttaagatcagccatttttttaaaccgttctagataataaggacttgatatttatttgttgtttgttatagggtagagaaaaattgattttaacttgttttgttatgttataatgtttgtattagtaaattaaagttggttattttaattctgtattaaaattttttgatatagttgatgagttaaagaattcggcaaatattacttctgcctgtttatcaaaaacatgtctgtgcgagttgatgtgcagtctggcctgccccctgagttttaaagggccgcggtatttggaccgtgctaaggtagcataataaatagtctcttaattggagtctggaatgaatggtcggacatgaagtaagctgttttaatttttacgtttgaattttacttttaagtgaaaaggcttaaattatatggtgggacgataagaccctataaagctttacgttttattctcagttgtgggagtcaggtttcttgttcttattgagtagagcgtttcgttggggcgacgggaatataataagtaactgtttttattgaaaaatacatttttataggtgttgatcctttttagagattataagattaagttactttagggataacagcgtaatttatcttgagagttcatatcgacagatgtagttgcgacctcgatgttgaattaaaatgtccctaagatgtagcagttttagcggtgggtctgttcgacctttaaaattttacatgatttgagttcagaccggcgtaagccaggttagtttctatctttcattttattatggttattttagtacgaaaggagagagtagccgaaaaagtttttttagcagatgatcggtaagatatattcttaaaccctatgtgttcagccggttacgctttatcctgggataagtttaattcttgtttatttttctactgtttgcaagca-ttctatgagagttgttgcgcgaattgtttg-------------------------taagttaatctttgtcatttagttctcagtgtagaaaattgggttattaattcatgtttaaattagctatgtag--gaagtacaggttaaatttgtgccagcagccgcggttagactggaagtataagtagaaaaatttgagtaaacagttaaagtac---cattc---tattgaatttatattcgtaagtttagggtgaaatttttcttttaatattaaagt-----tcaaatgaatcttttttaagactgtgaagacttaggtacaaaataggattagataccctagtatgcttagttagaaa-ttataatgcttgattagtaaacagttatgttctcgaaatttaaagaatttggcggctccccagtccagttagaggaacctgtcctgtaaacgatgaaccacgaattatcttactttttcttgccattgcaattagtataccgtcattattagataatctttaaatag---acttgtctaaataaacttacttttagaatattagatcagggtgctgtcgatgaaaaag-aagagatgggttacaataatacttagttatatggacggtaaagtgaaatctttacctgaaggtggatttaatagtaggggtagtgtagtgagataccccgatagtggttctgaggagtgtacaaatcgcccgtcgctctcacta-tcaaggtgagataagtcgtaacaaggtaggtgtgccggaaggtgtacctaggagtaa
NC_026834.1_Metapenaeus_ensis                    ctattaaatagatattttagtaatttgaagtaaaaagatttttaaggctatagtgaagagtactgtgaaggaaaggtctggaaaaaagtagaaattaagttttgtaccttgtgtatcagggaaaattaaaattttctttttatataagaaatcccgaaaaaagaagagttaatgaaaatagagtttttcgttttaaagaaattttgaattttatattggtgatgagatgtcagtcgtttctttatatctggttattaatgaattaaatttaatttagttattttttgatattaaaagatagtaaagaataggagggagagcttcttattctattaattgtgagtcgattgtaaatttatattaaattaggcttaaaagcagtcaaatttataaagcgttctagctaatataaagggttttattatttaagagtccgattatagtaattaataattttatggaatattagtgtaaaagttataatgattttattagtagagatataaaataagtttaaaatagaatataaagtattagttttgaaatgtataataaaggaactcggcaaacattatttttgcctgtttatcaaaaacatgtctgtatggtgttatatagagtctggcctgcccactgaccgttaaagggccgcggtattttgaccgtgcgaaggtagcataatcattagtcttttaattggaggcttgtatgaatggttggacaaaaaataagctgtctctgttttatttcttgaatttaacttttaagtgaaaaggcttaaatgttctagggggacgataagaccctataaagctttacagtgtgctaataaattataaattttagtataaacttgtttggttagtagctgtttcgttggggcgacgaaaatataaatagtaactgtttttctttaataacaataaatttttggtattgatccttattaaagattaaaagattaagttactttagggataacagcgtaatcttctttgagagttcatatcgacaagaagggttgcgacctcgatgttgaattaaggtttccttgtggtgtagcagtttcatgggagggtctgttcgacctttaaatccttacatgatttgagttcagaccggcgtgagccaggtcggtttctatctcctaggtg-gagagattactttagtacgaaaggattgagtagtcaaaataatttttgagaaagagtaatatta-------------------------------------------------taaaagttttatcctggcttgttcttttgttttcagattaatggtacatgtaagttttttcgtgccgataaaaatttaacgtgttagatatgatattaaaagatattgatgaaatataaattcgcagtacctagtgctaaaatataaatgaaagttggaattggtaattctggttatatctggttaaaatttgtgccagcagccgcggttatactgagagataaaatgaaagaaagttggttaaagattcttaaatcacgttaatataattaaataaatttgtactaataaagggtgaaattagtttttggtgagcaaaggtagt-ttgtttttaatgagattgaggttgttaagattaaggtatggaccaggattagataccctgttacactttattttaaagtaatgttacctgggtagtaagcagttattgtcttgaaactcaaaggatttggcggtaacttagtctagttagaggaacctgtcctgtaatcgatagtccacgaagtatcttactttaccttgtggagacagtttgtataccgtcattattagataactttaaaaagatttagttgttgaaatagtt-ttaaactagtatattagatcaaggtgcagcttatggtaaag-aagagatgggttacaataaaatttttatagacggattaaagaatgaat-ttctttatgaaggtggatttaaaagtaaggtgattttaatatgatcatttgattatagctctaggttatgtacacatcgcccgtcgctctcgttaattaaagcgagataagtcgtaacatagtaggtgtactggaaagtgtacctagaaattc
NC_026885.1_Fenneropenaeus_penicillatus          gtaataattcattattttagtagagtgaatcgaaaaaaatataagagttatagagtaaagtactgtaaaggaaagattttatataaagtaaagttaaaaacttgtaccttgtgtattagggaaaatcaaaataagcttaataaaaaaggattcccgaaagaaaaagagctaacagaatatgtagttttcgttttaatgaaattataaagtttatgttagtagtgaaatgctaatcgatttttcatatctggttataggtgaattaaattaaatttaattatcttgtggcactacaaggtagtaaagagtaggagggaaagcttcttattctaaggatcatgatcaaaaaagaaaatattgttgagttaggcttaaaaacagctatattaataaaacgttctagttaatgcaatattgattaatattttgaaatctgatttgagtagccaattgtcatgataaataaaatatcataagtaataatgattttattagtagaaatataaaat-aaagtaaaataaaagtaaaatttttagttatttgagatataattaaggaactcggcaaatattacttttgcctgtttatcaaaaacatgtctatatgatgttatataaagtctagcctgcccactgatgtttaaagggccgcggtatattgaccgtgcgaaggtagcataatcattagtcttttaattgaaggcttgtatgaatggttggacaaaaagtaagctgtctcaattataatgattgaacttaacttttaagtgaaaaggcttaaataaattaaggggacgataagaccctataaagcttgacaataatttaatatactatcaattttagtataacttggtttaattaagatttgttgcgttggggcgacgagaatataataggtaactgttcttaaataataacaaatataattgaaaagtgatcctcattagcgattaaaagattaagttactttagggataacagcgtaatcttctttgagagtccctatcgacaagaaggtttgcgacctcgatgttgaattaaggtatccttatgatgcagcagttataaaggaaggtctgttcgacctttaaatccttacatgatttgagttcagaccggcgtgagccaggtcggtttctatctcttaatttataaaaggtatcttagtacgaaaggattaggtagctggaataatttctatttgagattaagcata-------------------------------------------------ctaaagttttatcctggcttattctttcatttttaggtcaacggtacatgtaaaatttattgtgacaataagattcattgatactaaaggttaaaggaagaggtttcgttaagaaataaattctcagtacctagtactaatagataaatgtaagttggaattgatgatcctaataatatctggctaaaatttgtgccagcagccgcggttatactgaaaggtagattgaaagaaatttggttaaaaacagttaggtgttaattatttttttttataaatctgtactaataaagggtgaaatcaattttttagtatacagtagaataaaactttgattatagctgaggctgttaagataaagagatgaaccaggattagataccctgttacactttatttaaat-tgttattacctgggtactaaacagttattatcttgaaactcaaaggatttggcggtaacttagtctatttagaggaacctgtcctgtaatcgatagtccacgaagaatcttactctattttgtaaatacagtttgtataccgtcattattaggtaacttttataaaataaagttactataatagtt---ttgctaatatattagatcaaggtgcagcttatagtagaggaagagatgggttacaatatactaaa-ataaacggaacaacaaatgaatatttgttataaaggtggatttaaaagtaagaagattttaataagatcttttgattttagctctaggttatgtacacatcgcccgtcgctctcgttaattaaagcgagataagtcgtaacatagtaggtgtactggaaagtgtacctagaatttt
NC_027601.1_Palaemon_serenus                     aaaattaccagcttgcattttaagtataacacagaaattaaaaaggataatagtttaaagtactgtaaaggaaagttttaagacaaagcaaaactaagctcttgtaccttttgtatcagggataaacaaaataatccggttattacagaagtctcgaaacgaggggagctagcatgttaatagttcttcgtggtaaagaagtttgtaaaagattgctagtggcgatatactaggcgcccttctatatctagttttctctaaaaaaaatttaattttggttttccttagaataaatttaaagcagaagacgggaggtaaagcttctcgtttact-gtttataaggcgagtaaaaatcagtggctgagtaggcttaaaaccagtcaccttattatagcgttatagtaaatccaccaccaaattttctttataagcctgttgactttaagtgaaaatattctttaataagatcgtattagctgaaatgtttatataagtatatttataataagagtgttgagtgcaaattaagttttaataaattctagttgtttaaaaggaactcggcaaacaatatcttcacctgtttatcaaaaacatgtctctatgaataaatataaagtctagcctgcccactgagttttgaagggctgcggtaatttgaccgtgcaaaggtagcataatcagtagtcttttaattgaaggcttgtatgaacggttggatgagggaaaagctgtctcttttata-acctaaaacttgacttttaagtgaaaaggcttaaatagtgtagtgggacgataagaccctataaaactttatatgttgcctgttttgttaaaattctacctaaaatttgaaagcactctacatattttgttggggagacattgatataaattgtaactgtctaaataaaaatataattatcattataatctgatcctttttgtggataaaaagaataagttactttagggataacagcgtgattttttctgagagttcttatcgaagaaagtagttgcgacctcgatgttgaattaaaacttcctacaggtgtagcagcttattaggcaggtctgttcgacctttaaagttttacatgatttgagttcaaaccggtgtgagccaggttggtttctatcttctatcaatctttagaagctttagtacgaaaggattgagcttttgagattatctctttatgagattaaatata-------------------------------------------------tcaaagtttgatccttgcctatatctctgttataaggacgactttacatgaaagtagacgcgcgaggattgcccga--------------------gttaaataaagttaagtgtgtaaggcctcagtatgtggttttag-tcttaaattaaaatttgagctagtgatcctt--tggtttcaggctaaatttgtgccagcagccgcggttagactaaaagtaaaaacagagaag-aaaagtatgcggttaaaagcattggagtctaaaacatgttagcgtcattagtctaaaaagtgaaatctaaatttctgcagtgatgctaag-atttaaagacttgctttaactcctcctaagtttgggtgtaaaccaggattagataccctgttataccaaaatgaaac-taacctcgcttgagtagtaacaagttatgagctcgaaacttaaaggatttggcggtacttaagcctagttagaggaacctgctctttaaacgatatgccacgaacaatcttactttacctcgt-cagtcaatttgtatacctccattat-aagcaatatttttaaac---agttcctaaaataaa-agcattctaagatattaggtcaaggtgcagttaatggtaaag-tagctgtgggttacagtgtattatagacaagtggacaagggtgggaagatgcccttcgaaattggatttaattgtattcttagaataataagctaagatgataatagctctaaagtatgtacacatcgcccgtcgctctcatta--caaggtgagataagtcgtaacatagtggttgtattggaaaatgcatctagaagtat
KP276147.1_Alpheus_sp._Darwin12                  gtaattgagtatcataggggcgaagtttagtgatataacggtggtagacatagttgatagtaccgtaggggaagggtcaaattgagagtaagattttaattctgtaccttttgtatcagggtttatcaagttaaaggagggtaagttgtattcccgaaatactaagatctacccctcagtcaggtacaagtagtaaattgtagcgtaatggagaggtaggggtgaaatgttagtcggttagttatatctggttttttaagagagaagtttaattttcactcagatagtagtggctttggggcgaagactagggggctgagctttttagttagatagttattaggttttgtattcgattattggagcagggcttgagatcagccaagttaggaggatgttataattcacggtggtcattttgtattcttagtacctatagggggtattaaaaaggtcccttgatttatggtggggcgtttataatgataagatgagtagttaataatgaagtgatttaactagtgggttaactttataaaaatggagagttgaccaaggaattcagcaaat-tttcttttgcctgtttatcaaaaacatgtcctcatga-agtatttgaggtctggcctgcccactgaattttaaagggccgcggtatattaaccgtgcgaaggtagcatagtcaatagtcccttaattgggggcttgaatgaacggtcggacataaagaatcctgtcttcggtcgatagggtgaatttaacttttgtgtgaaaaggcataaatgttttagggggacgataagaccctataaaacttgatgattgatt--tgagtcttacgagtggggttaatgtgaggttcaagcgagttattgtgctggggcggcaggaataaaaatagtaactgttcttgtgatgtaatagttttagctagatggtgaccccgagtttgggttgaaagattaagttactttagggataacagcgttattttccttgagagttcatatcgacagggatatttgcgacctcgatgttgaattaaagttttccctgggggcagaggttcagagggtaggtctgttcgacctttaaaactttacatgatttgagttcaaaccggtgtgagccaggttggtttctatctcttgattttagtaggttaccttagtacgaaaggattaggtagttataacatttattgttcaagagtgaagtta-------------------------------------------------gatgagtttgattctcgcttat-ctcctgattgttcgttaac-gcacatgaaagtttaggtttagttaagtcatatgta-----------gcgggaagagaaagaatgattgtgagatgcttctcagtgcataggattggataataaagaggtctttgatccagtaatcgactgtgagttcaggctaaaattgtgccagcagccgcggttatactgatagagcaatttggggtgcgtcagagtgggggtgttaagg---ggatctaaggatgaggatattgcttagttgaaatggtaaaatctgatagactgcggcgggtttgg--ctcactcaggtggttttaattccctaaagcccaggggttaaaacaggattagataccctgttatacctgggtgaaatacattatctcttgagtagtaaacaggtataagctcgaaactcaaaggatttggcggtatctaagtctagttagaggaacttgtgcagtaaacgatagtccccg-agcatctgaccctgttttgt-acatcagtttgtataccgccattattaggtagtctttatggag---agctgctacaattagttgttgttaagtatattaggtcaaggtgcagcttatagcaggg-atgtcatgagttacattgggataagtttatacggataggtgaggtagaggaagccttgaaggtggatttaattgtaatctaggtcgatggtgcttagttgataggagctcttggatatgtacacatcgcccgtcgttctcgctt--taaggtgaggtaagtcgtaacatagtaggtgtgttggaaaaggcacctaggagtaa
NC_015073.1_Macrobrachium_nipponense             aaaattataagttttgtttcttagtatgatggagaattttgtagaaattatagttaaaagtacagtgatggaattatttttattaaagtagtgttgaattttcgtaccttttgtatcaggggtctactatatagttgcgttatttgtaaattcccgaaacagagagagctaaatttattgcttttctacgttataaagtagtttgaaa-aagtttttagtggtgatatgttagtcggtcttttatatctggttctttacgaaatgagtttaattttgtaccaagtttaacgtaatttggtaataaaggtaggaggatgagcttcttatctgtttttttgttaagtattattgtaagtcattagaagtgggcttaaagtcagccatcttggtataacgttaaagtaataatgatttgtatttatattttttatcttgctgtttttagtaaagaatttcgtttattgtttaagcgaaagatagaatgtttatataagtaaaattatttttttaatcttaaataaaataaagtttttaagtattagaaggcatttagaaggaactcggcaaatattatctcgccctgtttatcaaaaacatgtctgtgtgttaagttataaagtctagcctgcccactgatatttaaagggccgcggtaatttgaccgtgcgaaggtagcatagtcagtagtcttttaagttgacgcttgaatgaaaggttggacgagggatgagctgtctcctttatgtaatttgaatttaacttttgagtgaaaaggctcaaattatttagtgggacgataagaccctataaaactttatataagtttaattggcttacaatttgagtgaaaagtagtttattaggcttatatttcgttggggagatgtagatgggataatcgactgtctatttaatttaataattataattagtgtgtgatcctttttgtggattaaaagtataagttactttagggataacagcgtgattttctttgagagttcttatcgacaagagtagttgcgacctcgatgttgaattaaaatttcagttaggtgtagccgtctagctggtaggtctgttcgacctttaaaattttacatgatttgagttcaaaccggtgtgagccaggttggtttctatcttttattaattgaaaatggctttagtacgaaaggattgagcttttgagatagtcttattttaagataaactttataaaagtagatttaagcttttatattttttaattttaaattttattaattgaaagtttgatccttgcttgttcctctgtttaaagaagagt-ttacatgtaagtaagtgcgggataatttaaa------------------------ttaatatattttgtttagttaggtttcagtatatgtatttggtttgtggagtagtctctgatccagtaattctag-gaatttcaggtaaaatttgtgccagcagccgcggttagactgggagaaaggatggagggattgaagctattagttataagat-aagaatttgtgagttttttcttttagtgagttgaggggtgaaatttatagttcagtagtaatgttgag-acttgcttattttcttagaggctattaaaatctaggtttagaccaggattagataccctgttatactggatttgaaat---tattgcttgattagt-attagttatggtcttgaaatttaaaggatttggcggtatccaagtctagttagaggaacctgccatttaaacgatataccacgaattatcttactttatcttgt--tatcagtatgtatacctccattattaggtggtgtattaatat---atccattgaaattaatttatgttaagtatattaggtcaaggtgcagccaatggtaaagtcataggtgggttacaatgtattgtatatagacgaattgtttcttgaaaatgaaacttgaaggtggatttaattgtattttcattttaatatgttaaattgatattagctctaggatatgtacacatcgcccgtcgctctcactacttaaagtgagataagtcgtaacatagtagttgtattggaaaatgcatctagt-----
NC_019606.1_Austinogebia_edulis                  ataagaaaaagaataatgagtaaagttaattgaatataagttaaaagcgatagtgaatagtactgaaggggaaatttattaatagaagtaatttttaaaatttgtaccttgtgtatcagggaaaatcaaaatttataatttataatttatatctcggtgaaaaagtgtctaatttatttggtaatttatgtaggaaaataatataaaaaatataattagtggtgaaatgttgatcgaatttttatatctagttgtttttgaaataaatttaatttaatctatttttagaattaaaaatgggtaaagtataggagggtgagctttttatacaaaaaatagaagaaatttacggaaataatatataaataggcttagaggtagcaatttttatagtgtgttctaactaataaaataaaacaaaatat----tctctattttaaggtagaaaacttaaataattaatattaatttatttgtaaaattgattttattagtagtattttaaaaatataattaaatatatttataattttaatatatgtttgtttttattaaggaattcggcaaaaaaggtttctgcctgtttatcaaaaacatgtcctattggagttttaataggtctggcctgcccactgaagtttaaagggccgcggtattttgaccgtgcgaaggtagcataatcattagttttttaattgaaggctggtatgaatggtcggacaagaaataagctgtctttatagaaattattgaatttaacatttaagtaaaaaggcttaaataaattaaggggacgataagaccctataaagctttatattttctttatttattaaggatggttatggaaattaattattaaagaaattattgtgttggggcgacaaaagtaaatatagtatctgctttatttttttaacaatgatttttgtagattgatcctaattatagattataagtttaagttactttagggataacagcgtaatttttcctgagagctcatatcgaaggagaagtttgcgacctcgatgttgaattaaattatctcttatgtgcagcagctaagatagatggtctgttcgacctttaaagatttacatgatttgagttcaaaccggcgtaagccaggttggtttctatctcttgattaagtgagatttttttagtacgaaaggattaaaaagtttaaatattttataagttg-attataataaatatagaaatattaattgtatattagatatttaaatagcggaaaagcagataaagtttgattcttgcttag-tatatactttaataataaaaacatatttgaatttttattggactaataatttatttaataataaata------aaggagtgataaaatataaattaagtcgaagtgtataatattaatattataattaaatattgaattagtaattattt-aaattctgactaaaatttgtgccagcagtcgcggttatacttagggaatgagtatataaatattgatgaatagttaaatgaa---atattaaagaattaaattatctgagttaataaaaggtgaaattggtttattaaatattagttaattatttatttaatatatgttgaggctataaaatttgtgggataaactaggattagataccctattatacatagattaaaataaattatatcagattatt-tttagttatgttcttaaaaatcaaagaacttggcggtactttagtcttgttagaggaacctgttttataagtgataaaccacgtaatatcttgcttaattttgt-attgcagtatgtataccgtcattattagataatttttatagaatttaattgttgaaataattataaaattaatatattagatcaaggtgcagctaataattaag-taaaaatgggttacaataagtttaatttatatggattaattattgaataataattatgaaggtggatttaattgtaatttttatttaataaggagaaatgataatagctctagattatgtacatatcgcccgtcgctttcacta--caaggtgaaataagtcgtaacatagtaggtgtactggaaagtttacctag------
NC_012217.1_Macrobrachium_lanchesteri            --------------------------------------------------------------------------------------------------------------------------------------------------------cccgaaacaaggtgagctaaatttgttgcttttttacgtggtaaagtgatttgtaacgaatctttagtggtgatatgttaggcgatcttttatatctggtttttcgttaaatgaatttaattttgcattaagttaaaattaacttgatagttatggtaggaggatgagcttcttattattttttttgtaaagtgttattagatatcatttgaagtgggcttaaaatcagccatcttagtataacgttaaagtaatattgaattttttttatatttatatacttgcttttattagcgaaaaatgttatttattgtttatacaacagttaaaatgtttatataagtagaatttgttattaattttgaattattatttattttttaaaaatttatagaagttaaaaaggaactcggcaaattttatccccgcctgtttatcaaaaacatgtctgtgtgattaattataaagtctagcctgcccactgatatttaaagggccgcggtaatttgaccgtgcgaaggtagcataatcagtagtcttttaattggaggcttgaatgaatggttggacgagggataaactgtctcttttacggtgtttgaatttaacttttgagtgaaaaggctcaaattgtttaatgggacgataagaccctataaaacttaatataatctagtaatacttgcgatttaggtaaaaaggagtttgtttagattatatttcgttggggagatgaagatataatgtataactgtctattgaataatataatgctaattagagtttgatcctttttgtggattaaaagaataagttactttagggataacagcgtaattttctttgagagttcttatcgacaagagtagttgcgacctcgatgttgaattaaaatttcagctaagtgtagccgtttagctagtaggtctgttcgacctttaaaattttacatgatttgagttcaaaccggtgtgagccaggttggtttctatcttttattggttaaaaatggctttagtacgaaaggattgagc----------------------------------------------------------------------------------tgaaagtttgatccttgcttgttcctctgttttagagataat-ttacatgtaagtaagtgctagataattata-------------------------ataaatagatttttttagctagaattcagtatatgtatttgg-ttgtggagtagttttcgaaccagtaatttcag-ttatttcaggttaaatttgtgccagcatccgcggttaaactgggagtaaatatggaggggtaaaagttatcggttataagagtaaatattaatgaatttctttttttgtagagttgagaggtgaaatatatagtttgatagtgaggtagaa-gtttgttgattttttttgaggccgttaaagtctagatttaaaccaggattagataccctgttatactagatttaaatt---tattacttgattagt-atcagttatgatcttgaaatttaaaggatttggcggtatccaagtctagttagaggaacctgccattgaaacgatacaccacgaatgatcttactttgtcttgt-ttaacagtatgtataccgccattatgaggtggtgtattaatat---aaccattgaaattaattaatattaagtatattaggtcaaggtgcagcttatgacaaagatataggtgggttacagtatgttgaatatatacggataattttttgaaataaaattttgaaggtggatttaattgtatttctttattaatatgttagattgatattagctctaggatatgtacacatcgcccgtcgctctcattt-ttaaagtgagataagtcgtaacatagtagttgtattggaaaatgcacctaggagtat
