# Supplementary material for: Digging deeper: new gene order rearrangements and distinct patterns of codons usage in mitochondrial genomes among shrimps from the Axiidea, Gebiidea and Caridea (Crustacea: Decapoda)
Source: PeerJ. 2017 Mar 1;5:e2982. doi: 10.7717/peerj.2982 (PMC5335691; doi:10.7717/peerj.2982)
Supplement: Supplemental Information 4 [file peerj-05-2982-s004.zip › Phylogeny_files/PCGnt/PCGnt.nex]

#NEXUS
begin sets;
		charset COX1=PCGnt.phy:DNA, 718-1710;
		charset ND6=PCGnt.phy:DNA, 9334-9642;
		charset ND3=PCGnt.phy:DNA, 5842-6186;
		charset ND4=PCGnt.phy:DNA, 6187-7500;
		charset COX3=PCGnt.phy:DNA, 2383-3150;
		charset ATP6=PCGnt.phy:DNA, 1-639;
		charset ND4L=PCGnt.phy:DNA, 7501-7767;
		charset ND1=PCGnt.phy:DNA, 4279-5157;
		charset CYTB=PCGnt.phy:DNA, 3151-4278;
		charset ND5=PCGnt.phy:DNA, 7768-9333;
		charset ATP8=PCGnt.phy:DNA, 640-717;
		charset COX2=PCGnt.phy:DNA, 1711-2382;
		charset ND2=PCGnt.phy:DNA, 5158-5841;

end;
