# Supplementary material for: Digging deeper: new gene order rearrangements and distinct patterns of codons usage in mitochondrial genomes among shrimps from the Axiidea, Gebiidea and Caridea (Crustacea: Decapoda)
Source: PeerJ. 2017 Mar 1;5:e2982. doi: 10.7717/peerj.2982 (PMC5335691; doi:10.7717/peerj.2982)
Supplement: Supplemental Information 4 [file peerj-05-2982-s004.zip › Phylogeny_files/PCGnt/PCGnt.nex.best_scheme.nex]

#nexus
begin sets;
  charset COX1 = PCGnt.phy:  718-1710;
  charset ND6_ND2_ATP8_ND3_ATP6_COX3_COX2_CYTB = PCGnt.phy:  9334-9642   5158-5841   640-717   5842-6186   1-639   2383-3150   1711-2382   3151-4278;
  charset ND4_ND4L_ND5_ND1 = PCGnt.phy:  6187-7500   7501-7767   7768-9333   4279-5157;
  charpartition mymodels =
    TVM+I+G4: COX1,
    GTR+I+G4: ND6_ND2_ATP8_ND3_ATP6_COX3_COX2_CYTB,
    GTR+I+G4: ND4_ND4L_ND5_ND1;
end;
