# Supplementary material for: Digging deeper: new gene order rearrangements and distinct patterns of codons usage in mitochondrial genomes among shrimps from the Axiidea, Gebiidea and Caridea (Crustacea: Decapoda)
Source: PeerJ. 2017 Mar 1;5:e2982. doi: 10.7717/peerj.2982 (PMC5335691; doi:10.7717/peerj.2982)
Supplement: Supplemental Information 4 [file peerj-05-2982-s004.zip › Phylogeny_files/PCGnt/PCGnt.phy]

46 9642
NC_019608.1_Thalassina_kelanang                  ATAACTAGCCTTTTTTCTATTTTTGAACCATCCTCAAGAATTAGGTGGCTCCCAATAAACTGACTATCCACATTTATTGGTATTTTTTTTATTCCCTACTTATATTGATGCTCCAACTCCCGATGAACATATTTGTGGTCTACACTCCATTTAGAATTTAAAACACTTCTAAACGGAAGAACAGTAATTTTTGTAACTTTATTCTCTCTTATTGTTTATAACAATTTCTTAGGACTTTTACCTTATGTATTTACTAGAACAAGACACCTTGCACTGACGCTATCCCTTTCACTTCCCCTCTGATTCACTCTTATAATCTATGGATGAGTAAACCACACTCGTAGAATATTCGCCCACTTAGTACCTCAAGGAACGCCTGCCCTATTAATACCCTTTATAGTATTAATTGAAACTATTAGAAATCTCATTCGGCCAGGGACACTTGCAGTACGACTAGCAGCCAACATAATCGCAGGTCATCTCCTGTTAACATTACTAAGAGGAGTGGGGCCCTCACTATCATCTCTACTAACCATTCTCCTAATAACACAAATCTTACTATTAATATTAGAATCTGCCGTTGCAATTATTCAATCTTACGTATTTGCTGTCTTAAGAACTCTCTATGCCAGAGAAATTATAGGTCCGCTAATGTGGTTAAATCTTCTTTTCACATTCATTTTTATCTTCATTTTATTTTTTATCCTAAACTTTTATCTATACTTTGTATTCGGAGCATGAGCCGGTATAACCTCTCTAAGACTAGCGATCCGAGCTGAACTAGACATAGCATTTCCTCGAATAAATAATATAAGATTTTGACTATTACCTCCCTCTCTTACTCTACTTCTAATGAGAAGAGGAGTAGGCACAGGCTGAACCGTCTACCCACCCCTAGCAGCCGCTATCGCCCACGCCGGTGCTTCAGTCGATATAGGAATCTTCGCCGGAGTTTCTTCAATTTTAGGCGCTATTAATTTCATAACTACAGTAATCAATATACGACCATCAGGAATAACCATAGACCGAATACCCCTATTTGTCTGAGCAGTATTTATCACAGCTGTTCTACTTCTGCTATCTCTTCCCGGAGCAATCACTATACTTCTAACTGATCGAAATCTAAATACATCATTCTTTGACACAGGAGGCGGGGACCCCATTCTCTATCAACATCTGTTCTGATTTTTCGGACACCCAGAAGTCTATATTCTAATTCTACCCGCATTTGGAATTTCTCATATTGTAAGACAAGAATCAGGTAAAAAAGAATTTGTAGTATGAGCCCACCACATATTTACAGTAGGAATAGACGTCGATACATTTACTTCAGCCACCATAATCATTGCCGTCCCCACAGGAATTAAAGTTTTTGCTAACTCATCAATCGATATTATTTTACACGACACATATTACGTAGTGGCCCATTTCCACTATGTCCTTTCCATAGGAGCTGTCTTTGGGATTTTCGCCGGAATTGCTCACTGATTCCCACTTTTTACAGGAACATCTATGAAACCAAGCTGACTAAAAATTCACTTTTTTACTATATTCTTAGGAGTCAATATTACATTCTTCCCCCAACACTTCTTAGGACTCAACTATTCCGATTATCCTGACGCCTACTCAACCTGAAATGTATTATCATCTATAGGATCAATTATCTCCCTAGTAGCTGTTTTAGGATTTATCATTATCGTATGAGAAGCCATGGCAACATGAAAAAATCTAGGCCTTCAAGACAGAGCCTCACCACTAATAGAACAGTTAATTTTCTTTCACGACCACGCTATAATCGTACTAATCATAATTACCACATTCGTCGGCTTTATAATATCCTCGACCTTATTTAACACATTTATCAACCGATTCCTCTTAGAAAACCAAGCTATTGAGGTAATCTGAACCACCTTGCCAGCTCTTATTCTAATTTTTATCGCCCTCCCGTCGCTCCAACTACTCTATCTCCTAGATGAAGTAAACACTCCCAAAATTACACTCAAAACTATCGGACACCAATGATATTGAAGATACGAATACTCAGATTTCGTCCAAGTAGAATTTGATTCTTATATAATCCCATCTAACGATCTCCAAACAAATGGATTCCGACTTCTAGATGTAGATAATCGAACAATCCTGCCCATAGACACCCAAATCCGCGTTCTTATTAGCGCAACCGATGTAATTCATTCTTGAACCGTACCCTCATTGGGTGTTAAAGCAGACGCTGTCCCTGGCCGACTAAATCAAGTTAGATTTTTAATTACACGGCCCGGCCTATTTTACGGCCAATGCTCAGAGATTTGCGGTGCTAATCATAGATTTATGCCGATTGTAGTAGAAAGAATTCCAGTAGATCGCTTCTTAGATTGAATCTCCCACCACCCCTACCACTTAGTTGACATAAGTCCCTGACCCCTAACTGGCTCCATTAGAGCCATGATATTAACAACAGGTTTAGTCAAATGATTTCATCAATTTAATCCTGACCTATTTTTTCTAGGGATCGTAGCAACAATATTAACTATGATTCAATGATGACGAGATGTGACACGAGAAGGAACTTACCAAGGCCTTCACACATCAGCAGTAACCAAGGGCCTTCGGTGGGGGATAATCTTATTTATTCTATCAGAAGTTTTATTCTTTTTCTCCTTTTTCTGAGCATTTTTCCATAGAAGACTCTCTCCTACTGTAGAAATCGGTATATGTTGACCACCTATAGGAATTCAGCCCTTCAACCCCTTCCAAATTCCTCTCTTAAACACCACTATCCTCCTATCGTCAGGGGCAACAGTCACATGAGCCCACCATTCAATTATAGAATCTAACCATTCTCAAGCCATTCAAAGCTTAGCAATCACTGTTCTACTTGGCCTATACTTTACAGCACTTCAAGCCTATGAATATATAGAAGCCCCCTTTACAATCGCTGACTCAGTCTACGGCTCTACATTCTTTGTAGCAACAGGATTCCATGGCCTCCACGTAATCATTGGAACAACCTTTTTAGCTATCTGCTGGTATCGGCTGTATATATGCCACTTCTCAGCTAACCACCACTTCGGATTTGAAGCAGCCGCCTGATATTGACACTTTGTAGACGTAGTATGATTATTCTTGTATATCTTCATCTACTGATGAGGAATGACTACACCTATACGCAAATCGCATCCACTATTTAAAATCGCTAACAACGCTCTAGTAGACATACCTATTCCATCTAATATTTCTACCTTCTGAAACTTTGGATCACTCCTAGGCCTGTGTTTAGTGATCCAAATTTTAACCGGCCTATTCCTTGCCATACACTACACAGCACACATTGATTTAGCATTCTCAAGAATCGCCCATATTTGCCGCGACGTAAACTATGGCTGACTTTTACGAACACTCCACGCCAATGGTGCCTCTTTCTTTTTCATTTGTCTCTACCTTCACATCGGCCGGGGCATATATTATGGATCCTATATAATCTTTCATGCCTGATCAATTGGAGTTCTAATTTTATTCGCAACAATAGCAACTGCCTTCTTAGGATATGTTTTACCCTGAGGGCAAATATTCTGAGGAGCCACCGTTATTACCAACCTCTTTTCCGCTATTCCATATATAGGAACCGATTTAGTTCAATGAATTTGAGGGGGATTTGCAGTAGACAACGCTACCCTAACACGATTTTTCACCTTCCACTTCGTCCTCCCATTTGTAGTAGCAGCTCTTACAATAATTCATATTTTATTCCTTCACGAAGCAGGAGCTAATAACCCCCTAGGGATTTCAAGACAAATAGACAAAGTCCCATTCCACCCATACTTCACATTTAAAGACATCGTAGGGTTTAATATCATACTTCTATTTCTAGTTCTCCTAACACTCCTCAACCCCTATCTACTAGGAGATCCAGACAACTTTATTCCAGCTAACCCGCTAGTGACACCAGCACATATCCAACCCGAATGATACTTCTTATTCGCTTATGCAATTTTACGTTCCATTCCCAACAAACTAGGAGGTGTAATTGCTCTAGCTCTCTCAGTAATAATCCTATTCATTCTACCCTTCACACACTTATCAAAATTCCGTAGACTTACCTTTTACCCACTAAATCAAATTCTTTTTTGATCTCTAGTAACAACTATTATACTTTTAACATGAATCGGAGCTCGACCAGTGGAAGATCCCTACATCATCACCGGCCAAATCTTAACAATTCTCTACTTTTCTTACTTTATTATCAACCCCCTTTCAACCATTTGATGAGACTCCCTTTTATTAATTATTTGTGTCTTGGTAGGGGTGGCGTTTGTTACTTTGTTAGAGCGTAAGATTTTGGGTTATATTCAAATTCGTAAGGGGCCCAATAAAGTTGGTTATGCTGGGCTGTTGCAGCCTTTCTCTGATGCGGTTAAATTGTTTAGTAAGGAACAAACTGTTCCTATGATATCTAATTTTTTGCCTTATTACTTGTCTCCTGTTTTTAGTTTATTTGTTTCTTTAATTGTTTGGAGAGTAATTCCTTATAATTTTGGTTTATTAAGGTTTGATATAAGGGTTTTATTTTTTTTATGTTGTTTGAGGTTAGGAGTGTATACTACTATGAGGGCTGGTTGGGCGTCTAATTGTAAATATTCTATGTTAGGTAGCTTACGGGCAGTTGCTCAGACTATTTCTTATGAAGTTAGTTTGGCTTTAATTTTGTTGTCAGTTATTTTTCTAGTTGGTGGTTTTAGATTAGAGTTATTTAATTTATATCAAGAGGGCTTTTGATTTTTTATTTTTTGTTTTCCTTTAGCTTTAATTTGGTTGTCATCATGTTTGGCAGAAACCAATCGGACTCCTTTTGATTTTGCAGAGGGGGAGTCGGAGTTGGTTTCTGGATTTAATACTGAATATAGGGCGGGCGGATTTGCTTTAATTTTTATAGCTGAGTATGCTAGTATTTTATTTATAAGAGCTTTGTTTGTAGTGCTATTTTTGGGAAGAAATCCTTGTAATGTATGATTTTATTTTAAGGTTGTAGTAATAGCTTTTGTTTTTGTATGGGTGCGTGGTACTCTGCCCCGGTTTCGTTATGATAAGTTGATGTATTTAGCTTGGAAGAGATATCTTCCTGTTTCTTTGAATTATTTGGTTTTTTATATAGGCGTTAAGTCAGCACCTTCTTGGTTCTTAGCCTGAATAGGACTTGAATTAAATCTTTTGTCATTTATTCCTCTCATCTCATCTAAAAATAATCAAATTGCCTCAGAAACTTCTCTAAAATATTTCTTAATCCAAGCACTTGGCTCATCCATAATTCTTTTATCAGCAAGATTTCTCCCAATCCTCCTTCTAGCACTAATATTAAAACTAGGAGCTGCTCCTTTTCATTTTTGGTTTCCTCAAATCATAGAAGGCCTGAGATGACCCACAGCATTAATACTTATAACTATCCAAAAAATCAGACCAATAATTTTAATTTCTTATTCCTCAATTATTGGAGGAATAAGAGGAATTAATCAGACACTCCTACGAAAAATCCTAGCATTCTCTTCAATCAATCACATGGGTTGAATATTAATCGCGCTCACTATAAGAGAGACTTGTTGACTTTATTACTTCACTCTTTATTGTTTAACCTCTATTTCAGTAGCACTCTTATTCAACCAGCAAAAACTTTCCCACATCAGGCAACTACAAGCTTCAATTAACCTATTAAATTTCTTAACCTTACTCTCCTTAGGAGGGCTTCCTCCCTTTATTGGCTTTCTACCAAAATGAATTACAATTCAAGAACTGTTGCCGTTAATAATTCTATTAATATCAACTTTACTAACCCTATATTTTTATCTTCGTATTTTAATCATATATTGCTTCTGTCTGTTTACTATCACCCTCACCCTCATTGTTATAATTCTAGCCTCCCTTCTGTCTAAAAAAACCATTTCAGACCGAGAAAAATGCTCCCCTTATGAATGCGGGTTTGACCCCAAAGGATCCGCCCGACTTCCATTCTCTTTACGATTTTTTCTAATCGCAGTAATTTTTCTAATTTTTGACGTAGAAATCACACTTCTTCTTCCCCTGGCATCCATTATTTATTTTACTAACATCTTTTCATGAACATGAACAGGACTATTATTTATTTTAATTTTACTATTAGGACTCTATTACGAATGAAACCAAGGAGCTTTAGAATGAATGTTAAAATTTATTTTAAGTTTATTTTTGTTGATAAGAGGAGTGAGCAGGTGGATGATGGTCCAGTGTTCTTTGTTCATTTTGAGATTTATATTTATACTTTGTTATGGAAGGAGATTTTATGTGTTTAACTTGAGATGGGTTCTGGGTGTCGATTATATTGGTTACAGTTTAATTATGCTTAGGTTTTGGATTATAAGACTTGTTGTAATGGCTAGAGAAAAAATTAAAGAAAGAGGTAACTATCCAGGCTTATTTCTTTTAATGAATATTGTGTTATTATTGGCATTAATTTTTACTTTTTCTTCAATAGATTATTTGTTGTTTTATGTTAGGTTTGAGAGTTCTTTAATTCCGACTCTTATCTTAATTATGGGTTGGGGCTATCAGCCTGAGCGTATTGAGGCGGGTGTTTATATACTATTTTATACTTTATTTGCTTCTTTGCCTTTACTTTTATCTTTATTGAGGTTGTATAATATGAGAGGGAGTTTGAGTATGACTGTGTGTTCTGGTGTGAGAGTGGTGGATTATGTAAGGTTATTATGATATTTAAGAACAGTGTTTGCTTTTGTTGTAAAATTGCCTCTGTTTATGTTTCATCTTTGATTACCTAAAGCTCATGTAGAGGCTCCGGTAGCTGGTTCTATAATTTTAGCAGGTGTGTTATTAAAATTGGGTGGGTATGGTTTAATTCGAGTTTTGCCTTTATTTAGTTTAGTTAATGTTAAGTTATCTTGTGTCTGAATTAGTGTATCTGTTTTAGGGGGTGTAGTGGTAAGATTGATATGTTTGCGTCAGGTAGATATTAAGTCTTTAATTGCTTATTCTTCAGTGGCTCATATAGGTTTAGTTTTATGCGGGTTAGTAGTTTGTGGGTTCTGGGGTTTAAGAGGGGCTGTAGTTGTAATGATTGGCCATGGTTTGTGTTCCTCTGGCTTATTTTGTTTGGCGAATATTGTTTATGAGCGTCTAGGGAGACGAAGATTATTAATTAGAAAGGGTTTGTTAAATTTTATACCTAGAATGGGGCTGTGGTGGTTTTTATTGAGGGTGTCTAATATAGCAGCTCCTCCTACTTTAAATTTATTGGGAGAGATTAGTCTTATCATGAGTGTTGTAAGATGAACTTACATTTCAATTGGAGGAGTCGCTTTGCTTTCTTTTTTTAGAGCAGCTTATACTTTATATATATATTCTATTAGTCAACATGGGGTGTTTTATAACAGTGTCTATTCTTGTTGTTCAGGTAAAGTTCGTGAGTATTTAGTGTTGTTTTTACATTGATTACCTCTGAATGTGATTATTTTGAAAGGTTTGTTGATAGTTGTTAGAGGGGTGGCAGCACTTGTTTCGTATCGTAAGCATTTTTTGAATGCTTTATTGAGATTGGAGTTTATTATGCTTGGTTTATTTTGGCTTTTGAGTTGTGTATTTAGGGGTGTAGGTGTAGAGTCATATTTTTTTGTTTTTTTTTTAACTTTAGCCGCTTGTGAGGGGGCCTTGGGACTTTCTTTGTTAGTGAGAGTTGTTCGAACTCATGGGAATGATTATTTCAATAGTTTCAGGATTTTAGAATGTAGAATATTGACTTTGTTGGGTTTTTCGTTATTTTTTTTCTCTTTGAGGTTTTTAATGGGGGAAGTTGTAGTAGTAGTTGATTGAAACATAATTACTATGTCTTTGATTTTTGATTGAATAAGTTTTATGTTTAGTTTAGTTTTGTTTATTTCTTCTATGGTATTATATTATAGGGGAGGGTATATAGAGGGAGATTTGAATTTTAATCGTTTTATGTTTTTAGTTTTATTATTTGTCTTTTCTATGTCGGCTTTAATTGTGAGTCCCAATTTGATTAGAATTTTATTGGGGTGAGATGGCCTTGGTTTAGTTTCTTATGCTTTAGTAATTTATTATCAAAACGAGAAGTCAGCTAATGCTGGAATATTGACTGTTCTGTCTAATCGAGTGGGTGATGTAGCTATTCTTTTAAGTATTGCGTTGATATATGATTTGGGGGGTTGAAATTTTATTTATTATTTAGTGATTTTGGCGGCCATGACTAAAAGTGCCCAGATTCCCTTTTCGGCTTGACTTCCTGCGGCTATAGCTGCTCCTACTCCAGTGTCGGCTTTAGTCCATTCTTCCACGCTTGTTACTGCTGGGGTTTATCTTTTAATTCGATTTAGTCCTGCTTTTTTAGGTGTGTTAATATTGGTTTCTTGTTTGACTATATTTATGGCTGGTTTGGGAGCTAATTTTGAATATGACTTAAAGAAGATTATTGCTTTGTCTACTTTAAGTCAGTTGGGGGTTATAATTAGAGCTATTTCTTTGGGTTTAGCTGGGTTGGCATTTCATTTATTGACTCATGCATTATTTAAAGCTTTGCTATTTATGTGTGCTGGAGTGGTTATTCATAATGTTGGAGAATATCAAGATATTCGAATAATGGGGGGGTTGTGTTATTTTATACCTTCCACTAGGATGTTCATGAATCTTGCTAATCTCTCTCTTTGTGGAACTCCCTTTTTGGCAGGATTTTATTCTAAGGACTTAATTTTGGAAGCGGCTTTTATAAGTTCTTTGAATTTTATTATTTTTTTACTTTATTTTTTAAGTACTGGTTTGACTGTAAGTTATACTTTTCGTTTAATTTATTATAGTTTGACTGGGAATTTTAATTTAGGAGTGGTTGGGAGGTTAGGAGATAATTCTAATTTGATGGTGAATTCTATGAAAGGACTTTGTATGGGTGCACTAGTGGGTGGTTGTGTTTTGTCTTGGTTGATTTTTCCTGAGCCGTTGATAATTTGTTTAAGTCTAAGAATAAAAATCTTACCTTTGTTAGTTAGTGTTGCTGGGGCTTTAATTGGTTATTTATTAAATATTTTGAGTGTGACTTCGAAATTATATAAGTTTGTGGTGGTAGCTGGTTCAATGTGATTCATGCCTTTTATTTCAACGTTTAAGGGTACGTTAATTAGATTGGGGGTAGGATTAAATATATTTAAAGTTAGAGATAAAGGATGATCTGAATACTATGGTGGTCAAGGGTTTTTTGAGTTAATGGTGGATTTTTCTAGAGGTTTGCAGCTAATGAGTGAAAGTAGGATTAAATTACTAATGAAAAGTTTTTTTGTATTTTCTTTATTATTTACGCGGCTCCAGCACCCACTCTCTATAGGCTTAATCCTCTTAATACAAACAATTCTAATTTCCGTCTCATCAGGAATTTTAAACCCCTCTTTCTGGATATCTTACATCCTATTTTTAATCTTCCTAGGAGGCATATTAGTTCTTTTCATCTATGTTGCCTCCCTAGCGTCAAACGAACTATTTATTTACCACCCACCTACATCTGCTCTCACAATTTTTATTGTACTCTATTTACTCCTTACCCTCTTCGTAGTAGTCAAAATCACTAACAACTTTTTTGGACCCTTACGAATCTCA
NC_027602.1_Macrobrachium_bullatum               ATAACAAACCTATTTTCAAGATTTGACCCAATCTCAAGAATTAACCAAATACCCCTAAACTGAACGTCTACAATGTTGGGGCTTCTTTTTATTCCCTACCCATTTTGAGCCATACCCTCCCGCTCATCTCTAATATGATCTACACTCCATAAAGAATTCAAAACCCTCCTAGGTGGAAGAACAATTATATTTGTATCCCTATTCAGATTCATTGTATTTAATAACTTTTTAGGACTTATACCCTATATCTTTACAAGAACTAGACACATAGCAATAACACTTTCCCTAGCACTTCCGCTATGAATAGCATTTATACTATTTGGATGAATTAATCGAACACAACACATACTTGCCCACCTAGTCCCAGCCGGAACACCAAGCCCCCTTACACCAGCTATGGTACTAATTGAAACAATCAGAAATGTAATCCGCCCAGGAACCTTAGCCATTCGACTAGCTGCCAACATAATTGCAGGACACCTCCTACTTACACTTATAGGAAATACAGGCCCCTATTTAAACACAGCAGTGTCAATATTAGTATTAACCCAAATTCTACTCTTAATTTTAGAAGCAGCCGTAGCTGTTATCCAATCATACGTCTTTGCCGCCCTTAGAACTCTTTATGCCAGAGAAGTAATAGCCCCCCTTTTATGACTCAATCTTTATATATTTTTTACAATCATACTAGCTCTAATCATCATTTCAAGATACTTTTTATACTTTATCTTTGGAGCTTGAGCAGGAATAACATCTCTAAGTCTTCTAATCCGCGCAGAACTAGACATAGCATTCCCCCGAATAAACAACATAAGATTTTGACTTCTCCCCCCCTCACTCACTCTCCTGTTATCAAGAAGAGGAGTAGGTACAGGATGAACTGTTTACCCCCCATTAGCAGCAGGAACTGCACACGCAGGCGCCTCGGTGGACCTTGGAATCTTTGCAGGAGTGTCCTCTATCCTAGGTGCCGTAAATTTTATCACAACAGTAATTAACATACGATCTCCCGGAATAACTATAGACCGACTACCCTTATTCGTCTGATCTGTCTTCCTTACCGCTATCCTCTTACTTCTCTCTCTGCCAGGAGCAATCACAATACTTCTAACAGACCGAAACCTAAACACATCATTTTTCGACGCAGGAGGAGGAGACCCAATTCTCTACCAACATTTATTTTGATTCTTTGGGCACCCAGAAGTCTACATTCTAATCCTACCAGCCTTTGGGATCTCTCACATTGTAAGACAAGAATCAGGTAAAAAAGAATTCGTTGTATGAGCACACCATATATTTACAGTAGGCATAGACGTCGATACATTCACATCTGCCACAATAATTATTGCAGTCCCAACAGGAATTAAAATTTTTGCTAACTCCTCTATCGACATTATTCTCCACGATACCTATTACGTAGTTGCCCACTTCCACTACGTTTTATCTATAGGAGCAGTATTCGGCATCTTTGCAGGAATTGCCCATTGATTCCCCCTATTTACAGGACTATCCACTAACCCAAAATGGCTAAAAATCCACTTTACCACTATATTCATTGGAGTAAACCTAACATTCTTCCCCCAACATTTCCTGGGCTTAAACTATTCAGACTACCCCGACGCCTATACCACATGAAACGTAGTCTCTTCAGTAGGATCATCAATCTCACTCATCGCTGTCCTAGGATTCATCATAGTAGTATGAGAAGCTATGGCAACATGAAAAGCCCTCAACCTCCAAGACGCAGCCTCACCCCTTATAGAACAGCTTATTTTCTTTCACGACCATGCTATATTAGTTTTAATTTTTATTACCACCCTAGTAGGATTTATACTATCATCTCTATTCCTCAATTCACTCACAAATCGAATTCTCCTAGAACATCAAACTATTGAAACAATCTGAACAATCCTACCAGCCATCATCCTAATCTTCATTGCTCTCCCCTCCCTCCGACTTCTGTATTTATTAGACGAAGTAAACAACCCAAGGGTAACTTTAAAAGCGATTGGACGTCAATGATACTGAAGATACGAATATTCGGATTTTACACAAATTAGATTTGACTCATACATAGTGCCCACACAAGATATCTCAGAAAAAGAATTTCGACTCCTAGAAGTTGATAATCGAACCATTTTACCAATAAACACCCAAATCCGCGCACTAATTAGAGCAAGAGATGTAATTCACTCATGAACGATCCCATCCTTAGGAGTTAAAGCAGATGCAGTTCCCGGGCGCCTAAACCAAATCAGGTTTCAAATCAACCGACCAGGATTATTTTACGGCCAATGTTCAGAAATTTGCGGAGCAAACCACAGATTTATACCAATTGTCGTAGAAAGAACTTCCATTAAATCCTTTTTAGATTGAATCTCACACCACGCATATCACCTAGTAGACATCAGACCATGACCCCTAACTGGATCCATCAGAGCTATAATACTTACAACAGGCCTAGTTAAATGATTCCACCAATTCAATATAGACCTTTTAATACTAGGAGTAACAGCAACAATTTTAACGATAATTCAATGATGACGAGATATTACACGAGAAGGAACCTATCAAGGCCTACATACATCAAAAGTAGTTAACGGCCTACGATGGGGAATAATTTTATTTATTACCTCAGAAGTCTTATTCTTTTTCTCTTTCTTTTGAGCATTTTTCCACAGAAGACTCTCGCCAACAGTAGAACTAGGAACATGCTGACCACCAATAGGAATCAACACCTTCAACCCATTCCAAATCCCACTCCTAAACACAGCTATCTTATTAGCCTCAGGAGCCACAGTAACTTGAGCCCACCACGCCATACTAGCAGCAAACCATACACAAGCACTTCAAAGACTCGCACTAACCGTAACCTTAGGAGTTTATTTTACAGCACTTCAAGCCATAGAGTACTATGAAGCACCATTTACAATTGCAGACTCAGCATACGGAGCAACATTTTTTGTAGCCACAGGATTTCATGGACTTCATGTAATCATTGGATCTTGTTTTCTTATGATTTCACTCTACCGAATATATATATGCCACTTCTCTTCAGCACACCACTTCGGATTTGAAGCAGCCGCTTGATATTGACATTTTGTAGACGTAGTCTGACTGTTCCTATATATCTCAATCTACTGGTGAGGAATGACAGCACCCCTACGAAAATCACACCCCCTATTCAAAATTGCCAACGGAGCTCTTGTAGACCTACCCACCCCCACTAACATTTCAATCTTATGAAATTTCGGATCTCTCTTAGGAATGTGCCTGATAACACAAATTGCAACAGGGCTATTCCTAGCGATACACTACACAGCAGACGTAGACCTAGCCTTCTCAAGAGTAGCACACATCTGCCGAGACGTAAACTACGGCTGACTCCTACGAACTATCCATGCCAACGGAGCCTCATTTTTCTTTATTTGCCTTTATAGACACATTGGTCGAGGAATTTACTATGGCTCATTTCTCTATCTACACACATGATCAGTAGGTGTTATTATCTTATTCCTAACAATAGCAACCGCCTTTCTAGGATACGTTCTACCCTGGGGTCAGATATTTTGAGGAGCAACTGTCATTACCAACCTAATATCAGCCATTCCATTCGTAGGAACAGACCTAGTTCAATGAATTTGAGGAGGATTTGCCGTAAGAAATGCAACCTTAACCCGATTTTTCACATTCCACTTCCTTTTTCCGTTTATTATTGCAGCAGCTTCAATAGTTCACATCTTATTCCTCCATCAAACAGGATCTAACAACCCCCTAGGAATCTCTAGACAGTTGGAAAAAATCCCCTTCCACCCATACTTTTCATTTAAAGATATTGTAGGATTCGTAATCACACTAGCAGCCCTAATCACTCTAACACTTCTAGACCCCTACCTACTAGGAGACCCAGACAACTTTATTCCAGCAAATCCCCTAGTAACTCCCGCCCATATCCAACCAGAGTGATATTTCTTATTTGCCTACGCAATCCTGCGATCAATTCCTAATAAATTAGGAGGAGTTATTGCCTTAGTCATATCAGTAGCTATCTTATTTATTTTACCATTTACTCATAAAAATAAATTCCGAAGACTTGCCTTCTACCCAATCAACCAAATTTTATTCTGAACTATAATTAGAATCGTAATTTTACTTACCTGAATTGGAGCTCGACCCGTTGAAGACCCCTTCATCCTTACAGGACAAATTTTAACAATACTTTACTTCTCTTTTTTCATTATCAACCCGTTAGTAATAATGGTATGAGATAAACTCATATTAGTTATTTTGGTTTTGGTCTCTGTTGCTTTTTTTACTTTATTGGAGCGTAAGGTTTTGGGTTATATTCAGATTCGTAAGGGCCCTAATAAGGTAGGTTATGTGGGTCTTTTGCAGCCCTTTGCTGATGCTGTAAAGTTGTTTACTAAGGAGCAGACTTTTCCTACTATGAGTAATTTTATTCCTTATTATTTGTCTCCTGTTTTTAGTTTATTTATTTCTTTAGTTTGCTGGTGCTTAATACCTTATGAGTTGGGTTTATTTTCTTTTGAATTTGGTGTTTTGTTCTTTCTTTGTTGCACTAGGGCTGGGGTGTATTCTACTATGGGAGCTGGTTGGGCCTCTAATTCAAAGTATTCTCTTTTGGGTTGCCTTCGTGCTGTAGCTCAGACTATTTCTTATGAGGTAAGGCTTGCTTTAATTTTACTTAGGATGTTGTTTTTGGTAGGGGGTTTTGATTTGGGTTTATTTGAGAGTTATCAGCGTTATTGTTGATTTTCAGTTTTGGGGTTTCCTTTAGCTTTATTGTGGTTTGCTTCTTGTTTGGCAGAGAGGAATCGGACGCCTTTTGATTTTGCAGAGGGGGAGTCAGAATTAGTGTCGGGTTTTAATACTGAGTATAGGGGTGGTGGATTTGCTCTTATTTTTATAGCTGAATATGCTAGAATTTTGTTTTTAAGTGCGTTGTTTTCAATTGTTTTCTTAGGGAGATCTTTAGTTTCTGTTTTTTTTTATGTAAAAATTATGTTAGCGGGGTTTTGTTTTGTTTGAGTTCGGGGGACGTTGCCGCGGTTCCGTTATGATAAGTTGATGTATTTGGCTTGGAAAAGGTTTCTTCCTGTTGCTTTAAATTATTGTCTTTTTTTTATGGGGTTAAAGTCATCCCCCTCCTGGTTTACAAGCTGAATTGGATTAGAATTAAACCTACTATCATTTATCCCCCTAATCTTTTCAAAACAAAACACCTTTTCTTCAGAGGCAGCTCTTAAATATTTTCTAGTTCAAGCCATAGGGTCTGCAATTCTCTTAACAGCAGCTTCTACCCTCTTAATTATTATATGTGCCCTCCTACTTAAAATAGGCGCCGCCCCTCTCCACTTTTGACTCCCCCCAACCATACAAGGAATCTCATGATCTCGCTGTATTATTCTCATAACAATCCAAAAAATTGCCCCAATAGCTCTAACCACATACTCAGCCATTATTGGAGGAGTAGGGGGACTCAACCAGACACTCCTACGAAAGATCATAGCTTACTCCTCAATCAGACATATAGGTTGACTATTAGCAGCTATCTCTCTCAACTCTTCTATCTGAACAAATTACCTACTCATTTATAGAATTATCTCAGCCTCTTTAGCCATTACTATAGACCAAAACCAACTTTACCACATCAAGCAACTATCCCAAATCAGTAAAATTATAGTATTTTTAAGACTACTCTCCTTAGGAGGACTCCCGCCATTTCTTGGATTCTTACCCAAACTAAGCGTAATCAAGGAAATTTTTTGGGTAAGAACCCTTACAATAAGAGCACTCATTACCCTCTTTTTCTACACTCGAATCTTAATTTCAATCACTTTCATTACCATTATTCTTATCATTGCCACAGCAATTATAATCATCTCTACCCTTCTAGCAAAAAAAACCATTGCAGACCGAGAAAAAAGCTCCCCATTTGAATGCGGATTCGACCCTAAAGGATCAGCCCGACTACCCTTCTCTCTCCGATTCTTCTTAATTGCGATTATCTTTCTAATTTTCGATGTAGAAATCACCCTCCTCTTACCCCTAACAACCATTTTATCACTTACCAACGTGAAAACATGAACCCTTACAGGACTTTTTTTCCTTATCATCCTTCTCCTAGGACTATATCATGAATGGACACAAGGAGCCCTTGAATGAATGTTAAAATTTGTTTTGTTAGTCTTATCGATAACTTTGATTGTAAATAGGTGGGTGTCTATTCAGTTGTCTTTATTTTTAGCTAGTTTTGTGTTTGGTTTATTTTCCTTGAATGGGTTTGGTTTTTCTTGTTTGGGTTTAGGATTGGGGTTAGACTATGTTGGTTATATTTTGATTTTGTTAAGGTTTTGAATTATGGCTTTGGTTGTCGGAAGAAGACAGAAGGTTGAAAATTTAAAAGATTTTGATAGTGTTTTTTTGTTGGTAAATGTCTTTCTTTTGTTAAGTTTAGTTTTGACTTTTTCGTGTCTTGATTATTTAATGTTTTACGTGTGTTTCGAGAGTTCTTTGATTCCTACTATAGTTTTAATTTTGGGTTGGGGGTATCAGCCTGAACGTATTCAAGCTGGGGTTTATATATTGTTTTATACTTTGTTTGGCTCTTTACCTTTACTTATTTCTATTTTAAGCTTATATAGGTGTGGGGGTTCCGTGACGTTTGGGTTGTCAGAGGTTCCTGGCTGTGATTCTGGTTTAGGGATGGTGTGATATGTTTGTAGGGTGATGGCTTTTATTGTTAAGTTACCGGTGTATCTAGTTCATTTATGGCTTCCTAAGGCTCATGTTGAAGCTCCTGTTGCTGGTTCTATGATTTTAGCTGGTGTTTTGTTGAAGCTGGGGGGGTACGGTTTGGTTCGGGTTTGTCCTCTTTTTATTCAGTTTGCTACTGATTTTAGTTGATTTTGGGTATCAGTTGGGCTCCTGGGTGGTATTTTTGTAAGTTTTATTTGTTTGCGTCAAACAGATATGAAGGCTTTAATTGCTTATTCTTCTGTCGCTCATATGGGGTTAGTTTTGTGTGGTCTTAGAGTCTTTAGTTGGTGGGGGTTATCTGGTGCTGTTTCTGTTATGGTGGGGCACGGTCTTTGTTCTTCAGGTTTATTTTGTTTGGCTAACATGGTTTATGAGCGATTGGGTAGGCGAAGGTTGTTAATTAGGAAGGGTTTACTTAGTTTTATGCCTACTATGGCTTTGTGGTGATTTTTGTTAAGAGCTGGAAATATGGCAGCTCCGCCTACGGTTAATTTATTGGGGGAGATTAGTTTAATTTTAAGAGTGGTGTCTTGGGCGCTGTTGGCAATAATTCCTGTTGCTTTGCTTTCATTTTTAAGAGCTGCCTACAGGCTTTATATGTTTTCTTTAAGGCAGCATGGGAAGTATTTTAGAGCTTTGTTTTCTTGTTGTTCTGGTAAGGTTCGAGAGTATTTGATTTTAATACTTCATTGGTTGCCTTTGAATGTTTTAGTGTTGAAGCCTCTTTTTTGTTTGTGTTGTGGGTTACTAGCTTTTGTTGGTAAGCGTAAACATCTTTTGAATGTTTTGTTAAGCTTAGAGTTTATTATAGTAAATATTTTTTGGTTTATGGTTCAGGCTTTTAGTCATCTTGGGGGGGACTTATATTTTATTTTATTTTTTTTAACTCTTGCTGCTTGTGAGGGGGCTTTAGCTTTAGCTTTACTAGTCTCTGTTGTTCGTAGTCATGGGAGGGATAATTTTGGAAGTTTGAATGTTTTAAGATGTAGAATAGTATTTTTATTGATTATGGCTGTGGTTGGTTTATCTTTAAGTTTACTTTTTTCTGGTTGCTGTTATTTTTTAGATTGAGAGTTAATTAGTATAGCTTTAGTTATTGATTGGATATCAATAATGTTTTCTTTTGTTTGTTTTATTTCTTCTATGGTTTTGTTTTATAGGGGAGGTTATATATCTGGAGATTATAATATAGGGCGTTTCATATATTTGGTTCTTGGGTTTGTGCTTTCTATACTCTTGCTGATCATTAGGCCTAATATGATTAGGATTTTATTAGGATGGGATGGTTTGGGTTTAGTTTCTTATGCTTTAGTAATTTATTATCAAAATGAAAAATCTGCTGGGGCTGGAATATTAACAGCTCTATCTAACCGTGTTGGAGATGTTGCTATCCTGTTGAGTATTTCTTTGATGTTGAGGTTGGGTGGTTGGAATTTTTATTTTTATTTGGTAGTATTAGCTGCAATAACTAAGAGAGCTCAGATTCCTTTCTCTGCTTGACTTCCCGCTGCCATGGCGGCTCCCACTCCCGTTTCTGCTTTAGTGCATTCTTCTACTTTAGTTACTGCTGGGGTTTATCTTTTGATCCGATTTAGTCCTAGTTTGAGACCTATCTTATTGTTATTGGGGTGTTTAACCATATTTATAGCCGGATTGGGGGCTAATTTCGAAACTGATTTAAAGAAGATTATTGCTCTTTCTACTTTAAGTCAGTTGGGCGTTATAATTACTATTTTGAGGTTGGGGTGGGCTACTTTAGCTTTTCATCTTTTAACTCATGCCCTGTTTAAGGCTCTCTTGTTTATGTGTGCTGGTTCTATTATTCATAGTGTTGGTGATTACCAGGATATTCGAATAATAGGTGGATTAGTGAGTTTTATACCTATCAGGGTGGTTTGTATTAATTTAGCTAATTTAGCTTTATGTGGGTTTCCTTTTTTAGCTGGGTTTTATTCTAAAGATTTAATTCTGGAAGTCGCTTTTTTAAATCCTTTAAATGAAATTTGTTTTTGATTGTTGGTGTTATCTACTGGTTTAACAGTTTGTTATAGATTTCGTCTTGTTTATTATAGACTTAGAGGGGATTATAATTTAAGGTCTGTTTCGTCTGTAGGTGATTCAGACACTTTGATAACTTGGCCTATATTAGGATTGGGGCTTGGTGCTATTGCGGGAGGGTCTGTTGTTTCTTGACTTGTGTTTCCAGCTCCTAGGATGGTTTGTCTTACTTTATTCATGAAGCTGTTGGCTTTAGGTGTGAGTTTGGTAGGGGGTTTTGTCGGCTATCTTTTAAATTTAATAGCAGAGAACTATAAGCTTTATCCTGTAGTTGTTTTTTCTGGGTCTATGTGATTTATACCTTTATTGTCTACTATTGGGGTTAGGCAACGGGTCTTGGGTGGGGGGCTTGTCTATACACAGTTGGGGGATGGTGGTTGATCTGAATATTTTGGGGGTCAGGGTATTTACGGGGCTTTGATGAAATCTTCTGGTTATCTTCAGGCAGTTCAAGAGAATAGAATTAAGGTTTATTTGGTTATTCTGTTGGTCTGGTCAGTTTGCTTTACACAAATATCCCACCCCCTGGCCATAGGACTAGCACTTATTTTCCAAACTATTATAATCTGTTTAACAGCAGGCCTTTTATCAAAATTTATATGATTCTCTTACATTTTATTCCTAATCTTTCTAGGAGCCACCCTAGTCTTATTTATCTATGTATCTTCTCTTGCCTCCAACGAAACATTCATATACAACCCTCCTACAGCCAGACTTACAGGAATAATTATTCTTTATCTCCTCCTAACCCTTATTGTAGTAGTCAAACTAACTTCAACATTCTCAGGGCCGCTCCGAACCTCC
NC_009679.1_Fenneropenaeus_chinensis             ATAACAAACCTATTCTCAGTTTTTGACCCTACTTCTAGTTTACTGTCTCTTCCTCTTAACTGACTTTCTACTTTCTTAGGAATTATATTTTTACCTACTTTATATTGAATCATACCTTCTCGATGATCCCTTTTATGAAAAACATTGCATAATGAATTCAAAATACTCCTAGGTGGAACTACTCTTACATTCGTAAGTCTATTTAGTTTAATTGTATTTAACAACTTTTTAGGTCTACTTCCTTATGTTTTTACCAGAACAAGCCATTTGACTATAACTCTCGCCCTTGCATTACCTTTATGGCTAGCTTTCATAATATTTGGGTGAATTAATCATACCCAGCATATATTTGCTCACTTAGTTCCCCAAGGAACCCCAGGAGCTCTTATACCATTTATAGTGTTAATTGAAACTATCAGAAATATTATCCGACCAGGAACTCTAGCAGTACGTCTTGCAGCTAACATAATTGCAGGACATCTTTTACTTACACTTCTTGGTAGCACTGGTCCCTCTCTTTCAACCCTTGTTTCTATACTCATTATTGGACAAATTTTATTATTGATTTTAGAAGCTGCTGTAGCAGTAATTCAATCTTATGTATTCGCTGTATTAAGAACCCTTTATGCTAGTGAAGTAATAGCTCCCTTATTATGATTAAATTTATTTATTATATTCTCAGCTACATTTATTATGTTCATTATCTTAAATTATTTTCTATACTTTATTTTCGGAGCCTGAGCTGGAATAACCGCTCTTAGACTTATTATCCGTGCAGAACTAGATATAGCTTTTCCTCGTATAAACAATATAAGATTCTGACTTTTACCTCCTTCGTTAACGTTACTTCTTTCCAGAAGAGGGGTAGGAACAGGATGAACAGTCTATCCTCCTTTATCAGCTAGAATTGCTCATGCCGGAGCTTCAGTAGACTTAGGTATTTTCGCTGGTGTCTCGTCTATCTTAGGAGCTGTCAATTTTATAACAACTGTTATCAATATACGATCTACAGGTATAACTATAGACCGTATACCTCTTTTCGTATGGGCAGTATTTATTACCGCCCTACTACTTTTATTATCTTTACCAGGGGCTATTACAATACTTTTAACAGACCGAAATCTGAATACTTCATTTTTTGACGCAGGAGGTGGAGACCCTGTCTTATACCAACATTTATTTTGATTCTTTGGGCATCCGGAGGTATATATTCTAATTCTACCCGCCTTCGGGATTTCACACATTATTAGTCAAGAATCAGGTAAAAAAGAATTTGTAGTTTGAGCACATCATATATTTACAGTAGGTATGGATGTTGATACCTTTACATCTGCTACAATAATTATTGCTGTTCCCACAGGAATTAAAATTTTTGCTAACTCATCAATTGATATTATCCTACATGATACTTATTATGTAGTGGCCCATTTCCATTATGTTCTTTCTATAGGAGCAGTATTTGGTATTTTTGCTGGTATTGCTCACTGATTCCCTTTATTTACTGGTCTAACCTTAAACCCTAAGTGATTAAAAGTACACTTTTTAGTTATATTTATCGGAGTAAATATTACCTTCTTCCCACAACATTTCTTAGGACTTAATTATTCAGATTATCCAGATGCTTACACAGCATGAAATGTAGTCTCATCTATTGGGTCTACCGTATCATTAATCGCTGTTTTAGGCTTTGTTATAATTGTATGAGAAGCTATGCCAACATGAGGTCACTTAGGTTTACAAGATAGAGCTTCTCCCCTTATAGAACAATTAATTTTCTTTCATGACCACGCCATAGTAGTATTAATCTTAATTACAACATTAGTTGGTTACATACTTTCAACATTATTTTTCAATACTTTTACAAATCGATTCTTACTAGAAGGACAAACCATCGAAATTGTATGAACTGTTCTTCCTGCTCTAATCCTAGTCTTTATCGCCCTTCCTTCTTTACGATTATTATATTTACTAGATGAAGTTAATAACCCAAGTGTCACATTAAAAACTATCGGTCACCAATGATACTGAAGATATGAATACTCAGACTTTTTACAGGTTGAATTTGATTCTTATATAATTCCTTCAAATGAACTTGCCGAAGACGGATTTCGACTTCTCGATGTAGATAATCGAACTGTTCTCCCTATAAATACGCAAATTCGGGTATTAATTAGAGCTGCTGATGTAATTCATTCATGAACAGTACCAGCTTTAGGGGTTAAAGCAGACGCAATCCCCGGCCGACTTAATCAAGTTAGTTTCTTAATAAACCGTCCCGGTTTATTTTATGGACAGTGCTCAGAAATCTGTGGTGCTAACCACAGATTTATACCTATTGTTGTTGAAAGAGTATCAGTTAATTCCTTCTTAAACTGAATCTCACACCACGCCTTTCATCTAGTAGATATAAGACCATGACCACTTACAGGTTCAATCAGAGCTATGATATTAACCACAGGACTTGTCAAATGATTCCACCAATTTAACCCTGACCTTCTTGTATTAGGAGTTGTTGCTACAACTCTTACTATAATTCAATGATGACGAGATATTACTCGAGAAGGAACTTACCAAGGATTACATACAAAAGCAGTAACTATTGGCCTTCGATGAGGTATGATTTTATTTATTACGTCTGAAGTACTTTTCTTCTTTTCATTTTTCTGGGCATTTTTTCATAGAAGTCTCTCTCCTAATGTAGAAGTGGGTAGATGCTGACCTCCAGCAGGAATTCAAACTTTTAACCCTTTCCAAATTCCTCTTCTTAATACTGCCATTTTACTTGCTTCTGGAGCAACTGTAACGTGAGCTCACCATGCTATTATAGAAGCCAATTACACTCAGTCAGTTCAAGGACTATCCATTACAGTTATTTTAGGAATATACTTTACAGCTCTTCAGGCCCTAGAATATTATGAAGCGCCATTTACAATTGCCGACTCAGTTTATGGTTCTACCTTCTTTGTCGCCACTGGATTCCACGGACTACACGTTATCATTGGTAGAACTTTCCTTTCAGTATGTTTATACCGACTATACAAATGCCATTTTTCATCCTCACACCACTTTGGATTTGAAGCTGCCGCATGATATTGACATTTTGTAGATGTAGTATGATTATTCCTCTATATTTCTATTTATTGATGAGGAATGACAATACCAATTCGTAAATCACACCCATTATTTAAAATCTTAAATGGTGCTATCGTAGACTTGCCAGCCCCAGCTAATATTTCAACCTTATGGAATTTCGGGTCTCTTCTTGGACTCTGTTTAGTTATTCAAATTGTAACTGGTCTTTTCTTAGCTATACATTATACTGCCCATGTAGACCTTGCATTTTCAAGTGTTGCTCATATTTGCCGAGATGTAAACTACGGATGACTACTTCGGACACTACATGCTAATGGAGCTTCTTTCTTCTTTATTTGTTTATATATACACACAGGACGAGGTATTTATTATGGGTCATTCCTATACCTTCATGCATGATCAGTAGGAGTTGTAATTTTACTTTTAGTAATAGCAACAGCTTTCCTAGGATATGTTTTACCATGAGGACAAATATTTTGAGGAGCAACTGTAATTACAAATTTATTTTCAGCTATTCCTTATATTGGAACAGATCTTGTACAATGGATTTGAGGAGGTTTTGCGGTAGATAATGCTACCTTAACACGTTTCTTCACTTTTCATTTTCTATTTCCATTTATTGTAGCTGCTGCTACTATTATTCACATCTTATTCATTCACCAAACAGGATCTAACAACCCCTTAGGAATTGTTAGAAACGTAGATAAAGTTCCATTCCACCCTTACTTCACATTTAAAGATATTACAGGATTTATTGTTATACTAGCAGCTCTAATTTTATTAACTCTCCTTAATCCTTATTTATTAGGAGACCCAGATAATTTTATTCCCGCCAACCCTCTTGTTACTCCCGCTCATATTCAACCAGAATGATATTTCCTCTTTGCATACGCTATTCTTCGATCTATTCCTAATAAGTTAGGAGGTGTTATTGCATTAGTTATATCTATCCTTATTCTTCTTATTTTACCTTTTACTCACGCAGCAAAATTTCGAAGATTAGCTTTTTATCCTTTAAATCAACTTATATTCTGATCATTAGTTAGTATCGTATTCCTTCTAACGTGGATTGGAGCTCGTCCCGTTGAAGATCCTTACGTCCTTACAGGACAAATCCTAACTGTTTTATATTTCTCTTATTATATTATTAATCCCCTTACCCTTATTTGATGAGATAAAATACTATTAATTATTTGTGTTCTAGTAGGAGTAGCTTTTGTTACTCTATTGGAACGAAAAATCTTAGGTTATATTCAGATTCGTAAAGGACCTAATAAGGTTGGTTTTATGGGGTTATTACAACCGTTTGCCGATGCTGTAAAGTTATTTACTAAAGAACAAACTTTGCCGGTTATATCTAATTTCTTACCTTATTATCTTTCTCCTGTATTTAGTTTATTTGTATCTTTAATTGTATGATTAGTGATACCTTACGAGCTAGGTCTAATAAATTTTAGTATGAGGACTTTATTTTTCTTATGTTGTACTAGATTAGGGGTGTATACTACTATGAGAGCAGGATGGTCTTCTAATTCTAAGTATTCTTTATTAGGTAGATTACGAGCTGTGGCTCAAACAATCTCTTATGAAGTAAGACTTGCTTTAATTTTATTATCATTTATTTTTTTAGTAGGAGGGTTTGACTTAAGCTTATTTAGTTTATATCAGCGGGATGTATGACTTTTATGGTTTACTTTCCCGCTATCTTTAATTTGGTTTGCTTCGTGTTTAGCTGAGACTAATCGAACTCCTTTTGATTTTGCTGAAGGAGAATCTGAGTTAGTGTCTGGGTTTAATACTGAGTATAGAAGAGGAGGGTTTGCGTTGATCTTTATGGCTGAATATGCTAGTATTTTATTTATGAGAATATTATTTGCTCTTATTTTTTTAGGAGGGAACTTAGTTAGACCTTTTTATTATGTAAAGCTTGTTATAGTTGCTTTTGCTTTTGTATGGGTTCGAGGTACTTTACCACGGTTTCGTTATGACAAACTTATATATTTAGCTTGAAAAAGATTCTTGCCTGTTGCTTTAAACTATTTAGTATTTTTTATAGGGGTTAAGTCATCTTCCTCCTGATTTGGAGCTTGAATTGGGCTTGAACTTAACCTTTTATCTTTTATTCCTCTAATTTCTTCAAAGAATAACCAATACTCATCAGAAGCAGCTCTAAAATATTTCTTGATTCAAGCTTTAGGGTCATCAATTATTGTTATATCAGCTTCATTTACAATACTATTTACGGCTGCTCTTCTTTTAAAATCTGGAGCTGCCCCTTTTCATTTTTGATTCCCTAGAGTAATAGAAGGATTACAATGGCCCCAAGTTATTATTCTCATAACTATTCAAAAAATTGCTCCTCTGTCACTACTATCTTATTCAGCTTTAGTAGGAGCCATTGGAGGTATTAATCAGACTTTTCTCCGTAAAATTTTAGCTTACTCCTCCATTAATCATATAGCATGAATAATATCAGCTATCCTAATCAGAGAAACAAATTGGCTTATCTACTTTTCCTTTTATTGTCTTATTTCTACTTCTATCGCCATCCTTTTTAATTATCAAGAAGCTTTCCATATTTCTCATATCTCTTCCCAAATAAAAATACTGACATTCTCATCCCTTCTATCGTTAGGAGGTTTACCTCCATTTACAGGATTTATCCCTAAATGACTTATTATTCAAGAGTTTATCACTCTCGGTATTCTTTTAGCTTCTGCTCTTTTAACTTTATTTTATTATCTACGAATGATTATCTTATTAATTTCAATTTTAATTACCTTAATTATTAGAGTAGTAGTCATGGTTTTAGCGTCCCTTTTAGCAAAAAAAACTATTACAGACCGAGAAAAAAATTCACCCTTTGAATGTGGGTTTGACCCAAAAGGGTCAGCCCGTCTTCCATTCTCTCTTCGTTTTTTCTTAATTGCAGTAATTTTTTTAATTTTTGATGTTGAGATTACCCTTTTATTACCCCTAGCTATTATTATAAACTTCTCGAACATCTCGGCATGGGCTTTTACAGGATTTGCCTTTATCCTTATTCTACTTATCGGTTTATACCATGAATGAAACCAAGGTGCATTAGAATGAATGTTAAAGTTTTTGTTGGCCTGTGTTATATTGATACCTTTAGTAAATTCATGGTGAGCCGTTCAAAGTTCTTTATTTGTACTTTCTTTTATTATAATTATTTATTGTCATCACGACTTTGGTAATTATATAATAGGATGGTGTTTTAATTTAGATTCTTTAGGTTATATTTTAATTTTATTAAGTTTTTGAATTACGAGTCTTGTGGTTTGTTCTAGACAAAAAGTGTTAAAAGATAATAATTATCCTTCTCTTTTTTTGGTAGTTAATATCTTTCTTTTATTTTTTCTAGTAATAACTTTTTCTGTAAATGATTATTTACTATTTTATATTAGTTTTGAAAGTTCTTTAATCCCTACTTTAATTCTTATTTTAGGGTGGGGTTATCAGCCTGAGCGGTTACAAGCAGGAGTATATATATTATTTTACACTTTATTTGCTTCTTTACCTTTACTAGTATCTTTAATTAGATTATACAACATGAGAGGTAGTTTAACACTAGGATTGGTTGAAAGTGTAAAAGGAGTGGGATTCATTCCTTGTGTGTGGTACGTAGTTACTGTTTTTGCGTTTATTGTAAAATTACCTATATTTTTGGTTCATTTATGGCTGCCAAAGGCACACGTAGAGGCCCCAGTAGCAGGATCAATAATTCTTGCAGGGGTGTTATTAAAATTAGGAGGTTATGGTTTAATTCGAGTATTACCTTTATTTAGAGAAGTTAATAAAAGCTTATCTTGGTTGTGAGTGAGAATCAGGTTAGTAGGAGGAGTAGTTGTAAGTTTGATATGTTTACGTCAGGTAGATATAAAAGCTTTAATTGCTTATTCTTCGGTAGCTCATATGGGACTTGTTTTATCTGGACTTGTAGTGTTTGGTTGATGAGGGTTAAATGGTGCTGTAGTAGTAATAATTGGCCATGGATTATGTTCTTCCGGTTTATTTTGTTTAGCGAATATAGTATATGAACGAGTAGGGAGTCGAAGTTTACTTATTAGTAAGGGTTTGATTAATTTTATACCTAGAATAGCATTATGGTGATTTCTTTTAAGTGCGGGTAATATAGCAGCTCCTCCTACTTTAAATCTTTTAGGAGAAATTAGTTTAATCATTAGAGTTGTATCTTGAAGAAAAGTAACAATGTTGTCTATTGCTTTATTATCTTTTTTTAGAGCCGCCTATACTTTGTATATATTTTCACTAAGACAACATGGTAAATATTATAGATCTTTATTTTCGTGTTGTTCTGGTAAGGTTCGTGAATATTTAATCTTAATATTACATTGGCTACCTTTAAATGTACTAATTTTAAAACCTGTTGTGAGAGTTTTATGTGGTTTATGAGTCTTTGTTTCCAAACGTAAACATTTGTTAAATACTTTATTAAGTTTAGAGTATATTATACTTAGAATTTTTTGAATTATAAGATTACACTTGTCTAATATAGGTCATGAAAGTTATTTTGTTTTATTTTTTTTAACTTTAGCTGCCTGTGAAGGGGCGTTAGGGTTAGCTCTTTTGGTGTCAGTAGTGCGGACTCACGGTAATGATTGTTTTAGAAGATTTAGAGTATTACAATGTAGAATATTATTTCTACTGAGAGGATCTTTAAGTTGTTTATCATTAATGTGCTTAAAAAGTGGGCAGGCTTGATTTATTGAGTGAGAATTATTAAGAATAACTTTAATTTTAGATTGAATATCTTTTATATTTGGTTTTGTAATATTCATTTCTTCTATAGTATTATACTATAGTGGAGAATATATAGCTGGAGATAATAATATAAATCGTTTCATATATTTAGTATTGGCTTTTGTAATATCTATAGGGTTTCTAATTATTAGCCCTAATTTAATTAGAATTCTTTTAGGATGGGACGGGCTAGGACTGGTATCTTATGCTTTAGTTATCTACTACCAAAATGAAAAATCAGCCAACGCTGGGATATTAACAGCTCTTTCAAATCGGGTAGGAGATGTAGCCATCTTGTTGGCAATTTCTTTATTTTTTAGTCTTGGTGGGTGGAATTTTTTATTTTATTTAGTAGTGTTGGCTGCTATAACTAAAAGAGCTCAGATTCCTTTTTCTGCATGGCTACCTGCGGCTATAGCAGCTCCTACTCCTGTATCTGCGTTAGTTCATTCTTCAACTTTGGTTACAGCAGGAGTTTATTTATTAATTCGATTTAGCCCTGCTTTACAAAGAGTATTACTATTACTATCTAGCTTGACTATATTTATGGCAGGGTTAGGAGCTAATTTTGAATATGATTTAAAAAAAATTATTGCTTTATCTACATTAAGTCAGTTAGGGGTAATAATAAGAATTTTATCTCTTGGTTATGCTGATCTTGCCTTTCATTTGTTGGCGCATGCTTTATTTAAAGCACTATTATTTATGTGCGCTGGAGCTGTAATTCATAGTGTTAAAGACTATCAAGATATTCGAATAATAGGAGGATTAGTTTATCATATACCTTTAACAGGGATATGTATGAACTTAGCTAATTTAGCTTTATGTGGTACTCCTTTTTTAGCTGGGTTTTATTCAAAAGATATAATCTTGGAGGTCGCTTTTATATCTCCTATTAATATGATTTCTTTTTTGTTGTATGCTTTGGCGACGGGATTGACAGTATGTTACACAATACGTTTAGTTTATTATACTTTATCAGGAGATTTTAACTTGGGGAATTTATATTCTATTAACGATGAAGGTAAAATTATAACTAATCCTATAATCGGTTTAAGAGTAGGGGCTGTTTTTGGGGGTGCAAGTTTAGCTTGATTAATTTTTCCTTGCCCTTATATAATTTGTATAAGACCTTTTTTCAAAATACTTGCTTTAATTGTAAGAGTAATTGGGGGAGTCATTGGTTATATATTGAATTTAAATGCTGTAAATTATCAGCTGTATGAGCTAGTTGTTTTTGGGGGCTCTATGTGATTTATACCTTTTTTATCTACTTACGGGTTAAGAAAAGGATTTTTAAAAAGAGGAGAAACATACCAGAAAGTAGGTGATATAGGATGGTCCGAGTTTTATGGAGGACAAGGTACTTATTCTTTTATTATAACAAGATCTAAAAGTTTGCAAACACTTCAAGATAATAGTATAAAGGTTTATATATTAAGTTTCTTACTTTGATCTCTTATTTTTACTCGCCTCTTTCACCCCCTGGCAATAGGACTTATACTATTATTTCAAACTATCATAATTTGTGTTACTGCCGGGCTATCAATGAACTCCTTCTGATTTTCTTATATCTTATTTCTTATTTTCTTAGGAGCTATATTAGTATTATTTATTTATGTAGCATCCCTTGCTTCCAACGAATCTTTTATTTATAATTATACCACTATAAATTTAACTTTATTTATCGTGATATATCTTCTATTAACCTTAATTGTAGTAGTAAAAATTACTAACACTTTTTTTGGTCCTCTCCGACTATCA
NC_020313.1_Alvinocaris_longirostris             ATAACTAACCTATTCTCAAGATTTGACCCCCTCTCTAGCATTATAGGAATATCCTTAAATTGAACCTCAACTCTTCTAGAGCTTTTATTCATCCCGTACTTATTCTGAGCATGACCCTCTCGCTGGTCCCTCCTTTGTTCAACACTACATAAAGAATTTAAAGTCCTCTTAGGGGGGGGCACCATTCTCTTTGTAAGCCTCGCTAGATTCATTGTATTTAACAACTTCTTAGGACTTTTACCCTACGTATTCACAAGAACAAGCCACCTAGCAATAACTCTCGCCCTAGCCCTGCCACTGTGGCTCTCCTTCATAATCTTCGGTTGACTTAATCACACCCAACACATATTTGCCCACTTAGTTCCCCTAGGAACCCCCGGCCCTCTCATACCTTTTATAGTTTTAATTGAAACAGTTAGAAATATTATTCGTCCGGGCACATTGGCCGTGCGGCTCGCAGCTAATATAATTGCAGGCCACCTTCTTCTTACACTCTTGGGGAACACAGGGCCCAGGCTAAGAACTCTCCTTAACTTTCTCATTATCTCCCAAGTACTCTTATTGCTACTTGAAGCAGCGGTCGCTGTGATTCAATCCTATGTATTTGCTGTCCTAAGAACTCTCTATGCCAGTGAAGTAATAGCCCCCCTCTTGTGATTAAACCTCTTTCTCTTTTTCTCTGTTATTTTTTTATTCTTCTTAATTATCAACTTCTTTTTATATTTTGTTTTCGGAGCTTGAGCAGGAATAACTGCCCTTAGTCTCCTCATTCGAGCAGAACTGGATATAGCCTTCCCCCGAATAAATAACATAAGATTCTGGCTTCTCCCTCCCTCTCTCACCCTTCTACTCTCCAGAAGGGGGGTCGGGACAGGATGAACTGTTTATCCACCGCTAGCAGCAGGAATTGCCCACGCTGGAGCATCTGTTGACATAGCAATTTTTGCCGGAGTATCTTCAATCCTCGGTGCCGTCAATTTTATAACTACATGCATTAACATGCGAACAAGAGGGATAACGATAGATCGTATGCCCCTTTTTGTGTGATCAATTTTTTTAACGGCTATCCTACTCCTTCTCTCACTCCCAGGAGCTATTACCATACTACTAACAGATCGTAACCTTAATACCTCATTCTTTGACGCAGGGGGAGGGGATCCCATTCTTTACCAACACTTATTTTGATTTTTTGGCCACCCAGAAGTATATATTTTAATTCTTCCCGCCTTTGGAATCTCCCACATTATTAGACAAGAATCTGGTAAAAAAGAATTTATTGTATGAGCCCACCATATATTCACAGTCGGAATAGATGTAGATACCTTTACCTCGGCCACTATAATTATTGCCGTGCCAACTGGAATTAAAATTTTTGCTAATTCCTCCATTGACATGCTTCTCCATGACACCTACTACGTTGTAGCCCACTTCCACTACGTGCTCTCTATGGGAGCTGTCTTTGGAATCTTTGCCGGAATTGTTCACTGGTTCCCCCTGTTTACCGGCCTCTCTATAAACCCCTCATGATTAAAAATTCACTTCCTTATAATATTTATTGGAGTAAACCTAACTTTCTTCCCCCAACATTTCTTAGGACTAAACTACTCAGACTATCCTGACGCCTACATTACATGAAATGTGGTCTCCTCCCTTGGCTCCCTAATCTCCCTAATCGCCGTCCTAGGCTTCGTTATTATTGTTTGAGAAGCCATGGCAAGATGATCTGCACTCGGATTTCAAGATAGGGCTTCCCCCCTCATAGAACAACTAATTTTTTTCCACGACCACGCGATACTTATCCTTATTATAATTCTAACCCTAGTTACCTATATAATAGCCTCCTTATTCTTTAATACTTTTACTAACCGCTTCCTTCTAGATGGCCAAACCATCGAATTTGTATGAACAGCCCTCCCCGCTGTAATCCTTATCTTCATTGCCCTGCCATCACTACGACTCCTCTACCTCCTAGATGAAGTAAATAACCCAAGAGTTACTCTTAAAACAATCGGCCACCAATGATACTGAAGATATGAATACTCAGATTTTCTCCAAGTCGAATTTGACTCCTACATAATCCCCTCCAATGAGCTCCCAGACTCAGGATTCCGCCTACTAGACGTAGATAATCGAACTATCATTCCGATAAACACCCAAATTCGACTCTTAGTCTCCGCCGCCGACGTAATTCACTCCTGAACTATTCCAGCCTTAGGTATTAAAGTAGATGCAATCCCCGGACGACTAAACCAAGTAAGATTCACAATCAACCGCCCTGGTCTTTTCTTTGGGCAATGTTCTGAAATCTGCGGGGCAAACCATAGATTTATACCAATTGTAGTTGAAAGAACATCTATTAACTCCTTCCTAGATTGAATTTCACACCACACATACCACCTAGTAGACATAAGACCTTGACCACTTACAGCATCTGTAAGAGCAATAATACTCACAACAGGCCTAGTTAAATGATTCCATCAATTTAACATAGACCTACTCCTCCTTAGCTTCGTCGCAATAATCTTAACTATAATTCAATGGTGACGAGATGTAACTCGAGAAGGAACCTACCAGGGGCTCCACACGTCACGAGTTATAGTTGGCCTGCAGTGGGGAATAATCCTCTTTATTACCTCCGAAGTTTTATTCTTTTTTTCTTTCTTTTGGGCCTTCTTCCACAGAAGCCTCTCCCCCACAGTAGAACTAGGAAGATGCTGACCGCCAATTGGAATTCAGGCCTTCAACCCTTTCCAAATCCCCCTCCTCAATACAGCAGTCCTTCTGGCATCAGGGGCCACGGTTACATGAGCCCACCATGCCCTTATAGAATCTAACCACTCTCAGGCACTCCAAAGACTCGCGCTCACAGTAACACTAGGAGTCTACTTTACCGCCCTCCAAGCTTTCGAATATATTGAAGCCCCCTTCACTATCGCTGACTCAGTGTATGGAGCTACTTTTTACGTGGCTACAGGATTCCACGGCCTTCACGTTATTATTGGCTCAACATTTTTAATAATCTGCCTCTACCGAATATATATATGCCACTTCTCCGCCAAACACCACCTCGGATTTGAAGCGGCCGCCTGATATTGACATTTTGTAGACGTCGTTTGACTATTCCTCTATATCTCCATCTACTGATGAGGAATGACAGCACCCATACGTAAATCTCATCCCTTACTAAGAATTGCAAACGGAGCCGTAATTGACCTCCCCTCCCCCGCAAACATCTCTATCCTTTGAAACTTCGGCTCCTTATTAGGCCTCTGCCTAGTTGTTCAAATTGCGACAGGAATCTTCCTGGCCATACACTACACAGCCCACATTGATCTAGCCTTCTCCAGAGTTGCCCATATTTGCCGAGACGTAAATTACGGCTGACTTCTACGAACTCTCCACGCAAATGGAGGCTCCTTTTTCTTTATTTGTATCTATGCCCATATTGGCCGAGGAATATACTACGGATCATTTACATTTATACACACATGATCTGTCGGAGTAATTATTCTCTTCTTAACCATAGCAACTGCTTTCCTCGGGTATGTCCTACCCTGAGGACAGATATTCTGGGGCGCAACAGTTATTACTAACCTCTTCTCCGCCATCCCCTACGTAGGGAATGAGCTAGTCCAATGAATCTGGGGAGGATTTGCCGTAGATAACGCCACTCTTGTCCGATTCTTTGCCTTCCACTTCCTCTTTCCATTTATTATTGCAGCCGCCACTTTAGTTCATATTCTATTTCTCCATCAAACTGGGTCTAACAACCCCCTAGGAATCTCAAGACAAATTGACAAAATTCCCTTTCACCCTTACTTCTCCTTTAAAGATATCGTTGGATTCGTAGTCTTACTTATAGCACTAGTCATATTAACCCTCCTGGGCCCATATCTCCTAGGAGACCCAGACAACTTTGTTCCAGCAAACCCCCTTGTCACCCCTGCACACATTCAGCCTGAATGATACTTCTTATTTGCCTATGCAATTCTCCGCTCTATCCCCAACAAATTAGGAGGAGTTGTCGCTCTAGCGACCTCAGTGGCCATCCTATTTATCCTCCCATTTACCCACAAAGCAAAATTCCGAAGATTAGCTTTCTACCCCCTTAACCAAATTATATTCTGAGTTATAGTAGTAATTGTAGCCCTCTTAACCTGAATCGGAGCCCGGCCGGTAGAAGACCCCTTTGTTATTACCGGCCAAATCCTAACCGTTGCCTACTTTGCATACTACCTTCTCAACCCCCTAACAACCATTCTATGAGACAAACTCCTATTGGTGATTTTTGTTCTTGTTGCTGTTGCTTTTCTTACTTTATTGGAGCGTAAGGTTTTAGGGTATATTCAGATTCGGAAGGGGCCAAACAAGGTGGGGTTTATGGGCTTGCTGCAGCCTTTTGCTGATGCGGTGAAGTTGTTTACTAAGGAACAAACTTTGCCTACAATGTCTAATTTTGTTCCCTATTACTTATCTCCGGTCTTTAGTTTGTTTATCGCCCTATTAGTGTGGTTGGTGGCTCCTTTTGACAGGGGGCTCATTAGGTTTAAGATGAGGGTTTTGTTTTTTCTTTGCTGTACTAGTTTAGGGGTTTATTCTATGATAAGGGCCGGGTGGTCTTCAAATTCGAAGTATGCTTTGTTAGGTTGTTTGCGGGCGGTTGCGCAAACTATTTCTTATGAGGTAAGTTTGGCTTTAATTTTATTGAGATTTTTGTTTTTGGTGGGGGGCTTCGACTTAGGGTTGTTTACGGAATATCAGCGATTTTTGTGGTTTGTGGGTTTGACTTTACCTTTGGCTTTGGTATGGTTTGCCTCTTGTTTGGCAGAGACAAATCGAACACCTTTTGACTTTGCGGAGGGGGAGTCGGAGTTGGTCTCCGGGTTTAATACAGAGTATAGTAGGGGAGGGTTTGCTTTGATTTTTATAGCTGAGTATGCGAGCATTTTGTTTATAAGGGTTTTGTTTAGTTTAATTTTTTTGGGGGGCGAGCTGAGGAGGTTTGTGTTTTATTTGAAGGCGGTTTTTATTAGGTTTAGTTTTATTTGGGTGCGAGGCACTTTGCCACGGTTTCGGTACGATAAGTTGATGTATTTAGCGTGGAAAAGGTTTCTTCCTGTGGCGTTAAATTATTTAGTTTTTTTTTTGGGACTAAAGTCCTCCACCTCTTGATTTACTGCCTGACTTGGCCTAGAATTAAATCTCCTGTCCTTCATTCCCATTATCTCTTCCAAATTCAACCAATACTCAGCAGAGGCCTCATTAAAATACTTTTTAATCCAAGCCCTCGGCTCAGCTATCATCTTAGCAAGAGCCCCCTCTTTCCTCCTAATCTGCTCAGCTCTGCTACTAAAAATAGGAGCAGCCCCCGTCCACTTTTGATTCCCCTCAGTAATGGAAGGAATTAATTGGCCCCAATGCATTATTCTCATAACCATCCAAAAAATTGCTCCTATATTAATGCTCTCTTACTCCAGAGTAGTTGGAAGAGTGGGCGGCCTAAACCAAACCTTAATACGTAAAATTATAGCCTATTCTTCAATCAACCATATAGCTTGAATACTAGCCGCTATCCACCTAAATGAAATTATATGAATAACCTACTTCTTAGTCTACTCTACCGTCTCCACCTCAATTGTCCTAATTTTACACTCACAGCAAATTTTCCACTTCAACCAGCTCACCCCTAGAGTTAAAATAGTCACCCTTGTATCCTTCCTCTCCCTAGGTGGCCTGCCTCCTTTCCTTGGATTCATCCCAAAATGACTAATCATTCAAGAATTTATCTGGCTCTTCATTCTACTTGTAAGAGCCCTAATCACCCTGTTCTACTACCTCCGAATTGTAATCGCAACTTTCTTAACTCTCTTAATTCTCCTTATTAGTTGTGCTGTAATAATCATTTCTTCCATTTTAGCTAAAAAAACAATTTCAGACCGAGAAAAAAACTCGCCCTTTGAGTGCGGGTTTGACCCCAAGGGGTCAGCCCGGCTTCCCTTTTCACTGCGATTTTTCTTAATTGCAGTTATTTTCCTGATTTTTGACGTAGAGATTACCCTTCTACTCCCCCTCGCCTCAATTATCAACTTAAGAAACATTAGAACCTGAATATTCACCGGAGCTTTCTTCATCTTAATTCTCCTCTTGGGCCTCTACCACGAATGAAATCAGGGAGCATTAGACTGAATGTTAAAATTTGTTTTTTACAGTTTATTGATGTTAACAGGGGTGCAAAGCTGAGTTGTGGTGCAGGGTCTTTTATTTTTTATAAGGTTTGTCTTTGGGTTGTTTTGTGTGAATGGATTTTTTATGGGGGGGCTAGGGCTTAGTTTGGGCATAGATTCGGTGAGTTATATTTTGATTTTATTGAGATTTTGAATTATAGCTCTTGTTGTGGGAGGCAGGCAGAAGGTAGAGGACAGGGGAAATTTTTCTTCATTGTTTTTGTCTGTAAATATTTTATTGCTTTTAAGGTTGATTTTAACTTTTTGTTGCCTTGATTATTTAATGTTTTATGTGTGCTTTGAGAGTTCTTTAATTCCGACTTTAATTTTAATTTTGGGTTGAGGCTATCAGCCTGAGCGGCTGCAGGCTGGGATCTATATACTGTTTTATACTCTATTTGCGTCGTTACCTTTATTGGTGTCTTTAATTAGTCTATACGGGAGAGAGGGAACTTTGACTTTGGGGCTGGTCTCTGCAGTGGAGGGCTCTAAGTTAGTTTTGTCAATTTGGTATGTTTGTACTGTTTTTGCTTTTATTGTCAAGTTACCTATGTTCATGGTTCATTTATGGTTACCTAAGGCTCACGTGGAGGCCCCCGTTGCAGGGTCTATAGTTTTAGCGGGAGTTTTATTGAAACTGGGGGGGTATGGCTTAATTCGGGTTCTTCCTTTATTTGCTGGGGTTGGTAAGAGGTTTGTGAGAGTTTGGGTGAGAGTTGGTGTAGTTGGCGGGGTGGTTGTGAGTTTTATTTGCTTGCGGCAGACAGATATTAAAGCCTTGATTGCTCATTCTTCGGTGGCTCATATGGGGTTGGTCTTATGCGGGCTAATGTTGTTTAGGTGGTGGGGGCTAGGGGGTGCAGTTTCTGTAATGGTGGGACACGGGTTGTGCTCCTCTGGTCTTTTTTGTTTAGCTAATATGGCCTACGAGCGAGTTGGGAGTCGTAGTCTTTTGGTGAGGAAGGGTCTTTTGAATTTTATACCAAGAATGGCTTTATGGTGATTTTTATTAAGGGCTGGGAATATGGCTGCCCCTCCGACATTGAATTTATTGGGGGAAATTAGGTTAATTATTAGGGTTGTGTCTTGGTCTAAAGTTAGGGTTTTAGGGGTGGGGTTGCTCTCTTTTTTTAGGGCAGCATACACTTTATATATGTATTCTTTAAGTCAGCATGGTAAGTATTTTAGTTCTTTGTTTTCTTGTTGTTCAGGGAAAGTGCGAGAATATTTGGTACTAATATTACATTGACTTCCTTTAAATCTTTTAATCTTAAAGCCGATGTTTAGTTTATTTTGTGGGCTGTTGGCTTTTGTTGGAGGTCGGAAACATCTTTTGAACACTCTTTTAAGGTTAGAGTACATTATGTTAAGTATTTTTTGGTTTATAGTTGTTATGTTGGTTAATTTGGGGGGCGACAGGTATTTTTTTTTATTTTTTTTTACTTTCGCGGCTTGTGAAGGTGCCTTAGGGTTAGCGCTTCTGGTATCTGTGGTTCGTACTCACGGTAATGATAATTTTAGGAGGTTTAGTGTATTGCGATGTAGTATGATTTTTTTAATGCTTCTTTCTAGAGTGCGCATTTCTTTGGCAATGTTAAGGAGGGGGTCTTCTGTTTTTATTGAGTGAGAGATTATTAGCATAACTCTAATTTTGGATTGAATATCTTTAATATTCTCATTTGTTTCATTTATTTCTTCTATGGTCTTGTTTTATAGGGGGGGCTATATGAGGGGGGATAAGGACATAAATCGGTTTATGTATTTAGTGCTTGGGTTTGTGGCTTCAATAGGGTTCTTAATTGTTAGTCCTAATTTAGTTAGGATTTTGTTAGGATGAGATGGGCTAGGATTGGTATCTTACGTCTTAGTGATTTATTACCAGAACGAGAAGTCTGCTAATGCGGGAATAATTACGGCTTTATCAAATCGGGTGGGGGACGTGGCAATTCTTTTAAGAATTGCTTTGATGTTCAGGTTAGGGGGCTGGAATTTTATGTTTTACTTAGTTGTTTTAGCGGGGATGACTAAGAGGGCCCAGATTCCTTTTTCGGCTTGGCTGCCTGCGGCCATGGCAGCTCCGACTCCAGTGTCTGCATTAGTTCACTCGTCTACCCTTGTGACTGCCGGGGTTTATCTTTTAATTCGGTTTAGAGCTGCTTTGCAGACTAGTCTGTTTTTGTTGGCTAGGGTTACGATGTTTATGGCCGGGCTTGGGGCTAATTTTGAGACTGACTTAAAGAAAATTATTGCTTTGTCAACTTTAAGTCAGCTGGGAGTAATGATAGGAATTTTAGCTCTGGGTTACCCGGGCCTTGCCTTCCATTTATTGGCGCATGCTTTGTTTAAGGCATTGCTTTTCATGTGTGCGGGGTCTATCATTCACAGGGTGGGGGACTATCAGGATATTCGGGTGATAGGGGGTCTAGTTAAGTTTATGCCGGTTAGGGTTATAAGGTTAAATTTGGCAAATTTGGCTCTTTGTGGGACACCGTTTTTGGCGGGATTTTACTCGAAGGATTTAATTTTGGAGGTTGCTTTTGCAAGTCCCTTAAATGAGGTTTGCTTTTGATTATTTGTTTTGGCCACTGGTTTAACAGTGTGTTATACTTTTCGGTTAGTTTATTATACCCTGAGGGGTGAATTTAATTTGAGGGGGCTGGTGGCCGTGAGAGATGAGGATGGGACTATAACTTACCCTATGCTTGGTTTGGGGCTGGGGGCCATTTTTGGAGGAGCTGCTCTTTCTTGATTAGTATTTCCTTCTCCTTACTTAATTTGCTTGAGCTTGGAGTTTAAATTGTTGGCTTTGTTCGTAAGGTTGGTAGGGGGCTTACTCGGCTATTTTTTGAATATTATAACTGTAAATTATTTGTTATACTGCCCGGTTGTTTTTGCCGGGTCAATGTGGTTTATACCTTTTTTATCAACTCGTGGGGTTAGGAACTTATTTTTAAAGGCAGGGAGGTTTTATCATCAAACGGGAGATAGGGGGTGATCTGAGCACTATGGGGGGCAGGGGGCCTATTCTTTTTTTATAACTTCTTCTAATTATCTGCAGGTAGCTCAAGATAATAATATCAAGATATATATAGTTGTCTTTTTAATATGATCTATCTCGTTCACCCGGATGCTCCACCCTTTGGCCATAGGAACAACACTCCTCCTCCAAACAGTCATAATTTGTGTTACAGCCGGACTCTCCACAAGATCCATATGATTCTCATATATTCTTTTCCTAATCTTTCTAGGGGCTATATTAGTTCTATTCATCTACGTAGCCTCCCTTGCCTCAAACGAAGCCTTTATCTACAACCCTTCCTCTATAAATCTAACCCTATTCATTATCCTATACCTCCTCCTCACACTTATTGTAGTAGTAAAAATTACTTCAACCTTTTTTGGCCCTCTACGACTCTCT
NC_026225.2_Trypaea_australiensis                ATAACAAGCCTATTTTCCGTTTTTGATCCCTCTTCAAGAATTTTCAACCTCTCGTTAAATTGATCATCTACTTTTCTTGGTTTGTTTATCCTACCTTACCTTTATTGAGTTGCACCATCGCGATGGGTGTTTATCTGAAGAACCCTTTACTCAGAATTTAAAGTCTTATTAGGTTCTCTAACACTTTTATTTATTTCACTCTTCAGACTAATCGTCTACAATAACTTCTTAGGGTTATTTCCCTACATCTTTACGAGATCTAGGCACTTAGTAATAACCCTGTCACTATCTTTACCCCTTTGATTAGCATTTATAGTATTCGGTTGACTTAACAACACCCAACATATATTTGCCCACCTCGTTCCTAATGGAACCCCAGGAGTCCTAATACCATTCATAGTATTAATTGAAACAGTAAGAAATGTGATTCGACCTGGAACACTAGCTGTTCGATTAGCAGCTAATATAGTTGCAGGTCATCTTCTTCTAAGACTTATAGGTGGTGCTGGAGTAGGAATGGGAGTTTTACTATTCTTCCTGGTTTCTTCTCAGATTCTCTTATTAATCCTCGAAGTAGCTGTATCTATTATTCAATCCTACGTTTTCGCAATTTTAAGAACATTATATGCTAGTGAAGTTATAGCCCCTCTTATATGACTCCCTCTGATATTAATAATTGTTGTAGCTTATGTAATCTTCATAACTATTAACTATTTCTTATATTTTATCTTTGGTGCTTGAGCTGGTATGACCTCTCTAAGATTGGTTATCCGAGCTGAACTCGATATAGCATTTCCACGTATAAATAATATAAGTTTCTGGTTGCTTCCTCCCTCTCTTACCCTCTTATTATTTAGAAGAGGAGTTGGTACAGGATGAACAGTTTACCCCCCTTTAGCTGGTGCTATTGCTCATGCTGGTGCTTCTGTAGATATGGGGATCTTCGCTGGGGTTTCTTCTATTTTAGGTGCAGTTAACTTTATAACTACAGTTTTAAATATACGACCCAGGGGGATAACAATGGACCGTATACCTTTATTCGTTTGAGCTGTGTTTATTACAGCAATTTTACTTCTCCTTTCTCTGCCAGGAGCTATTACAATACTACTAACCGACCGAAATCTTAATACCTCTTTCTTTGACGCGGGAGGTGGTGACCCTGTCCTTTACCAGCATTTGTTCTGATTTTTTGGGCACCCGGAAGTTTATATTCTTATTCTTCCAGCATTTGGTATTTCCCATATTGTAAGACAAGAATCAGGGAAAAAAGAATTTGTTGTTTGAGCGCATCATATATTTACAGTTGGAATAGACGTAGACACATTCACATCAGCAACTATAATTATTGCCGTTCCTACAGGTATTAAGATTTTTTCAAATTCTTCAATTGATATTATTCTCCACGATACTTATTATGTTGTTGCACATTTCCACTATGTCCTTTCAATGGGGGCTGTTTTTGGTATTTTTGCAGGTATTGCACACTGATTTTCTTTATTTACTGGGGTTGTTTTAAACCAAAAATGATTAAAAATTCATTTTTTAACCATGTTTATTGGTGTGAATATTACATTCTTCCCCCAACATTTTCTAGGATTAAATTATTCTGATTACCCAGATGCGTTTACGACATGAAATGTAGTGTCCTCTATAGGTTCAATAGTCTCACTTGTAGCAGCTCTTGGCTTCGTCATTATTGTTTGAGAAGCTATGACAACATGAGGTTATCTTGGACTTCAAGATAGGGCGTCTCCTTTAATAGAGCAACTTATCTTCTTTCACGACCACGCAATAGTTGTGATTATTTTAATTGTAAGTTTCGTTGGTTACATAATAGCTTCTCTATTTTTCAATAAATATATTCACCGATTTCTCCTAGAAAACCAAAATATTGAAATCGTTTGAACTATTATTCCAGCTGTAATTCTTGTTTTTATTGCCTTTCCTTCCCTACGGCTACTATATCTACTAGATGAAGTAAATAAGCCAAGGGTGACCTTAAAAGTAGTAGGACATCAATGGTACTGAAGATATGAATACTCTGACTTCATACAAGTAGAATTCGATTCCTATATAGTACCTACTACTGACTTAGGTAATGAAGGATTCCGACTACTAGATGTGGATAACCGAACAGTCCTTCCTATAAACACTCAAATTCGGGTTCTTATTAGAGCTGCTGATGTTATTCATTCTTGAACTGTTCCAGCATTAGGTGTAAAAGCAGATGCTATCCCTGGTCGTTTAAATCAGGTTAATTTTCTAGTGAACCGTCCTGGACTCTTCTATGGACAATGTTCAGAAATTTGCGGTGCAAACCATAGATTTATACCTATTGTTATTGAAAGAGTTAACGTAGATAGATTTTTAGGATGAATTTATCATCATGGTTATCATCTTGTTGATATAAGACCTTGACCACTCACAGGTTCCATCAGGGCTATAATACTCACAACAGGATTAGTTAAATGGTTTCATTTATTTAATATAGATTTACTATGCTTAGGATTATTAGGTACTCTCTTAACCATAATTCAGTGATGACGAGACGTAACCCGAGAGGGGACCTATCAAGGACTCCACACGAGACTAGTTACCAAAGGGCTACGATGAGGTATAATTCTTTTTATTGCTTCTGAGGTCTTGTTCTTTTTTTCATTTTTCTGGGCTTTTTTTCACAGAAGACTTGCTCCTACTGTAGAAATTGGTATGACATGACCCCCTCAAGGAATCCAACCCTTCAACCCCTTCCAAATTCCTCTTCTAAACACTACTATTCTTCTATCATCGGGAGCCACTGTAACTTGAGCCCACCACGCTATTATGGAGTCTAACCATACTCAAGCTATTCAAAGTCTAGCTCTCACAGTTCTATTAGGGTTTTATTTCACATTTCTCCAAGCACTTGAATATGTTGAAGCATCCTTCACAATTGCAGACTCCGTTTATGGTTCCACCTTCTTTGTGGCTACTGGTTTTCACGGTCTTCATGTAATTATTGGATCTCTATTCCTTTCTGTGTGCTTATACCGACTTTACAATTGCCATTTTTCTGCCGGACATCATTTTGGTTTTGAAGCAGCTGCATGATATTGACACTTTGTAGACGTTGTATGACTCTTTTTGTATGTTTTCATTTACTGATGAGGTATGACAACCCCTATCCGAAAATCCCATCCTCTATTAAAAATCGCTAATGGAGCTCTTGTGGATATGCCAATTCCAAGAAATATTTCCATTTTCTGAAACTTTGGCTCCCTACTAGGCCTTTGTCTAGTCCTGCAGATCTTAACAGGTCTTTTTTTAGCAATACACTATACAGCCAGAGTTGACCTAGCTTTTTCAAGAGTAGCCCACATCTGTCGAGATGTAAACTATGGTTGATTTCTACGAACGTTACACGCTAATGGTGCTTCTTTTTTCTTCATTTGCCTTTACTTACACATCGGACGTGGAATATACTACGGATCTTACATGTTCTTCCATGTATGAAGTGTTGGTGTAATTATATTATTTATGGTTATAGCAACTGCGTTCCTTGGTTATGTCCTTCCCTGAGGACAAATATTCTGAGGTGCCACAGTAATTACTAATCTTTTCTCAGCCATTCCTTATATCGGGACTGAGCTAGTCCAATGAATTTGAGGTGGATTCGCAGTTGACAATGCAACCCTAACCCGATTCTTCACATTTCACTTCGTACTACCTTTTTTAGTAGCTGCAGCCACCATAGTCCATATTTTATTCCTTCACCAATCCGGTGCTAATAATCCCCTAGGTGTAGCCAGAGATATTGATAAAATCCCATTCCACCCTTATTTTACATATAAAGATATCGTTGGGTTTGTTGTAATACTTCTTTTCCTAGTCCTACTAACCTTACTTAATCCCTATTTACTAGGCGACCCTGATAATTTTATTCCAGCGAACCCTTTGGTAACACCCGCTCATATTCAACCTGAGTGATATTTTTTATTTGCTTACGCAATTCTACGATCAATTCCCAATAAATTAGGTGGGGTTGTAGCACTAGCCTTATCGGTTGCTATTTTATTTATTCTTCCTTTTACACATGTTTCCAAATTCCGTAGATTGAATTTTTACCCTCTTAATCAAATTCTATTCTGAGTGTTTATCAATATTGTTATTCTACTAACCTGAATTGGAGCCCGACCTGTAGAAGATCCCTATGTTTTAGTTGGGCAAATCTTAACACTAGCCTATTTCGGTTACTACTTAGTGAACCCACTTTTACTAATAATGTGAGATAAAGCTCTCTTAATTATTTGTGTGTTAATCAGGGTTGCTTTTGTAACCCTTTTGGAGCGAAAAATCTTGGGCTATATTCAAATCCGTAAAGGTCCAAATAAAGTTGGTTACATGGGACTGCTTCAACCTTTTGCAGACGCAGTAAAGCTATTCACCAAGGAGCAAGCTACTCCAACCCTATCAAATTTTCTTCCTTATTATTTCAGACCTGTATTCAGTCTCTTTACTTCCTTGATCATTTGAAGAACAATACCTTACCTCTTAAGTCTAAGGAATTTCAATATAAGAGTCTTATTTTTTCTCTGTTGTATAAGATTAGGTGTTTATTCCACCCTAAGGGCAGGGTGGGCTTCTAACTCTAAATACTCTCTTCTTGGAAGTCTTCGAGCTGTAGCACAAACCATTTCATACGAAGTAAGTTTAGCTTTAATCCTACTCTCTTCGATTTTTATCGTAAACTCGTTTGACCTGATTTCTTTCAACTTTATGCAGGAGAAAATCTGACTAATCTGGTTTATATTCCCTCTTAGAATACTGTGATTAGCTTCTTGTCTTGCTGAGACAAACCGAACTCCTTTTGATTTCGCAGAAGGAGAATCTGAGTTAGTTTCAGGCTTTAACACCGAATATAGAGCTGGAGGTTTTGCTCTTATTTTTATAGCAGAATATGCAAGGATCCTCTTTATAAGTGCTCTTTTTAGAATTTTATTTTTAGGCGCAAATCCTGATAATCTAACCTTTTATATTAAATTATCTGCAATTGCTTTTGTATTCGTGTGGGTGCGAGGAACTCTCCCACGATTGCGTTATGATAAGCTCATGTTCCTTGCCTGAAAAAGATTCTTACCAGTTTCTTTAAATTTTCTAATTTTTTTTATGTCAGCTAAGAGTTCTGACTCTTGATTTGGTGCTTGATGTGGACTTGAACTAAATCTGATATCCTTTATCCCCTTTATTTCACTAATAAAAAACAACTATACATCAGAAGCCTCATTAAAATACTTCTTAATTCAAGCTTTAGGATCGGCAGTTATTATCTTAGGTGCTGTTAGAATTTTAGTTGTAGCTTCCTCCCTAATATTAAAAATGGGTGCTGCTCCTTTACATTTTTGATTTCCATCAGTAATAAGAGGTCTAAATTGGTTGAGATGTCTCGTTTTAATGAGAATTCAGAAAATTGCGCCACTAAGTCTTCTTTCCTATGGAGCAACTGTTGGTAGAATCGGTGGTTTAAACCAAGTTTTTCTACGTAAAATTCTAGCATATTCTTCTATTAATCACATATCTTGGATGTTAAGTTGTTTATGAATAAGAGACTCCTCTTGAATTATATACTTTGCTTTTTATGTTTTAATTTCCAGGACAATTGTTTATCTCTTTTATAGTCAAAACATAAATCATATTTCCCACATATGATCTTCTCTAAGTGTTGTAACTTGAATGTCTCTTTTATCTTTAGGTGGTCTCCCACCTTTCACAGGGTTTGTACCAAAATGATTCGTACTTCAAGAATTTATTCCTTCTTTTTTTTTATTAGCAGGAACACTTGTTAGACTCTATTACTACTTACGTATTTATATTTTATTATCTATTATTGTAGTTACCTTCTTAGTGAGCACAATTGTTATATTGATTGCATCCTTCCTTTCAAAAAAAACTATTATCGACCGTGAAAAATCCTCACCCTATGAATGTGGATTTGATCCTAAAGGTTCTGGACGACTCCCATTTTCCCTGCGATTCTTTTTAATTGCAGTTATTTTTTTAATCTTTGATGTTGAAATTACACTACTTCTACCTTTAGTTTGTATTCTTCACACGGTGGATTTATTCTCCTGGGTGCTTACAGGTTTACTCTTTCTTTTAGTACTACTTTTTGGACTCTATTATGAATGAAAAGAAGGAGCCTTAGATTGGATGTTAAAATATATTTTGTTTTGCTTTATATTGATCCCCTTAGCTTCAAGATGGTCTTTCGTGTTGAATTCTCTATTGGTATTAAGTTTTTTATGAGTAATTCAGGCTCATCATCATTTTTTTATTTTCAACTTAGGAGCTGTTCTTGGTGTAGATAATATTAGTTATATTATGATTTTATTAAGTATTTGGATTGCTGTTCTAATTATGTACGCTAGTCAAGCCATTTATAAGAGGAACCAATTTCCAATGCTCTTTGTGTGTTTTAATGTTATTTTGTGTTTAGTGCTTATGTTTACTTTTTCTGCGCGAGATTTGTTACTATTTTATGTGTCATTTGAGAGGTCATTAATTCCTACTTTGATTATGATTATTGGTTGGGGATACCAACCGGAGCGTATTCAAGCAGGGGTTTACATATTATTTTATACTCTTTCTGCTTCATTGCCTCTGTTAGTGTCTTTAATGAGATTATATAACCAAGGGGGATCGTTGATTATGGAAATTTCTCCCAAAGTTGAGAGGTATACTTTCATCTCTCTTATTTGGTATTTTGCGAGAGTTTTTGCTTTTTTAGTGAAGCTACCCATGTACTTTTGTCATTTATGGCTCCCTAAGGCTCATGTTGAGGCGCCCGTAGCTGGGTCGATAGTTCTAGCGGGTGTGTTATTGAAATTGGGGGGTTATGGCCTTATCCGGATTCTTCCTTTTTTCTTAAAAATTAATAAAAACATGGTATGATTGTGGTTTACTTTGGGCGTGGTTGGAGGTGTTTTAGTCAGGATTCTTTGTTTACGACAGACAGATATAAAATCTTTAATTGCTTATTCTTCGGTGGCTCACATGGGCCTAGTATTAGTAGGAATTATGCTTTGTAGGGGTTGGGGACTTTCTGGGAGAGTTGTTATCATAGTAGGACATGGTCTTTGTTCTTCTGGTTTATTTTACTTATCTAATATTGTATATTCGCGAACTTCATCGCGGAGGCTGCTAATTAACAAAGGTTTATTGGTAGTTATACCTAGAATTGGGTTGTGATGGTTTCTTCTCTCAGCAGGAAATATGGCTGCTCCTCCAACAATTAATCTTTTAGGAGAGATTAACCTTCTCAGAAGAATTGTAAGGTGGGATAAGTCAACTATTTTAGGGCTTGTTCTATTATCCTTTATTAGGGCTTCTTATACCATTTACCTGTTTTCTTCTAGGCAACATGGTGTGTTTTTTAACTCTTATTACTCTTATTGTTCTGGTAAGACTCAGGAATTTTTAACTCTGTTCTTACATTGATTACCTTTAAATATTTTTATTTTGAAGCCTTTTATTTCCATTTTGTGTGGATTAATTGCCTTCTCATCTTCTTATAAACACTTGTTAAATACTTTGCTTAGGTTGGAGTTTGTTATGTTAAGGGTATTCTGGGCTTTTTCTATCATCTTTTCAGAGGTTTCATATGAACTCTACTTGATCCTTTTTTTTTTAACACTAGTTGCTTGTGAGGGTGCATTAGGGTTGGGCTTAGTTGTTTCTATTGTGCGAACACACGGAAACGATCAGTTTAACATTTTTAATTCTTTACAATGTAGAATAATTTTTCTAATAGTATTTAGGTTGACTAATTTATCTTTTTGACTTCTTTTGTTTAATATTACTTATATTGTAGAATGGGAACTATGTATATTTGTACTTATTTTTGATTGAATGTCTACTCTTTTTAGGTGTGTCTCTTTTATTTCTGCTATAGTATTGTTTTATAGAAAAGAGTACATAAGAGGGCACCCTGACACTAATCGGTTTCTTTATTTAGTGCTTATATTTGTACTTTCCATGGTCCTAATGATTAGAAGTCCTAATTTAATTAGGATTCTTTTAGGTTGAGACGGTTTAGGATTAGTTTCGTATGTTCTGGTTATTTTCTATCAAAACGAGAAGTCATCTAATGCCGGAATGATTACTATTTTATCTAATCGTATTGGAGATGTAGCTATTCTTATTGGTATTACTATCATATTTCACCTTGGGAGATGAAATTTTTTTCACTATTTAGTGATTGTAGCTGCCTCAACAAAAAGTGCTCAGATGCCTTTTTCAGCTTGGTTACCAGCTGCCATGGCTGCTCCGACTCCTGTCTCAGCTTTGGTACACTCGTCTACGCTAGTAACAGCAGGGGTTTATCTTCTTATTCGGTTTAGTCCTATTCTTCAATCCTCTCTTTTGTTGATCTCTTCGCTAACCATGTTTATGGCAGGAGCTGGTGCCAATTTTGAGTATGATCTAAAGAAGATTATTGCTTTATCAACTCTTAGGCAACTAGGTGTAATAATTAGTACTTTGGCACTAGGTTACCCAGTGTTGGCTTTTCACTTGTTAACCCATGCTTTATTTAAGGCGTTGTTGTTTTTGTGTGCGGGGGTTGTTATTCATAATGTTAAGGAGTACCAAGATATTCGTATAATGGGTAGGATTACAAAATCTCTACCTTTAACGATAATGTGTTTTAATTCGGCAAATTTGGCGTTATGTGGGATACCGTTTTTGGCGGGATTTTATTCTAAAGATTTAATTTTGGAGTTAGCATTTTCGTCCAATATCAACTGAGTTATTTGAATACTACTTACATTGGCTACTGCTTTAACTGTTTCTTACTCTTGTCGTTTGTTTTTTTTGAGGCTAACTTCAACTTACCGCTTAGAGCCATTGTCTGCAATTTCTGACAGAGCTTCTATTATAACATCTCCTATGGTTGTTCTAGGATTAGGTTCTTTAATAAGTGGTGGAACTTTAATATGAATAATTCTTCCAGACCCTTATTTAATTTGTATACCTACATTAATGAAAATATTTCCCATTTTTATTATTACTTTTAGAGCATCTTTGGGCTATTTACTGATATCTTCTTCCTTTATTTCAACATTAGTAGTCTTAATTCATTTTTTAGGATCGATATGGTTTTTACCTAAATTATCAGGGTTTGTTGTCGGTGTTCCTACTTTTAAGATTGGGAATAGTTTACAATCTTATTTAGATAAAGGGTGAACAGAATATATAGGAGCCCAAGGTATCTATATAAATTTAGGCTTTTTTAGAAAAAAATTACAAACAGCACAGGAAAATACTATTAAAGTATTTTTAGTCAGATTCTTTTTTTGAAGATTTTTATTTGTTCAAGTAAATCACCCTTTGTCCATGGGCTTGATTCTTCTCTTCCAAACATGTTTGGTTTGTCTAAGTGCTGGTCTACTCTCCACATCCTATTGATTCTCTTACATCCTTTTCTTAGTGTTCTTAGGTGGTCTTTTGGTTCTTTTCATCTACGTAGCCTCTCTCGCCTCAAATGAATTTTTTATTTACAGGGTCTCTGTGAAGAGATTTACACTTTTCATTGTATTTTATCTTCTCCTAACATTATTTGTGGTGGTGGAAATTACAGGAACTTATTTCGGTCCTTTGCGTTTTTCA
NC_030277.1_Parapenaeopsis_hardwickii            ATAAGCAACCTATTCTCAGTATTTGACCCTACTTCTAGAATCTTTTCTATATCATTAAATTGATTATCTACATTCCTAGGAATTTTATTCATTCCTATATTATACTGAGCTATACCATCACGTTGATCCCTCCTATGAACTACCTTACACGGAGAATTTAAAACTCTCCTAGGAGGATCCACAATTATATTTGTCAGCCTATTTAGCTTAATTGTATTTAATAACTTCCTAGGTCTACTACCTTACATCTTTACCAGAACTAGTCACCTAGTTATAACATTAGCCCTAGCTTTACCGCTATGATTGGCTTTTATAATATTCGGTTGATTTAACCACACCCAACACATATTTGCCCATTTAGTTCCCCAAGGGACTCCCGGGGCCCTTATGCCTTTTATAGTATTAATTGAAACTATTAGAAATGTTATTCGCCCTGGAACCTTAGCAGTACGACTAGCCGCTAATATAATTGCCGGCCACCTCCTATTAACACTTTTAGGTAATACCGGACCATCTTTATCTACCCTTATCTCTTTACTTATTATTAGTCAAATCTTATTATTAATCCTAGAAGCTGCTGTAGCAGTTATTCAATCATATGTATTTGCCGTTTTAAGCACCTTATATGCAAGAGAAGTAATAGCCCCTCTTTTATGATTAAACCTTTTCATTATATTCTCAACTACATTTCTAGTTTTCCTAATTATTAACTACTTCTTATATTTTATTTTCGGAGCATGAGCTGGAATAACAGCACTTAGATTAATTATCCGGGCCGAATTAGATATAGCATTCCCCCGAATAAATAATATAAGATTTTGACTTCTACCTCCCTCCCTAACTCTCCTCCTTTCTAGAAGAGGAGTTGGAACGGGATGAACTGTCTACCCCCCTCTATCAGCTGGAATTGCACATGCCGGAGCCTCTGTAGACCTTGGGATTTTTGCAGGGGTCTCTTCAATTCTAGGAGCAGTAAATTTTATAACGACAGTAATTAACATACGATCAACAGGAATAACTATAGACCGAATACCTTTATTTGTCTGATCAATCTTCATTACTACACTCCTACTTTTACTATCACTTCCAGGAGCAATTACTATGCTCCTTACAGACCGTAACCTTAACACCTCATTCTTTGATGCTGGAGGTGGAGATCCCGTTCTATATCAACACTTATTTTGATTTTTTGGTCACCCTGAAGTTTATATTTTAATTTTACCGGCCTTCGGAATTTCACATATTATTAGACAAGAATCTGGTAAAAAAGAATTTGTAGTATGAGCTCACCACATATTTACAGTAGGAATAGACGTGGATACATTCACTTCAGCCACTATAATTATTGCTGTTCCCACAGGAATTAAAATTTTTGCAAACTCTTCAATTGATATTATCCTACACGATACTTACTACGTTGTTGCTCATTTCCACTACGTCTTATCAATGGGAGCAGTATTCGGAATCTTCGCAGGTATTGCTCATTGATTTCCTTTATTCACAGGAGTAACTTTAAACCCTAAATGACTTAAAATACACTTCTTAGTAATGTTTGCCGGAGTAAATATTACATTCTTCCCCCAACATTTCCTAGGACTTAATTACTCAGATTACCCAGACGCCTATACTGCATGAAATGTCTTATCTTCAATTGGATCAACAATTTCACTCATCGCCGTATTAGGTTTTATTGTTATTGTTTGAGAAGCAATGGCAACATGAGGTTATTTAGGTCTCCAAGATAGAGCTTCACCACTTATAGAACAATTAATTTTCTTTCACGACCACGCTATAGTCGTATTAATTCTCATTACTACACTAGTTGGTTATATAATGGCTACATTATTCTCTAATACATTCACAAACCGCTTCTTATTAGAAGGGCAAACTATTGAAATCATTTGAACCATCCTACCGGCCCTAATTCTTATTTTCATTGCCCTTCCGTCACTACGATTATTATACCTTCTAGATGAAGTTAATAACCCAAGTATTACTTTAAAAACTATTGGACACCAATGGTACTGAAGCTATGAATATTCAGATTTCTTACAAGTTGAATTTGACTCATATATAACTCCCACTAACGAACTTCCAACAGACGGATTCCGCCTCCTAGATGTAGATAACCGAACGGTTCTTCCTATGAATACACAAGTCCGAGTCCTAATTAGTGCTGCAGATGTTATTCACTCTTGAACAATTCCAGCCCTAGGTGTAAAAGCCGACGCTATTCCAGGACGACTTAATCAAATTAGTTTCCTAATTAACCGCCCAGGTTTATTCTATGGTCAATGTTCAGAAATCTGCGGTGCCAACCATAGCTTCATACCTATTGTAATCGAAAGTGTATCAGTTAATTCCTTCTTAAACTGAATTTCCCACCACGCCTTCCATTTAGTAGATATAAGACCATGGCCCCTTACAGGATCCATTAGAGCTATAATATTAACCACAGGACTTGTAAAATGGTTCCACCAGTTCAACCCCGACCTATTAATCCTAGCTATTGTTGCCACAACACTTACAATAATCCAATGATGACGAGATATTACCCGAGAAGGAACTTATCAAGGCCTTCATACTAAAGCCGTTACCCTTGGCCTACGGTGAGGAATAATTCTATTTATTACATCAGAAGTTTTATTTTTTTTCTCCTTTTTCTGGGCCTTCTTTCACAGAAGTTTATCCCCTAACGTAGAAGTAGGTAGTTGCTGGCCTCCTACAGGAATTCAGCCATTTAATCCTTTCCAAATTCCCTTACTTAATACAGCTATTCTCCTTGCATCAGGAGCTACCGTAACATGAGCTCACCATGCAATTATAGAAGCCAATCACTCCCAAGCAATCCAAGGACTAGCAATTACGGTATTCCTGGGAATATATTTTACCGCCCTTCAAGCCCTAGAATACTTCGAAGCCCCATTTACAATTGCAGACTCAGTCTACGGATCCACTTTCTTCGTAGCCACAGGATTCCATGGACTTCACGTAATTATTGGAAGATCTTTCTTACTGATCTGTTTATACCGCTTATATAAATGTCATTTCTCATCATATCACCACTTCGGATTTGAAGCAGCCGCTTGATATTGACACTTCGTTGACGTAGTATGACTTTTCCTTTATATCTCTATCTACTGATGAGGAATGACAATACCAATCCGCAAATCACACCCCCTTTTTAAAATTGCAAACGGAGCTATCGTAGATCTTCCAGCACCAGCAAACATTTCAACATTATGAAACTTTGGGTCCCTCCTAGGATTATGTTTAGTAGTTCAACTTATTACAGGGTTATTCCTAGCTATACATTTTACAGCACATATTGACCTAGCATTTTCAAGTGTCGCTCACATCTGTCGAGACGTAAACTATGGTTGGCTCCTACGGACACTACATGCTAATGGAGCTTCGTTCTTTTTTATCTGTTTATATATACACACTGGCCGGGGAATCTACTACGGGTCCTTTTTATCCTTCCACGCATGATCAGTAGGAGTTATTATTCTTCTCTTGGTGATGGCAACCGCCTTCTTAGGGTATGTTCTACCTTGAGGACAAATATTCTGAGGAGCAACGGTTATTACCAATTTATTTTCAGCCATTCCTTATATTGGGCCTGACCTAGTGCAATGAATCTGAGGTGGGTTTGCAGTTGATAACGCTACACTTACCCGATTTTTTACATTCCATTTCCTATTTCCTTTTATTGTCGCTGCAGCTGTATTGGTTCACATTTTATTTATCCACCAAGTAGGAGCAAACAATCCTCTGGGAATTAATAGTAATGTAGATAAAATCCCATTTCATCCTTATTTCACTTTTAAAGACATTGCAGGCTTTATTATTATACTTATGGGCCTAGTTATACTTACACTTCTAAACCCCTATCTTTTAGGAGACCCTGATAACTTCATTCCTGCTAATCCCTTAGTCACTCCAGCCCATATCCAACCAGAATGATACTTCTTATTTGCATATGCAATCCTACGTTCAATTCCCAATAAATTAGGAGGAGTAATTGCCCTAGTTATATCAATTTTAATTTTACTAATCCTACCATTCACCCATGTAGCCAAATTCCGAAGCCTTACCTTCTACCCTTTCAACCAAATTTTATTCTGATCTCTAGTTGCAACAGTTCTACTCTTAACATGAATTGGGGCCCGGCCAGTAGAAGATCCCTACGTTCTAACAGGACAAATCCTTACCGTAATATACTTCTCATTTTATATTATTAACCCCCTTACCTTAATATTGTGGGATAAAATACTTTTAATTATTTGTGTTTTAATTAGTGTGGCTTTTGTTACTTTGTTGGAGCGTAAGATTTTAGGGTATATTCAGATTCGAAAGGGTCCTAATAAAGTGGGGTTTATAGGGTTGCTTCAGCCTTTTGCTGATGCTGTGAAGTTGTTTACTAAGGAGCAGACGTTACCTACTATATCTAATTTTTTACCTTATTATATATCCCCTGTTTTTAGATTGTTTGTGTCATTAATTGTTTGGCTTGTAATGCCTTATGAAATAGGGTTAATAAATTTTAGTATAAGAGTTTTGTTTTTTTTGTGTTGTACTAGTTTAGGGGTTTATACTACTATAAGAGCTGGTTGATCTTCTAACTCTAAATACTCTTTGTTAGGGAGTTTGCGGGCGGTAGCTCAAACTATTTCTTATGAGGTCAGATTAGCACTGGTACTTTTATCTTTTATTTTTTTGGTCGGCGGGTTTGATTTAGGACTATTTAATTTATATCAACGAGATTTTTGGTTGGTATGGTTTACTTTGTCCTTAGCTATGATTTGGTTTGCATCTTGTTTGGCAGAAACGAATCGGACTCCTTTTGATTTTGCAGAAGGGGAATCTGAGTTGGTCTCTGGGTTTAACACTGAATATAGAAGAGGAGGGTTTGCATTAATTTTTATAGCTGAGTACGCAAGAATTTTGTTTATAAGAATGCTGTTTTCTTTAATTTTTTTAGGCGGGGATTTAATAAATCCTTTGTATTATGTAAAATTGGTTATAGTGGCGTTTGCTTTTGTATGGGTTCGTGGGACTTTACCTCGTTTTCGGTACGATAAGTTGATGTATTTAGCTTGAAAAAGTTTTTTGCCTGTTGCGTTAAATTATTTAGTTTTTTTATGGGGGTTAAGTTCATCAAGTTCTTGGTTTGGGGCTTGAATTGGATTAGAACTTAACCTCATATCATTTATCCCATTAATCTCCTCTAAAAATAATCAATACTCTTCAGAAGCGGCCCTAAAATACTTTTTAATTCAAGCCCTAGGCTCATCAGTAATTATCTTATCAGCATCTTTAATATTATTTTTTGCTTTAGCTCTCTTATTAAAAGCCGGGGCCGCTCCCTTCCACTTTTGATTCCCAAGAGTTATAGAAGGTCTACAATGACCGCAAGCCATTCTTCTTATAACTATCCAAAAAATCGCTCCTATATCTCTCCTATCTTACTCAGCAATTATTGGAGGAGTTGGGGGAATTAACCAAACCTTACTCCGAAAAATTATAGCTTACTCCTCTATCAACCACATATCATGAATACTAAGAGCCATTATAATTAGCGAAACTAGTTGGTTATTTTACTTTATAATATACTCAATTATCTCTTCTTCAATCGCACTACTATTTAATTTCCAAGAAGCTTTCCACATCTCACATATCTCCTCTCAACTAAAAATATTAACTCTACTCTCCCTCTTATCACTAGGAGGCCTCCCCCCTTTTACAGGTTTCATTCCCAAATGATTTATTATTCAAGAATTCTTTACGCTAGCCGTTTTACTGGCATCAGCACTACTAACCCTATTTTATTATCTACGTATGATTATTATTTTGTTATCAGTTACACTTACATTAATTATTAGAATTGCCGTTATAATTATTGCCTCATTACTTGCAAAAAAAACAATTATAGATCGAGAAAAAAACTCCCCATTTGAGTGCGGATTTGACCCAAAAGGATCTGCCCGCCTCCCCTTCTCCTTGCGATTCTTCTTAATTGCTGTAATCTTCTTAATTTTTGATGTTGAAATCACGCTATTGCTCCCCCTAGCCATAATTATTAACCTATCTAATATCCTCGCTTGAACTCTAACAGGCTTCACTTTCATTATTATTTTACTCCTAGGATTGTACCACGAATGAAACCAAGGAGCACTTGAATGAATGTTAAAGTTTGTGTTGTGCTGTATATTATTGATACCTCTAGTAAATTTTTGATGGGCTGTTCAGGGCTCTTTGTTTGTTTTGTGTTTCTTATTTGCTGTCTTTTGCCACCATGATTTTAATTTTTTTATAAGAGGTCGGTGTTTGGGCGTTGATTCCCTAGGGTATATTCTTATTTTATTGAGTTTTTGAATTACTACTCTTGTAGTGTGCTCGAGTCAAAAAATTTTAAAAGATGGTAATTATCCTTCTTTATTTTTGGTTGTAAATATTGCTTTATTAATTTTTTTAGTTTTTACTTTTTCGGCTACTGATTATTTACTATTTTATATTAGTTTTGAAAGTTCTTTAGTTCCTACTTTAATTTTAATTTTAGGTTGAGGGTATCAGCCTGAGCGCCTTCAAGCAGGTGTTTATATATTGTTTTATACCTTATTTGCATCGTTGCCTTTATTATTATCTTTAATTAGTTTTTATATAAGAAGAGGTAGACTAACTTTAGGGTTAGTGGAATCAGTAAGGGGGGATGGGTTTATACCCTCTATTTGGTATTTAATCACTGTGTTTGCGTTTATTGTAAAGCTTCCTATATTTTTGGTTCATTTATGGTTACCGAAGGCTCATGTTGAAGCGCCTGTTGCTGGATCTATGATTTTGGCTGGGGTTTTATTAAAGCTGGGGGGATATGGTTTGATTCGGGTATTACCTTTATTTAGTGAAGCTAATAAAAGATTATCTTGAGTGTGAGTGAGAATTAGTTTAGTTGGAGGAGTAGTTGTTAGATTAATGTGTTTACGCCAAGTCGATATTAAGGCTTTGATTGCTTATTCTTCGGTAGCGCATATGGGTTTAGTTTTATCTGGTTTGGTGGTATTTGGCTGATGAGGATTAAATGGTGCCGTGGTAGTTATGGTTGGCCATGGGTTATGTTCATCTGGGTTATTTTGTTTGGCCAATATAGTATACGAGCGCGTAGGAAGCCGTAGATTATTAATTAGAAAGGGTCTTATAAACTTTATACCTAGAATAGCATTGTGATGGTTTTTGCTAAGAGCGGGAAATATGGCTGCTCCCCCTACTTTAAATTTGTTGGGGGAAATTAGTTTGATTATTAGTGTTGTTAGTTGAAGAACTATTACTATGGTTGCAATTTGTTTACTTTCTTTTTTCAGAGCGGCGTATACTTTGTATATATTTTCTTTAAGTCAACATGGTAAATATTATAGAGCATTATTTTCTTGTTGTTCTGGGAAGGTTCGGGAGTATTTAATTTTAATGTTACATTGACTGCCTTTAAATATTTTAATTTTAAAGCCTTTAATTAGAGTTTTTTGTGGTTTATGGGTATTTGTGTCTAAGCGTAAGCATTTATTAAATACTTTATTAAGATTGGAGTTTATTATATTGAGAGTTTTTTGGTTTATGAGAATTCATCTATCTAATTTAGGCCATGAAGGTTATTTTGTATTATTTTTTTTAACTCTAGCTGCTTGTGAGGGGGCTTTAGGGCTAGCTTTGTTGGTTTCAGTGGTTCGAACACACGGTAATGATTGCTTTAGAAGATTTAGAGTGTTACAATGTAGAATATTATTTTTAGTTATTATATCTATAATTTGTTTGTCCTTGGTTTGTCTAATAAAAGGGTGTGCTTGATTTATTGAATGGGAGCTAATTAGAATAACTTTAATTTTAGATTGAATATCTTTTATGTTCGGGTTTGTTATATTTATTTCTTCTATGGTTCTTTATTATAGAGGTGAGTATATAGCTGGAGATAATAATATAAATCGTTTTATATACTTAGTGTTAGCTTTTGTTATATCTATAGGATTCTTAATCATTAGTCCAAATTTAATTAGAATTTTATTAGGGTGAGATGGATTGGGTTTAGTGTCTTATGCTTTGGTAATTTATTATCAAAATGAGAAGTCGTCAAATGCAGGTATGTTAACTGCTTTATCTAATCGAGTAGGGGATGTATGTATTTTGTTGGCTATTTCTTTATTTTTTAGTTATGGGGGGTGAAATTTTTTATTTTATTTAGTTGTATTAGCAGGAATAACTAAGAGTGCCCAAATTCCTTTTTCGGCCTGATTACCTGCTGCGATAGCAGCCCCAACCCCTGTATCGGCTCTTGTTCATTCTTCAACTTTAGTAACTGCTGGTGTTTATTTATTAATTCGGTTTAGCCCTGCGCTGCAAATTGTTTTGTTGTTATTATCTAGTATAACTATGTTTATAGCTGGATTGGGGGCTAATTTTGAGTATGATTTAAAAAAGATTATTGCTTTGTCGACTTTAAGTCAATTAGGGGTAATAATAAGTATTTTATCTTTAGGTTTCCCCGATCTTGCTTTTCATTTATTAGCCCATGCATTATTTAAGGCGTTGTTATTTATATGTGCGGGGGCTGTAATTCATAGAGTAAAAGATTATCAAGATATTCGTATGATAGGGGGATTAGTTTACCATATGCCGTTAACCAGCATATGTATGAATTTAGCTAATTTAGCTTTATGTGGAACTCCATTTTTAGCTGGGTTTTATTCTAAAGATATAATTTTAGAGGTGGCTTTTATATCTCCTATTAATTTGGTAGCTTTTGTATTGTGTGCTTTGGCTACTGGGCTAACTGTGTGCTATACAATGCGGCTGGTGTATTATACTTTATCTGGAGATTTTAATTTAGGTAATTTGTATTCGATTGGAGATGATGCGTCAATTATAACTAGTCCTATAATGTGTCTAGGAGTAGGAGCTATTTTTGGTGGGGCTGCTTTGTCTTGGTTGATTTTTCCTTGTCCATATATGATTTGTATAAGTTTATTTTTTAAAACTCTGGCATTAAGTGTAAGAGTAGTGGGGGGGTTTATTGGATATATATTGAATATGATGGCTGTAAGATATGAGCTTTATAACAGAACAGTGTTTTATGGTTCAATATGGTTTATACCTTTTTTATCTACTTACGGAGTAAGAAAGGATTTTTTAATAAGAGGAGATATATACCAAAAGGTTGGTGATAGTGGTTGATCTGAGTATTATGGGGGGCAAGGAATTTATTCTTCTGTTATAAAGGGATCAAGAGGCCTTCAGGTTTTACAAGATAATAGAATGAAAGTTTATATACTTAGCTTTTTACTTTGATCCTTTGTATTTACCCGCCTTCTTCATCCCCTAGCAATAGGGTTGAGCTTATTAACTCAAACAATAATAATCTGTATTACTGCCGGACTATCAAGTAAATCTTTCTGATTTTCTTACGTCCTCTTTATTATTTTCCTTGGAGCAATACTTGTTTTATTCATCTACGTAGCCTCCCTTGCCTCTAACGAAGCTTTTATTTACAATAATACAACCATAAACTTAACTTTATTTGTTGTATTATACCTTTTACTCACATTAATTGTGGTAGTCAAAATCACAAACACTTTTTTCGGTCCCCTTCGCCTATCA
NC_019610.1_Nihonotrypaea_thermophila            ATAAGAAGTCTTTTTTCTGTTTTTGACCCTTGTTCTGGGATTTTTAATCTGCCTTTAAATTGGTTGTCTACTTTATTGGGTTTGGTTTTTTTACCTTATATATATTGGTCTTCTCCAACTCGTTGAGTTTTGGTTTGATCTACCCTTTATTTAGAATTTCAAGTACTATTGGGTAATTTTATCTTAATGTTTGTTTCTTTGTTTGGGTTTATTGTTTTTAATAATTTCCTAGGACTATTTCCTTATATTTTTACTAGAACCAGACACCTAGTTGTTACTTTATCTTTATCTTTACCTTTGTGGTTAGGTTATATGGTATTTGGTTGAATCAATCACACACAGCATATATTTGCTCATTTAGTTCCTAATGGGACTCCATCGGTTCTTATACCTTTTATGGTGTTAATTGAGACAATTAGAAATGTGATTCGTCCTGGCACTCTTGCTGTTCGTTTATGTGCTAATATAATTGCTGGTCATTTATTGTTAAGGCTAATAGGCGGAGCAGGCGTAGGAATAGGAGTGTTATCCTTTTTTTTGGTAATATCGCAAATTTTACTTTTACTATTAGAATCTGCTGTTGCCGTTATTCAGTCTTATGTTTTTGCTATTCTTAGAACACTATATGCTAGTGAAGTCATATCACCTTTGATATGATTAGTATTAATAATAATAGTAGTAGTAATCTATTCTTTTTTTATGGCTGTTAACTATTTTCTTTATTTTATTTTTGGTGCCTGAGCAGGAATAACTTCGTTAAGACTAGTAATTCGAGCTGAGTTAGATATGGCTTTTCCTCGTATAAATAATATAAGATTTTGAATATTACCTCCATCTTTGACTTTACTTTTATTTAGAAGAGGTGTGGGAACTGGTTGGACTATTTATCCTCCTTTATCGGGGTCAATTGCACATGCTGGGGCTTCTGTAGACATGAGTATTTTCGCAGGGGTATCTTCTATTTTAGGAGCTGTTAATTTTATAACAACAGTTTTAAATATGCGACCTAGAGGAATGACCATAGGCCGAATACCTCTTTTCGTGTGGTCTGTTTTTATTACTGCGGTTCTTCTTCTATTATCATTACCAGGGGCTATTACAATGTTATTAACTGATCGTAATCTAAATACTTCTTTCTTTGATGCAGGAGGAGGAGATCCTGTTTTATACCAACATCTGTTTTGGTTCTTTGGTCATCCTGAAGTGTACATTCTAATTCTTCCCGCGTTTGGTATTTCTCATATTGTTAGACAAGAGTCCGGAAAAAAAGAATTCGTTGTTTGAGCTCATCATATGTTTACTGTGGGGATGGATGTTGATACATTTACTTCTGCTACAATAATTATTGCTGTTCCAACTGGAATTAAAATTTTTTCTAATTCTTCCATTGATATTGTATTGCATGATACTTATTATGTTGTTGCTCATTTCCACTACGTGTTATCCATAGGAGCTGTTTTTGGTATTTTTGCAGGATTGGCTCATTGATCGTCATTGTTTACGGGGGTTATAATAAATCAAACTTGGTTGAAGATTCATTTTTTTACTATGTTTGTGGGAGTTAATATTACCTTTTTCCCCCAGCATTTTTTAGGTTTAAATTATTCTGATTATCCAGATGCTTTTACCACGTGAAATGTAGTATCATCTATAGGATCTATAATTTCATTAGTAGCTGTGCTAGGTTTCGTTATAATTGTGTGAGAGGGGATGACAACATGAGGTTATCTTGGATTTCAGGATAGAGCTTCTCCTTTAATAGAGCAACTTACTTTTTTTCATGATCACACTATGGTGGTTATTATTTTAATTATAAGTTTTGTTGGTTACATAATGGGGTCTCTTTTTGTGAATAAGTATATTAATCGTTTTCTTTTAGAAAACCAGAATATTGAAATTGTATGAACTATTGTTCCTGCTGTGATTCTTGTTTTTATTGCTTTACCTTCTTTGCGGCTTCTTTACCTTTTGGATGAGGTAAATAATCCTAGAGTAACTCTAAAAGCCGTTGGCCATCAATGATATTGAAGGTACGAATATTCTGATTTTGTTCAAGTAGAGTTTGATTCTTATATGGTTCCTACAGTAGATTTAAGGGATGATGGTTTTCGTTTATTAGATGTTGATAATCGTACGGTCTTACCTATAAATACTCAAATTCGTGTTTTAGTGAGAGCAGCTGATGTAATTCATTCTTGAACAGTACCTGCTCTGGGAGTAAAAATTGATGCTATTCCTGGACGGTTAAATCAAGTTGGTTTTATAATCAATCGTCCTGGTCTTTTTTATGGACAATGTTCCGAAATTTGTGGGGCAAATCATAGCTTCATGCCTATTGTTATTGAAAGAGTTAATGTTGATAGGTTCTTAGGCTGGGTGAGACATCATGGTTATCATCTTGTTGATATAAGACCTTGACCTTTAACAGGTTCTATTAGTGCTATAATACTTACTACTGGTTTGGTGAAATGATTTCATCATTTTACTGCAGATTTGTTATTTTTAGGAGTATTTGCTACTTTACTAACCATAGTACAATGGTGGCGAGATGTGGTTCGAGAGGGTACTTACCAAGGTCTTCATACTAGATTAGTGGTGAAAGGCCTACGGTGGGGGATAATTTTATTTATTGCTTCGGAAGTGTTGTTTTTTTTTTCTTTCTTCTGGGCTTTTTTTCATAGAAGATTAGCACCTGCTGTAGAGATTGGGGTAACTTGACCTCCGCAAGGAATTGTACCATTTAATCCTTTCCAAATTCCTTTACTTAATACTACTATTTTATTATCTTCTGGGGCCACTGTGACGTGAGCTCACCATGCAATTATGGAGGGAAATCAAACTCAATCTGTTCAAGGACTGGGTTTAACTATTTTACTAGGATTTTATTTCACTTTTTTACAAGCTTACGAATATTTGGAGGCTTCTTTCACTATTGCAGATTCTGTTTATGGATCAACTTTTTTTGTTGCTACTGGGTTTCACGGACTACATGTAATTATTGGCAGGTTGTTTTTATTTATTTGTTGAATTCGTTTATATAATTGTCATTTTTCTCAATCTCATCATTTTGGGTTTGAAGCAGCCGCTTGGTATTGACATTTTGTAGATGTAGTATGGCTTTTTTTATACATTTTTATTTATTGATGAGGTATGACAATTCCTATTCGAAAATCGCATCCTCTTTTAAAGATTGCAAATGGGGCTTTAGTGGACATACCTATTCCTAGAAATATTTCTATTTTTTGAAATTTTGGGTCTCTTTTAGGTTTATGTTTAATTGTGCAGATTTTAACTGGGTTGTTTTTGGCTATACATTTTACAGCCAGGGTTGATTTAGCATTTTCTAGTGTAGCACACATTTGTCGGGATGTTAATTATGGTTGATTATTACGAACTTTACATGCTAATGGTGCATCTTTTTTCTTTATTTGTTTATATATGCATACTGGTCGTGGAATATATTACGGATCTTATATAATTTTTCATGCCTGAAGAGTTGGTGTCATTATATTGTTTATGGTGATAGCAACAGCCTTTTTGGGATATGTTCTGCCTTGAGGACAGATGTTTTGAGGTGCAACTGTAATTACTAATTTATTCTCTGCTGTGCCTTATATTGGGGTAGACTTGGTTCAATGGATTTGAGGAGGGTTTGCAGTAGATAATGCTACTTTAACTCGTTTTTATACATTTCATTTTGTATTACCTTTTTTAGTAGCAGCTGCTACTATAGTACATATCTTATTTCTTCATCAAGCGGGGGCTAATAATCCTCTGGGTGTGAGAAGGGATGTAGATAAAGTTCCTTTTCATCCTTATTTTACTTATAAAGATATTGTGGGATTTGTCGTGGTGTTGTTATTTCTGATTTTATTAACACTTTTGTATCCTTATATACTAGGAGATCCTGATAATTTCGTTCCAGCTAATCCTTTAGTAACACCTGCTCATATTCAGCCAGAATGGTATTTTTTATTCGCGTACGCTATTTTACGTTCTATTCCTAATAAGCTAGGAGGAGTTATTGCTCTTGTTTTATCTGTTGCAATTTTATTTATTTTACCTTTTACTCATTTTTCTAATTTTCGTAGGTTAAATTTTTATCCTTTAAATCAAATTTTGTTTTGAACATTCATTAATGTTGTTATTCTTTTAACTTGAATTGGAGCACGTCCTGTGGAAGATCCTTATGTTTTAACAGGGCAAATTCTCACTGTGGCTTATTTTGCTTATTATATTTTAAATCCTTTATTACTTGTAGCTTGGGATAAAATCTTACTCATCATTTGTGTCCTTATTAGAGTTGCTTTTGTAACTTTATTAGAACGAAAAATCTTAGGATATATTCAAATTCGTAAAGGTCCTAATAAAGTTGGCGTTATAGGACTCTTACAACCATTTGCGGATGCCCTAAAACTTTTTACTAAAGAGCAAACAGTTCCAACTTTATCTAACTTTTTGCCTTACTACCTATCACCAGTTTTTAGGCTTTTTACGTCTCTTATTGTTTGAAGAACAATGCCTTTCTTCTTAGGGTTAGAAAATTTTAATCTAAGGGTGTTGTTTTTTTTATGTTGTTTAAGACTAGGAGTGTATTCAACAATAAGTGCAGGGTGGTCTTCAAATTCCAAATACTCACTTTTAGGAAGTCTTCGAGCTGTAGCTCAAACTATCTCATATGAAGTAAGATTAGCTTTAATTTTACTTTCGTCTGTTTTTATTGTAAATTCTTTTGACATTATTTATTTTAACCTATTTCAGGAAAAAATTTGGCTGTTATGGTTCATATTTCCTCTAGCCATTCTTTGACTGGCTTCTTCACTCGCAGAAACAAACCGTACTCCTTTTGATTTCGCAGAAGGAGAGTCCGAACTAGTTTCTGGATTTAATACAGAATACAGAAGAGGAGGATTCGCACTAATTTTTATAGCAGAATATGCTAGAATTCTATTTATAAGAGCTTTATTTACAATCCTTTTTTTAGGAAGAAACCCAGACTCATTTATATTTTATATTAAACTCTCATCTATTGTATTTGTTTTTGTATGAGTCCGAGGTACATTACCCCGATTACGTTATGACAAATTAATATTTATGGCTTGAAAAAGATTCTTACCAGTTGCCCTGAATTTTCTGATTTTTTTTATAGCAATTAAAAGATCTGATTCTTGGTTTTCCGCATGATGTGGTTTGGAACTTAATCTTATATCCTTTATTCCTTTTATAGCAGTGAAAAAGGACATATATACTTCCGAATCTTCGCTGAAGTACTTTCTTATTCAAGCACTTGGGTCTGCTATTATTGTTTTAAGATGTATTTGTATTATCGTTAGAGCATCAGCGTTATTATTGAAAATAGGAGCGGCTCCTATACATTTTTGATTTCCTTCTGTAATAAGTGGTTTAAGGTGGGGAAGATGTATAGTTTTAATGAGTATTCAAAAGCTAGCTCCTCTTGGTTTGTTATCTTATGGTGCTTTTGTTGGAAGAGTGGGAGGACTAAATCAGGTTTTCTTACGCAAGATTATGGCCTATTCCTCTATTAATCACATATCTTGAATACTTGTGGCTATACTTGTTGGAGATCGTTGTTGGACTCTTTATTATATATTTTATGTCTTAGTGTCTGGTAGGGTACTATATTTATTTTATTCCCAACAGATATATCATATTTCTCATATATGATCTTTGTTAAGAATATTGACTTTCATATGTTTATTATCTTTAGGTGGATTACCACCTTTTACTGGCTTTATTCCCAAGTGGTTTGTTATTCAGGAGTATTTTCCTTTATTTTTTCTACTTTCTGGAACTTTAATTAGTTTATATTATTATCTTCGTATTTATGTTTTATTTTTAACTATTGTTTTAACTTTATTAATCAGGGTGATTGTTATAGTGTTGGCTTCGTTTCTTTCTAAAAAAACCATTATAGACCGAGAAAAGAATTCTCCATATGAATGTGGGTTTGACCCTAAGGGGTCAGGGCGTTTACCGTTTTCTTTGCGTTTTTTTTTAATTGCTGTTATTTTTTTAATTTTTGATGTGGAGATCACATTGCTTATACCTTTAGTTTGTATTGTAAATATAGTTGATCTTTATTCTTGGTGTCTAAGGGGATTGTTTTTTTTGTTAATTCTTTTATTGGGACTTTATTACGAATGAAAAGAGGGCGCACTTGAGTGAATGTTAAAATATATTTTATTTTTAGTTTTATTGATTCCTCTCGCTTCAAACTGAGCTTTATTGCTAAATTTATCTATCTTATTAAGATTTTTTTGAATAATTAAAGCTAACCATCATTTTTTCTTATTCAATTTAAGATCCAATTTGGCAACAGACAGAATTAGTTATATTATAATCCTTCTAAGACTTTGGATTATAGTACTAATTATATATGCAAGGCAAAGAGTAGTCCAAAAAAACCAATCTCCTTTCCTATTCGCTACAACTTCAACAATTCTATGTTTATTACTTGTACTAACATTTTCATCTTGAGACTTATTATTGTTTTATATTTCATTTGAAAGTTCTCTTATTCCTACTCTTATTCTAATTATTGGATGAGGTTACCAACCAGAACGAATCCAAGCAGGTGTTTACATATTATTTTACACTCTTCTAGCCTCACTACCTCTTTTAGTATCCTTTTTAAGATTTTATCAATCCAGGGGCACTCTTACAATTAACCTTCTCTCAAAATCCATATGCTCAGATTTTACAACTACAATTTGATATTTATCAAGAGTTTTAGCTTTTCTAGTAAAACTCCCAATATTTTTTGCTCATTTATGATTACCCAAAGCACATGTTGAAGCCCCAGTGGCAGGATCAATAATGCTAGCAGGCGTATTGCTTAAATTAGGTGGTTATGGATTAATTCGAATCCTACCTTTTTTTTTAAAAATCAACAAAAGCATAACATGGCTTTGGATTAGAATTGGAGTTGTAGAGGAAGTAGTAGTGAGAATTATATGTTTACGACAAACAGATATAAAATCCCTTATTGCTTATTCTTCAGTTGCTCATATGGGTTTAGTTTTAGCTGGTTTAATACTTTATAATACCTGAGGACTCTCAGGTAGACTTACTATTATAGTAGGACATGGGTTATGTTCCTCAGGGTTGTTCTACCTAGCAAATGTAGTATACAGTCGAACTTCTACCCGAAGTTTACTAATCAACAAAGGTTTAATAGCTATTATACCTAGAATAAGATTTTGATGATTCCTGCTTAGTGTAGGAAATATAGCGGCTCCTCCTACAATTAATCTTCTAGGTGAAATTAATCTATTATCAAGTGTAATAACTTGAAATAAAGTTTCCATTTGAAGACTAATACTTCTATCATTTTTTAGAGCTTCTTACACAATTTTCTTATATGCATCTTCTCAACATGGTGTATTTTTTAATTCAATATTTTCTTTTTTCTCAGGAAAAACCCAAGAATTTTTAACTCTTTTCTTGCACTGAGCTCCATTAAATATTTTAATCTTAAAACCTCTTTTTAGGATTCTATGTGGACTAATTGCATTTTCGGCAACCCACAAACATCTCCTTAATACACTTTTAAGACTAGAATTCGTGATATTAAGAATTTTCTGACTATTAACCTTACTATTTTCAGAAATTTCATATGAAATTTACCTGGTTCTTTTTTTTCTAACGTTAGTTGCTTGTGAGGGAGCCCTAGGGCTCGCCCTAATGGTGTCAATTGTACGAACCCATGGCAATGATTACTTTAATATTTTTAACTCTTTACAATGTAGGATAATTTTTCTTTTAATAGTAAGATTTCGAGACTGTATCATCCTACTTATATTAGTATTCTGCTATGTAAAGATGAGACTTAGACATCATTCTTATGATTGTATGTATAGACTGATATCTGCTATTTTTAAGATTGTAACTTTTATTTCAGCAATAGTTCTTTTTTACAGGAAAGAATATATACATGGACACCCCCATACAGAACGATTTATGTATTTAGTTTTAATATTTGTTTTATCAATAAGACTCATAATTTGTAGCCCAAATCTAATTAGTATTTTACTAGGATGAGATGGACTAGGTTTAGTTTCTTATATCCTGGTTATTTTTTATCAAAACGAGAAATCAGCAAATGCAGGTATAATTACAGTACTATCAAACCGAATCGGGGATGTAGCCATTTTAATAAGAATTACTATTATATTTCATATTGGAAGTTGAAACTTCTATCATTATTTAGTAATTATTGCTGCAATAACAAAGAGAGCACAAATACCATTCTCAGCTTGACTACCAGCAGCCATGGCTGCTCCTACTCCTGTTTCAGCCTTAGTTCATTCTTCTACTCTAGTAACAGCAGGAGTTTACCTTTTAATTCGATTTAGACCTGCACTACAACCTACATTATTATTAATCGCATCTTTAACCATGTTTATAGCAGGATTAGGTGCAAACTTTGAGTATGATCTTAAAAAAATTATTGCTTTATCTACACTAAGACAATTAGGAGTTATAATTACAACATTAGCTATAGGGTTTCCATTTCTAGCCTTTCATCTTTTAACTCACGCTTTATTTAAAGCACTTTTATTTTTATGTGCAGGTGTTATAATTCATAATATAAAAGAATACCAGGACATCCGCACCATAGGAAGAACTAGTAAGTTCATGCCTTTAACAGTTATATGCTTTAACTCAGCAAATATAGCTTTATGTGGGTTTCCTTTTTTAGCAGGATTTTATTCAAAAGATTTAATTTTAGAAATAGCTTTTTCTTCAAATATCAATAGGTTAATCTTTTTTCTACTTGTATTTGCAACTGCTCTTACTGTGTCATACTCAGCACGATTGTTTTTCTATAGAATTTCTTCTACATTTAAACTAAGAACTTTTTCTAACCCTTTTGATAATGCAAAAGATATAACCTACCCGATATTAATGTTAAGGTTTGCATCACTAGCAAGAGGATGTTCTCTCCTATGGTTGATTTTTCCCGAACCACACATGATCTGCCTGCCTTTAACTTTGAAAATACTTCCTATTGTTATCATTGTTCTAAGAGCAATCTTCGGATATAGAATAACAACAAATATAATTAACGCTCCTCTTCCCACCATTATTCATTTTATAGGAAGAATATGATTTCTACCTTGGATCTCAGGATTCTCATTAGGAAAACCTTTCTTAGAGACTGGAAATCAATTCCAACTTTCGCTAGACAAAGGATGAAGAGAACTTATAGGCGCCCAGGGAATCTTCGATAATTTAATAACGTCTAGAAAAAAAGTTCAATTAGCCCAGGAAAATACAATTAAAGTGTTTATATTTAGATTTTTCCTTTGGAGTTTATTGTTTATACGAATGCGGCATCCTTTGTCAATAGGATTAGTTTTATTATTACAGACATGTTTAGTTTGTCTTTCTTCTGGTCTTTTATCTCTATCTTACTGATTTTCGTATATTCTTTTCTTAGTTTTTTTAGGGGGAATGTTAGTATTGTTTATTTATGTTGCATCTTTAGCTCCTAATGAACCTTTTATTTATTCTGATTCTGTAATAAATTTCACGCTGTTTATTGTTTTATACTTACTTTTGACTCTTTTCGTTGTTGTCGAGATTACTGGAAGATATTTTGGGCCGTTACGTTTTATA
KP276147.1_Alpheus_sp._Darwin12                  ATAACCAACTTATTCTCAAGTTTTGATCCCCTGTCGTCGATTTTAGATCTTTCCCTTAACTGACTATCTACATTCCTGGGGCTGACTCTAATCCCCTACTTATTTTGAACCGCACCGTCACGATGATCACTAGCCTGGTCAACACTCCACAAAGAATTTAAAACATTGCTAGGAGGAAGAACAATCGTCTTCATCTCAATCTTCTCTTTAATTGTATTTAACAACTTCTTAGGCTTAATTCCCTATGTATTTACCTCGACCAGACATCTAGCTTTCACTCTCTCCCTGAGCCTACCTCTGTGACTCTCGTTCATACTCTTTGGTTGAATCAATCACACTCAACACATATTCGCTCACCTAGTTCCAGCAGGAACTCCTGGCCCCCTCATACCCCTAATAGTTCTAATTGAAACTATTAGAAATATCATCCGCCCAGGAACCTTAGCAGTCCGACTGGCTGCAAACATAATTGCCGGCCACTTACTACTCACCCTACTAGGGAATACAGGGCCTTCCCTTCAATCCCTCCTGTCCCTACTTTTGGTGGCCCAAATCTTACTTCTAATCTTAGAATCAGCAGTAGCTGTAATCCAATCGTACGTCTTCGCCGCCCTCAGAACACTGTACGCCGGAGAAGTCATATCACCGATCCTATGATTAAACCTATACTTAATATTCTCTATCACCCTAGTAATTTTTATCGCCATATTCTACTACTTATACTTCATCTTCGGTGCTTGAGCCGGATTAACCGCACTCAGACTACTGATTCGGGCTGAACTTGACATAGCCTTCCCCCGAATAAATAACATAAGATTTTGACTCCTCCCCCCGTCCCTAACCCTTTTATTATCAAGACAGGGTGTAGGAACAGGATGAACTGTCTACCCTCCCCTTTCCGCGGGCATTGCCCATGCTGGTGCTTCAGTAGACCTAGGGATTTTTGCAGGGGTCTCATCTATCCTAGGAGCAGTCAACTTCATAACCACGGTCATCAACATACGATCTACAGGAATAACTATAGACCGAATACCCCTATTTGTCTGAGCTGTGTTCCTAACAGCAATCCTTCTTCTCCTAAGACTCCCAGGGGCAATCACAATACTGCTTACAGACCGTAACCTTAATACAGCCTTCTTTGACGCAGGAGGAGGTGACCCCATCCTATACCAACACCTATTCTGATTCTTTGGTCATCCAGAAGTCTACATTTTGATTCTCCCGGCCTTCGGAATTTCTCATATCGTCAACCAAGAATCAGGTAAAAAAGAATTCGTCGTGTGAGCACACCACATGTTTACAGTTGGAATAGATGTAGACACCTTCACATCCGCTACTATAATTATTGCGGTCCCAACCGGAATTAAAATTTTCGCGAACTCATCAATCGACATCACTCTTCACGATACTTATTATGTAGTTGCTCACTTCCACTATGTTTTATCCATGGGAGCTGTGTTTGGAATCTTTGCCGGGATCGCCCACTGATTCCCCCTTTTCACAGGGCTTACGCTAAACCCCCAATGACTTAAAATACACTTCTTTACCATGTTCATCGGGGTAAACATCACTTTCTTCCCCCAACACTTCCTAGGACTTAACTACGCGGACTACCCTGATGCCTACGTCACTTGAAATGTAGTGTCCTCGGTCGGGTCCACCATCTCTCTTATCGCTGTCCTAGGATTCATTTTGATTATCTGGGAAGGTATGGCAACACGAAAGGCGTGCGGTTTCCAAGACAGAGCCTCGCCTCTGATAGAGCAATTAATTTTTTTTCACGACCACGTAATACTAATCCTAGTTCTAATCACCACCATAGTAAGATACATAATATTTACTTTGTTCTCTAATAAACTCACCAACCGAGTCCTCCTTGAACACCAAGCTGCCGAAACTACCTGAACTATTCTCCCTGCCGTAACTCTAATCTTTATCGCCCTTCCCTCCCTGCGACTTTTATACCTCCTTGACGAAGTTGACCTCCCAACAATCACCTTAAAAGCCATTGGTCGCCAATGGTACTGATCTTACGAATACTCGGACTTCTTAATAGTTCGATTCGACGCATACATGACTAATTCCGACGACAGCGAAGAAGTTGTCTTCCGAGGATTAGATGTGGACAATCGAACAGTTCTACCGATGAACACCCAAGTCCGGACTCTAGTCACTGCTAGAGACGTGATTCATTCTTGAGCTGTCCCAGCCCTAGGCGTAAAAGTAGACGCAGTTCCAGGACGACTAAACCAAGCCAGGCTCAACATAACTCGACCAGGTTTATTCTACGGACAGTGTTCTGAGATCTGTGGACCTAACCACAGATTTATACCTATCGTAATCGAGAGGACCTCCACCAAATACTTTATAGACTGGGCTGCGCACCATACGTACCATCTTGTAGACATAAGCCCATGGCCCCTTACCGGATCAATTAGAGCAATAATACTTACTACAGGCTTAGTTAAGTGATTCCATCAATTTAACATCGATTTACTAATACTAGGAGTTCTAGTCACAATTTTAACAATGCTTCAATGGTGACGAGACATCACCCGAGAAGGCACCTATCAGGGCCTTCACACCTCACGAGTCGTCATCGGCCTTCAATGAGGGATGATCCTCTTCATCACATCAGAAGTCCTATTCTTTTTCTCATTCTTTTGGGCTTTTTTCCACAGAAGACTAACACCTGCAGTAGAACTAGGAACAATATGACCGCCCGCGGGTATTCAAGCTTTCAATCCTTTCCAAATTCCACTTCTTAACACAGCAATCCTGTTAGCCTCCGGAGCCACTGTAACATGGTCTCATCACTCCCTACTTGAATCCAATCACACTCAAGCCCTCCAAAGGCTAGCTCTTACAGTAGCCCTGGGGCTATACTTCACCGCACTCCAAGCCCTAGAGTACTACGAAGCCCCATTCACTATCTCTGACTCAGTCTACGGCTCAACGTTCTTCGTGGCCACCGGCTTTCACGGACTCCACGTCATTATTGGCTCATCATTCCTATTAATCTGCTTGTACCGAATGTACATGTGCCACTTTTCCAACAACCACCACTTTGGATTTGAAGCCGCAGCCTGATACTGGCACTTCGTCGACGTGGTCTGACTATTCCTGTATATATCAATCTACTGATGAGGTATGTCAATACCCCTACGTAAAACCCACCCCCTCTTCAAAATCGCGAACGGAGCAGTGGTCGACTTGCCCACTCCCGCCAATATCTCTATTCTATGAAACTTCGGCTCCCTTTTAGGACTGTGTTTAATCATCCAGATTGCCACCGGACTCTTCTTGGCCATACACTATACAGCCCACATCGACCTTGCCTTCTCCAGAGTCACTCATATTTGTCGAGACGTCAACTATGGATGACTTCTACGAACTATGCACGCGAATGGTGCCTCTTTCTTCTTTATTTGCCTATACATACACATCGGCCGAGGAATCTACTACGGATCTTTCCTCTACATACACACCTGATCAGTTGGAGTTATCATCCTATTTCTAGTCATGGCCACAGCCTTCTTAGGCTACGTCCTTCCCTGAGGCCAAATGTTCTGAGGCGCCACGGTCATTACAAACCTGTTTTCTGCCATCCCCTACATTGGAACCGAACTTGTTCAATGAATTTGAGGAGGATTTGCAGTTGACAACGCCACCCTAACGCGATTCTTTACCTTCCACTTCCTTTTCCCGTTTGCAGTCGCGGCAGCTTCAATAGTCCACATCCTATTTCTTCACCAAACCGGATCTAACAATCCTCTAGGGATATCCAGACAAATAGAAAAAGTACCATTTCACCCCTACTTTTCCTTCAAAGATATCGTAGGATTTGTAGTTATAGTCACAGGCCTTGTAATTTTATCCTTGCTAAACCCCTATTTATTAGGAGATCCGGACAACTTTATTCCTGCCAACCCCCTAGTCACCCCAGCTCACATTCAACCCGAGTGATACTTCTTATTCGCCTACGCTATCCTACGATCAATTCCCAACAAACTAGGAGGAGTAATCGCCCTAGCAATATCAGTCGCCATCCTCTTCATCCTCCCTTTCACTCACAAAGCCAAATTCCGGAGACTCACCTTCTACCCCCTTAATCAAATCCTATTCTGAACACTAGTTTCATCTGTCATCCTACTAACTTGAATTGGAGCCCGGCCGGTTGAAGACCCTTACATCCTAACAGGACAAATCCTTACCGCCCTCTATTTCGCCTTCTATATTATCAATCCCCTCTCCCTTATAATATGAGATAAACTAATATTGGTTTTAATAGTTTTGGCGGCTGTCGCCTTTTTAACTTTGCTTGAGCGTAAGATTTTAGGGTACATTCAAATTCGTAAGGGGCCTAACAAGGTTGGGTATATGGGTATTTTACAGCCGTTCGCCGATGCTGTTAAGTTGTTCACTAAGGAGCATACGTTCCCTACTGTCTCTAACTTTATTCCCTACTACTTGTCCCCTGTTTTTAGGTTGTTCGTTTCGTTGGTATGCTGGTTGATTATACCATATGAGATAGGTTTGATTTCTTTTAAGATGGGGATACTATTTTTCTTCTGTTGTATGAGTGCCGGGGTTTATTCCACGATAGGGGCTGGCTGGGCTTCTAATTCTAAGTATGCTTTGTTGGGATGTCTTCGTGCCGTGGCTCAGACGATTTCTTATGAAGTGAGGTTGGCTTTGATTTTGCTCAGGGTTTTATTTCTTCTAGGGGGGTTTAACCTAGAGTTGTTCTCTGAATATCAGCGTTATGGGTGATTCATGGTTGTAGGATTTCCGTTGGCTTTACTCTGGTTTGTCTCCGCTTTAGCGGAGACTAATCGGACTCCTTTTGATTTCGCAGAAGGAGAGTCTGAGCTAGTTTCGGGTTTCAATACTGAGTATAGCGGAGGAGGGTTTGCTTTGATTTTTATAGCTGAGTATTCAAGTATTTTGTTCATGAGGGCTTTAACTTCAATTTTCTTTTTAGGGGGGTTTCTAAGTAGGCCTTTGTTTTATGTGAAGCTGATGCTTGTAAGTTTCTGTTTCGTTTGGATTCGGGGGACACTCCCTCGCTTCCGATATGATAAGTTGATGTATTTAGCGTGGAAGAGGTTTTTGCCAGTGGCTTTAAACTATTGTATTTTCTTTGTAGGGTTAAAATCGTCCAACTCATGATTCACCAGCTGACTTGGGTTAGAATTAAACCTACTCTCATTCATCCCCATCATCTCATCCAGGTTTAATTCATACTCATCGGAAGCTGCTCTGAAATACTTTCTAATCCAAGCTCTAGGATCTACCATTATTCTCATCAGGGCAAGATCTATATGATTAATCTTAAGAGCCCTTCTCCTGAAGATAGGGGCTGCTCCTGTTCACTTTTGGTTCCCCTTGATTATACAAGGTGTATCATGAATGCACTGTATTATTTTAATAACTCTCCAAAAAATCGCCCCCCTGGTCCTTGTATCTTATTCCGCCCTTGTGGGTGCTATCGGAGGGCTAAACCAAACCCTTTTGCGGAAAATCTTAGCCTACTCCTCAATCAACCACATGGGCTGGATACTGGCCTCGATTCTTCTTAGCTCCGATGTCTTTTTCACATATATTTTAATCTACTCTATTGTCTCGTCTTCAGTAGTACTCCTCCTAAATTCAAACCAAATTTTCCACTTTAAGCAGATAAATATAAAAACAAAAACCGCCTCTTTTATAAGTCTTTTCTCTCTGGGTGGACTCCCACCCTTCCTTGGTTTTATCCCTAAACTCCTAGTAATCACCCTAATCATATGGCTGCTTCTTCTCCTCAGGGGGTCACTAATCACACTATTTTACTACACCCGAATTCTATCTTTATCAATCTTTATTTCAGTAATCTTTATCATTGCAAGGGCCCTGATAATCATCTCATCCTTACTCTCGAAAAAAACTATCAACGACCGAGAAAAGAACTCCCCATTCGAATGTGGATTTGATCCTAAGGGATCTGCACGGATACCCTTTTCACTCCGATTTTTCCTAATTGCAGTAATCTTCCTCATCTTTGATGTTGAAATCACCCTGCTGCTCCCCCTGGTTCCCATTATCTCTCTATCCAACATTAAAAGATGAGTCATAACCGGAGTCTTCTTCCTCCTTATCCTACTCCTAGGACTTTACCACGAATGAGCACAAGGGGCACTTGATTGAATGTTAAAGGTGGTATTTTTTACTGTATCGATAATTGGTGGCGTTGGGAGTTGGTTTGGTTTACAAGTCGGGATGTTTGCTGGTGCCCTTCTCTTTGCTTTTTGTGGGTTGAGTGAGTTTTTCTTTGGTAATTTAAGATTGATTTTTGGGGTGGATTTTGTAGGATATATTTTAATTTTATTGAGTTTTTGGATTGTGGGGTTGGTGTGTTCTGCAAGCCAGAAGATTTTTGATTCGGAGAACTTCCCTAAATTCTTTTTGTTGGTGATTGTTTTTTTGGTGTTGAGGTTGGTACTGACCTTTTCTTCGCTGGATTATCTGACCTTTTACATTTTCTTTGAAAGTTCTTTAATTCCCACTATAATTTTGATTCTAGGTTGGGGCTATCAGCCTGAGCGCCTCCAGGCGGGAGTTTATATGCTGTTTTATACGTTATTCGGGTCTTTGCCTCTGTTGGTTTCCTTGCTGGCTTTGTATAACAGAGGGGGCACCTTGGTGATGGCGCTAGTGTCTCCTAGTTTTTCTTCTAGCTTCTCAGATTTTATCTGGTATTTTTGTACAGTGTTTGCTTTCGTGGTTAAGCTCCCTATATTTATGGTTCATTTATGGCTCCCTAAAGCTCATGTTGAGGCTCCAGTAGCGGGGTCTATGGTGTTAGCGGGAGTCCTTCTTAAGCTGGGGGGGTACGGATTGTTGCGGGTGGTCGGTATCTTCCCGGGGGTAGGGTTGAGTTTTTCTTGAGTTTGGGTAAGGCTCGGTGTAGTGGGTGGGGTACTAGTTAGGCTAATCTGTTTGCGTCAGACTGATATTAAGGCTTTAATTGCCTATTCTTCAGTCGCTCATATGGGGCTGGTCTTGGCGGGCGTCGGTACTTTGAGCGCATGGGGTTATAGGGGGGCGGTTGTTGTGATGGTGGGTCATGGATTGTGCTCCTCAGGTCTTTTCTGTCTGGCAAACGTCGTCTATGAGCGATTGGGGAGGCGAAGGTTGTATATTAGAAAGGGGTTGTTAAATTTTATGCCTAGGATGGGCTTGTGGTGATTCTTGCTGAGGATCGGTAACATGGCGGCTCCCCCTACTCTTAATCTGCTTGGTGAGATTCAGTTGATTACTTCAATCGTGAGGTGGTCTGGCCTGGTGATTATTTCTGTTGGGCTGTTATCATTTTTTAGTGTGTCGTACAGTCTATATATGTATTCTTTGAGGCAGCACGGGAAGTATTTTAGGTCTGTCTTTTCTTGTTGCTCTGGTAAAGTCCGCGAGTACTTGGTTATAATATTACATTGACTACCCCTGAATATTCTAATTTTAAAGCCCTTAATTGGGGTTTTTGCTGGGCTATTGACGTTTGTATCAATTCGGAAACATTTGTTAAACACTTTGCTTAGTCTAGAGTTTATTATGGTTAATTTGTTTTGGTTTATGAGGGTGCTTTTAGGGTCCGTTGGGGGTGATCTGTATTTTAGTTTGTTTTTTCTGACGATGGCGGCGTGTGAGGGGGCTTTAGGTTTGGCTTTACTGGTATCAATTGTACGCACTCATGGTAATGATAATTTTAGGAGCTTTAGGATTTTAAAATGTAGGATGGTTTTTTTATTGGGGGGCTCTATCTTCTCAATATCGTTGAGGATACTTTACAGGGGGTCTTCTTATTTTATCGAGTGGGAGATTGTTAGTGGGGCTTGTATTCTGGATTGAATATCTATGATGTTTTCCTTCGTGACTTTTATTTCGTCTATAGTTCTATACTATAGAGGCGGTTATATAAGGGGGGATAAGAACATTGATCGGTTTTTATACTTGGTGCTGGGGTTTGTTATATCCATAGGGTTCTTGATTATTAGCCCTAACTTAGTAAGAATTTTATTGGGTTGAGATGGGTTGGGGTTGATTTCATATGCTCTGGTCATTTATTATCAGAACGAAAAAAGAGCGAACGCTGGGATGTTGACTGCCCTGTCTAACCGTGTGGGGGATGTTGCGATTTTAATTGGAATTTCAATTATGTTTAGGATAGGTGGTTGGAATTTTATATTTATATTCGTTGTGCTAGCAGCTATGACTAAGAGGGCTCAGATTCCCTTTTCAGCATGGCTGCCAGCTGCCATGGCGGCTCCGACTCCCGTGTCAGCTTTGGTTCACTCTTCTACTTTAGTTACTGCGGGGGTCTATCTGCTGATCCGGTTTAGGCCTAGCTTGCAAGGAGTTCTGTTAGTCTTGGCTAGGATGACTATGTTTATGGCTGGCTTGGGGGCAAATTTCGAGACGGATTTAAAGAAAATCATTGCTCTTTCTACTTTAAGTCAGTTGGGGGTGATGATATCTATCTTGTCTTTAGGGTGAGCAGAGCTAGCATTCCATTTACTTGCTCATGCTCTTTTTAAGGCTCTTCTTTTTATAAGAGCAGGGTCTATTATTCATAGTGTAGGGGATTATCAGGACATCCGGGTTATGGGGCGGCTGGTTAGTTATATGCCGCTCAGTGTTATGATAATTAATTTGGCTAACTTGGCTTTGTGCGGTAGGCCGTTCCTAGCTGGGTTTTATTCAAAGGACTTAATTCTGGAAGTGGCTTTCATGAATGAATTGAATGGGGCTTGTTTTTGGTTGTTAGTTCTGTCGACAGGGTTGACTGTGTGTTATACTTTCCGTTTAGTTTTTTATAGCATTTCTGGGGAGTATAACTTGTTTTCAAACTCTGCGGTGTCTGATGAAGATAGTGTAATAACTTACCCCATGGTTTCCCTAGGGGTTGGCGCTATCGTGGGAGGGTGCATGCTGTCTTGACTAATATTTCCGGCCCCATCTATGATTTGTATGAGGCCGGGGTTTAAACTGTTGGCTTTACTGGTTAGGGGGCTAGGGGGCTTCATTGGATACGTTCTGAATCTGATGTCGGTGGACTATTCGTTATATAACTTAGTAGTTTTTTCCGGCTCTATGTGATTTATACCTTTTATTTCCACTTATGGTGTGAGGGGTGTTCCTTTGGGGATAGGTCAGAAATATCACCAATATATAGATAGGGGTTGGTCTGAATACTACGGGGGGCAGGGGTCTTACCTGTTACTAAGGGGGCTTTCTCGGCAGATGCAATCAATCCAGGATAATAATATTAAGGTTTATATAATGGTGTTGTTAATGTGGTCCCTACTTTTTACACGGCTACGTCACCCCCTTGCCATAGGGCTCACTCTAATTCTACAGACCCTGTTAATCTGCCTCTCATCGGGCTCCGCCTCATCATTCACATGACTATCCTACATTCTATTCCTAATCTTTTTGGGGGCCACCCTAGTACTATTTATCTACGTAGCATCCTTGGCCTCCAACGAAATCTTTATCTACAGCCCTTCAACTTCTTTCCTAACATCGTTTATAATTCTCTATCTCCTTCTAACCCTAATCGTAATCGTAAAGATTAGATCTTCATCTACTGGCCCACTACGGCTATCG
NC_007010.1_Marsupenaeus_japonicus               ATAACAAACCTATTCTCAGTATTTGACCCTACTTCAAGAGTGTTAATATTACCTCTTAACTGGCTATCCACATTTCTCGGAATTTTATTTTTACCTATACTTTATTGAGCTATACCGTCACGGTGATCTCTGCTATGAACTACTCTCCACAAAGAATTTAAAACTCTATTAGGAGGTACTACACTTATATTTGTTAGACTATTTAGATTAATTGTCTTCAATAATTTTCTAGGTCTCCTACCTTACGTTTTCACGAGATCTAGTCATCTTACCATAACTCTTGCTCTGGCCCTACCCCTCTGATTAGCCTTTATGATTTTCGGATGAGTAAACCACACCCAACATATATTCGCCCATCTTGTTCCCCAAGGAACTCCGGGCCCGCTTATACCATTTATGGTCTTAATCGAAACCATTAGAAACATTATTCGACCTGGAACTTTAGCTGTTCGATTGGCAGCTAATATAATTGCAGGACATTTATTATTAACCCTCCTCGGGAGAACAGGACCTTCATTATCTACTCTTGTATCTATCTTAATCATTGGTCAAATCTTATTACTTATCTTAGAAGCTGCTGTAGCAGTTATTCAATCTTATGTTTTTGCAGTATTGAGTACCTTATATGCTAGTGAAGTTATAGCCCCCTTATTATGATTAAACTTATTCTTGATATTCTCTGCTACATTTGTTATATTCATCATCTTGAATTATTTCCTATATTTTATTTTCGGGGCCTGAGCAGGAATAACTGCTCTTAGTTTAATTATTCGTGCTGAGTTAGATATGGCATTCCCACGAATGAATAATATAAGCTTTTGGCTGCTGCCTCCTTCTCTTACTCTTCTCTTATCCAGAAGAGGAGTTGGAACAGGATGAACTGTGTACCCTCCTTTATCAGCTAGAATCGCACATGCAGGGGCCTCTGTAGATTTAGGAATTTTTGCAGGGGTTTCATCAATTTTAGGGGCCGTAAATTTTATAACAACTGTAATTAATATACGATCTACAGGTATGACTATAGACCGAATACCGTTATTCGTCTGAGCAGTCTTTATTACTGCACTTTTACTCCTATTATCTTTACCTGGAGCTATTACAATACTTCTTACCGATCGTAATCTTAATACTTCATTTTTTGACGCGGGTGGAGGAGACCCAGTCCTTTATCAACATTTATTCTGATTCTTCGGGCACCCAGAGGTCTATATTCTAATTCTTCCCGCCTTTGGAATCTCACACATCATCAGTCAAGAGTCGGGTAAAAAAGAATTTGTAGTGTGAGCTCACCATATATTTACAGTAGGAATGGATGTTGATACATTTACATCAGCAACAATAATTATTGCTGTTCCTACAGGAATTAAAATCTTTGCGAATTCTTCGATTGACATTATTCTCCACGACACTTATTATGTAGTGGCCCATTTCCACTACGTTCTCTCGATAGGAGCTGTATTTGGAATTTTTGCAGGAATTGCTCATTGATTTCCTCTTTTTACTGGTCTCACATTAAATCCTAAATGACTAAAAATCCACTTTTTAGTTATATTTGTTGGAGTAAACATTACATTTTTCCCCCAACATTTCTTAGGACTTAATTACTCTGATTATCCTGATGCCTACACAGCTTGAAATGTTGTTTCATCTATTGGGTCTACAATTTCATTAATTGCTGTCCTCGGATTTATTATCATTGTATGAGAAGCTATGGCAACATGAGGTTATTTAGGTTTACAAGACAGAGCTTCACCGCTTATAGAACAATTAATTTTTTTCCATGATCATGCTATAGTAGTACTAATCTTAATTACTACTCTAGTTGGTTATATGATGGCAACTCTTTTCTTCAATACTTTTACGAATCGCTTCCTTTTAGAAGGGCAAACCATTGAAATTGTATGAACAGTACTTCCGGCCCTTATTCTTATCTTCATCGCCCTACCTTCCTTACGATTACTTTATTTACTAGATGAAGTTAATAATCCAAGAGTTACATTGAAGACAATTGGTCATCAATGATACTGAAGATATGAATATTCAGACTTTTTACAAGTAGAATTCGATTCATATATGATCCCGACGAATGAACTTCCCGAAGATGGATTCCGACTTTTAGACGTAGATAACCGTACTATTCTCCCTATAAATACACAAATTCGAGTTTTGATTAGTGCCGCTGATGTTATTCACTCATGGACAGTTCCTGCCTTAGGAGTTAAAGCTGATGCTATCCCCGGACGACTTAACCAGGTGAGTTTTTTAATAAACCGACCAGGATTATTTTATGGTCAATGTTCAGAAATTTGTGGGGCTAATCACAGTTTCATACCAATTGTAATTGAAAGCGTTTCAGTTAACTCCTTTTTAAACTGAATTTCTCACCACGCCTTCCACCTAGTTGATATAAGACCATGGCCTCTCACAGGGTCTATTAGAGCAATAATATTAACAACAGGACTAGTTAAATGATTTCATCAATTTAACCCAGACCTTTTAGCCTTAGGAGTTCTAGCAACTACTCTTACAATAATCCAATGATGACGAGATATTACCCGAGAAGGAACTTATCAAGGTCTTCACACAAAAGCAGTTACTATTGGACTCCGATGAGGTATAATTTTATTTATTACGTCAGAAGTTTTATTTTTCTTTTCATTCTTCTGAGCCTTCTTTCATAGAAGTCTTTCCCCTAATGTAGAAGTAGGAAGATGCTGGCCCCCTGCCGGAATTCAAACTTTTAACCCATTCCAAATCCCTCTTCTTAATACTGCAATTCTTCTGGCCTCAGGTGCTACAGTTACTTGGGCTCATCACGCAATTATAGAATCTAACCATTCTCAAGCTCTCCAAGGCCTGGCTGTTACCGTATTTTTAGGATTATATTTTACAGCCCTCCAGGCACTAGAATACTACGAAGCTCCCTTTACAATTGCCGATTCAGTGTATGGTTCTACTTTCTTTGTTGCCACCGGATTCCACGGATTGCACGTTATTATTGGGAGAACGTTTCTTATGGTTTGTCTCTACCGCCTATATAAATGTCACTTTTCAGCTGCCCATCACTTTGGATTTGAAGCTGCTGCCTGATATTGACACTTCGTTGACGTAGTTTGATTATTCCTCTATATCTCTATCTATTGATGAGGAATGACAATACCAATTCGTAAATCTCACCCCTTATTTAAAATTCTAAATGGAGCAGTAGTCGATTTACCAGCCCCAGCCAATATTTCTACACTTTGAAATTTTGGGTCTCTCTTAGGTTTATGTTTAGTAATCCAAATTGTTACTGGGCTCTTTTTAGCTATACACTATACAGCCCACGTAGACCTTGCATTTTCCAGTGTAGCTCACATTTGCCGAGATGTTAATTATGGTTGACTCCTACGAACTCTCCACGCCAATGGTGCCTCCTTCTTCTTTATTTGCTTATATATGCACACAGGACGAGGTATTTATTATGGTTCCTTCCTTTACCTTCACGCCTGATCAGTAGGAGTTGTAATTCTACTTCTCGTGATGGCAACTGCCTTCCTTGGTTATGTCCTTCCCTGAGGTCAGATATTCTGAGGAGCAACTGTCATTACTAACCTTTTCTCGGCCATCCCTTATATTGGGCCAGATTTAGTCCAATGAATTTGAGGAGGTTTCGCAGTAGATAACGCAACACTAACACGCTTCTTTACCTTTCACTTTCTGTTCCCATTCATTGTAGCAGCAGCTACAATCATTCACATTCTTTTTATTCACCAAACAGGTTCTAACAATCCCCTAGGAATCGTTAGAAATGTAGATAAAGTACCATTCCATCCTTATTTTACATTCAAAGACATCACCGGATTTATCGTAATGCTAACTGCCCTTATTTTATTAACTTTACTAAACCCTTATCTTTTAGGAGACCCAGACAATTTTATTCCCGCTAACCCTTTAGTTACCCCGGCCCATATCCAGCCCGAATGGTATTTTTTATTTGCATATGCCATCTTGCGATCTATTCCTAATAAGTTAGGGGGAGTAATTGCCTTGGTTATATCTATCTTGATTCTTCTCATCTTACCTTTTACACATGCAGCTAAATTTCGGAGCCTTACATTTTACCCTCTTAACCAGACCATATTCTGATCTTTAGTAAGTATTGTATTCCTACTTACATGAATTGGAGCTCGCCCTGTTGAAGATCCTTATGTTATTACAGGACAAATCCTAACCGTACTTTATTTCTCATATTACATTATTAACCCACTCACCCTCATCTGGTGAGATAAAATACTATTAATTATTTGTGTGCTGGTAGGGGTGGCATTTGTGACCTTGTTAGAACGTAAAATTCTTGGCTACATTCAGATTCGTAAGGGACCTAATAAAGTAGGTTTTATAGGGTTGTTACAGCCCTTTGCTGATGCTGTTAAATTATTTACTAAAGAGCAGACTCTTCCTGTTATGTCTAATTTTCTCCCGTATTATTTATCTCCAGTATTTAGTTTGTTTGTTTCATTGATTGTTTGACTGGTAATGCCATACGAGTTGGGCTTGATGAACTTTAGAATAAGTACTTTATTTTTTTTGTGTTGCACTAGTTTAGGGGTATACACGACTATAAGAGCAGGATGGGCTTCTAATTCTAAATACTCTTTATTGGGGAGACTTCGAGCAGTAGCTCAAACCATTTCGTACGAAGTTAGGTTGGCTTTGATTCTTTTGTCTTTTATTTTTTTGATTGGTGGGTTCGACTTAGGATTATTTAGATTATATCAGCGAGATTTGTGGTTATTGTGATTTACTTTTCCGTTAGCTATAATCTGATTTGCTTCCTGTTTAGCGGAAACAAACCGGACACCATTTGATTTTGCAGAAGGAGAGTCTGAATTAGTATCTGGCTTTAATACGGAGTATAGAAGAGGGGGGTTTGCGCTAATTTTTATGGCCGAATATGCTAGAATTCTTTTTATAAGTATATTATTTTCACTAATCTTCTTGGGGGGAAATTTGTTGAATCCTTTTTATTACTTGAAGCTAGTTATGGTGGCTTTTGCGTTTGTCTGGGTGCGTGGAACATTACCTCGTTTTCGTTATGATAAGTTGATATACTTAGCTTGAAAGAGATTTCTACCTGTAGCTCTAAATTATCTCGTTTTTTTTATGGGCGTAAAATCATCTACTTCTTGGTTTGGTGCTTGAATCGGGCTAGAATTAAACTTACTATCTTTTATTCCTCTTATTTCCTCAAAAAACAATCAATACTCTTCTGAAGCTGCTTTAAAATACTTTCTCATTCAAGCCTTAGGTTCCTCAGTCATTATTATATCTGCCTCTTTTATAATACTTCTTACCGTTGCCTTACTACTAAAATCAGGAGCAGCGCCCTTCCATTTTTGATTTCCAAGTGTAATAGAAGGTCTACAGTGGCCTCAAGTAATTATTCTTATAACAATCCAGAAAGTAGCCCCTTTATCTTTATTATCATATTCTGCTTTAGTAGGAGCTATCGGAGGAGTTAACCAAACATTTCTTCGTAAAATTGTTGCCTATTCTTCAATTAACCACATGGCTTGAATAATATCAGCGATTTTGATTAGAGAAACTGATTGGCTTCTATACTTCTCTTTCTACTGCCTTATCTCCTCATCAGTAGCGATTCTTCTAAGTTTCCAAGAAGCCTTTCATATCTCTCATATTTCTCCAGAAATAAAAATATTAACATTTATATCTCTCCTCTCGCTTGGAGGTCTTCCACCTTTTACTGGATTTATTCCTAAATGAATTATTATCCAAGAATTTATTATTTTAACCGTTCTATTAGCTTCTGCTCTTTTAACGCTTTTTTATTATTTGCGAATGATTATCTTGTTATTTTCCATCCTTATTACGCTTGTTATTAGTTCTGTAGTTATAATTCTTGCTTCGCTCCTAGCAAAAAAAACAATTATAGACCGAGAGAAAAATTCACCATTTGAATGCGGATTTGACCCTAAAGGATCCGCCCGACTTCCCTTTTCCCTACGCTTTTTTCTGATCGCAGTTATCTTCCTCATTTTTGATGTTGAAATTACCCTTCTCTTGCCTCTTGCTATAATTATCAATTTTTCAAATATCTCTGCCTGAGCATTTACCGGATTCCTATTCATTTTAATTTTACTTATTGGACTCTATCACGAATGAAATCAAGGAGCTCTAGAATGAATGTTAAAATTTCTTTTAGCGTGTGTAATATTGATACCGTTGGTAAATTCGTGGTGAGCTGTTCAGAGTTCACTTTTTATTATCAGATTTATTATAGGGGTGTATTGTTGTCATGATTTCAGTAGTTATATGATGGGATGATGTTTTAATATGGATTCTTTAGGCTATATCCTGATTCTACTGAGATTTTGAATTACCGCGCTTGTGGTATGTTCTAGACAAAAGGTATTAAAGGAAAATAATTATCCTTCTTTGTTTCTATTGGTAAATATTTGTTTGTTATTTTTTTTAATTATGACTTTTTCAGCGAATGATTATCTGTTGTTTTACATTAGATTTGAAAGTTCTTTAATTCCAACTCTAATTTTAATTCTGGGGTGAGGGTATCAGCCTGAGCGATTGCAGGCGGGTGTCTATATATTATTTTATACTTTATTTGCTTCGTTACCATTGTTAGTGTCTTTAATTAGTTTATATAATATAAGAGGTAGATTAACATTAGGATTAGTAGAAGGAGTAAGAGGAAATGGGTTTATCTCTTGCATTTGGTACGCAGTAACCGTATTTGCTTTTATTGTAAAATTACCTATATTTTTAGTGCATCTATGGTTGCCAAAAGCCCACGTAGAAGCGCCTGTAGCAGGTTCTATAATTTTGGCCGGGGTTTTATTAAAGTTAGGAGGTTACGGTTTAATCCGAGTTTTACCTCTATTTAGAGAAGCTAATAAAGAATTATCTTGATTATGAGTAAGAATTAGTTTAGTGGGGGGAGTAGTAGTAAGATTAATATGTTTACGCCAGGTGGATATAAAGGCTTTAATTGCTTATTCTTCAGTAGCCCATATGGGGCTTGTTTTATCAGGGCTAGTTGTGTTTGGTTGGTGAGGGTTAAATGGAGCTGTGGTAGTAATAATTGGGCATGGATTATGTTCCTCTGGGCTATTTTGTTTGGCCAATATAGTATATGAGCGAGTTGGGAGTCGAAGATTATTAATTAGTAAGGGGCTGATAAATTTTATGCCTAGAATAGCTCTTTGGTGGTTTTTGTTAAGGGCAGGAAATATAGCGGCCCCTCCTACTTTAAATCTGTTAGGTGAAATTAGTTTAATTATTAGAGTGGTATCTTGAAGAAAAATCAGAATGGTAGCAATTTCTTTATTATCTTTCTTTAGAGCTGCTTACACACTATATATGTTTTCACTGAGCCAACATGGTAAGTACTATAGGGCTTTATTTTCTTGCTGTTCGGGGAAAGTGCGAGAGTATTTAATTCTTATACTACATTGGCTGCCATTAAATTTGTTAATTTTAAAACCTGTTGTAAGAGTTTTATGCGGATTATGAGTATTCGTATCTAAGCGTAAGCATTTATTAAATACTCTCCTTAGTTTAGAATATATTATGTTGAGAATTTTTTGAATTATAAGATTACATTTAGCTAATATGGGTCATGAGAGTTATTTCGTCTTATTTTTTTTAACTTTAGCAGCTTGTGAGGGGGCATTGGGATTGGCACTTTTAGTGTCAGTAGTGCGTACTCATGGAAATGATTGCTTTAGCAGATTTAGCGTTTTACAATGTAGAATGGTATTTTTGTTAAGAGGTTCTTTGAGTTGTGTTTCTTTACTCTGTTTAAAAAGAGGGCAAGCGTGGTTTATCGAGTGGGAGTTGGTTAGTATAACTTTAATTTTAGATTGAATATCTTTTATGTTCGGGTTTGTAATATTTATTTCCTCTATAGTGCTTTATTACAGAGGAGAATATATGTCAGGAGATAATAATATAAATCGATTTATATATCTGGTGTTGGCATTTGTTATGTCAATAGGTTTCTTAATTATTAGACCTAATTTAGTTAGAATTTTATTAGGTTGGGATGGCTTAGGGTTAGTATCATACGCCTTAGTAATTTATTACCAAAATGAAAAGTCGGCAAATGCTGGTATACTTACAGCTCTTTCGAATCGAGTTGGGGATGTAGCTATCCTATTGGCAATTTCTTTGTTTTTTAGATGTGGGGGATGGAATTTTTTGTTTTATTTGGTGGTTTTAGCAGGAATAACTAAAAGTGCTCAGATTCCATTTTCGGCCTGGCTGCCGGCGGCCATGGCAGCTCCTACTCCTGTCTCAGCTTTAGTTCACTCGTCTACTCTAGTTACGGCGGGAGTGTATTTATTAATCCGGTTTAGACCTGCTTTGCAAATAATTCTTCTTTTATTATCAAGTTTGACTATATTTATAGCCGGGTTAGGGGCAAATTTTGAATATGATTTAAAAAAAATCATTGCGTTATCTACATTGAGTCAATTAGGGGTAATAATAAGAATTTTGTCATTAGGGTATGCGGATTTAGCCTTTCACTTATTGGCGCATGCACTATTTAAGGCGCTCCTATTTATGTGTGCTGGGGCTGTAATTCACAGAGTGAAGGATTATCAGGATATTCGTATAATAGGAGGATTAGTATACCATATACCTTTGACGGGAATATGTATAAACCTTGCAAATCTTGCTCTGTGTGGGACACCTTTTTTAGCCGGGTTTTATTCTAAAGATATAATTTTGGAGGTAGCATTTATGTCACCTATTAATCTGGTGTCTTTTCTGTTATATGCTTTAGCAACCGGGTTAACCGTGTGTTATACGATACGATTGGTATACTATACATTATCGGGGGATTTTAATCTAGGTAATTTATACTCTGTAAGTGATGAGGGGAAAGTGATGACTAACCCTATAATAGGCTTAAGAGTAGGGGCTATTTTTGGTGGGGCTAGTTTGGCTTGATTAATTTTTCCTTGCCCCTATATAATTTGTATAAGACCTTTTTTTAAAACATTAGCTTTGATTGTAAGAGTAATTGGGGGAGTAGTAGGATACTTGTTAAATCTGAGTGCTGTTAGATATAAGTTGTACAAAACGGTCGTATTTTCAGGTTCAATATGATTCATACCTTATCTATCCACTTACGGAATTAGAAAAAACTTCTTGGGGAGTGGAGAGGCATACCAGAAAGTTGGAGATATAGGGTGATCAGAGTATTACGGGGGGCAAGGAATTTATTCGTTTGTTAGAAAAAGCTCTAAATATTTACAAGTTTTTCAGGATAATAGTATGAAGGTGTATATACTAAGTTTTCTTCTTTGGTCTATTATTTTTACCCGTCTATTACACCCTCTCGCTATAGGACTTATACTACTTTTCCAAACCATCATAATCTGCGTTACAGCTGGTCTTTCAATAAATTCTTTCTGATTTTCTTATATTCTTTTTCTAATTTTTTTAGGAGCTATATTAGTTTTATTTATCTATGTTGCTTCTTTAGCTTCAAATGAATCATTCATTTATAATTATACTACTATAAACCTTACTCTATTTATTGTGCTCTACTTACTTCTAACATTAATTGCAGTTGTAAAAATTACTAACACTTTTTTTGGTCCTTTACGCTTATCA
NC_019606.1_Austinogebia_edulis                  ATAACAAGATTATTTCCAATTTTTGAACCATCATCTAGGATTATATCTTTATCACTTAATTGAGCTTCGACCTTTTTAGGACTTTTATTTATTCCTTATCTATATTGAATTTCACCTTCACGATGATCTCTTATATGAAATACTCTTCATTTAGAATTTAAAACATTATTAGGAGGTAGAACTATTATTTTTGTTTCTTTATTCAGATTAATTGTTTTTAATAATTTTCTAGGATTATTACCTTATGTATTTACCAGAACTAGACACTTGGTAATAACTTTATCTCTCTCATTACCCCTATGATTAACTTTTATAATCTTTGGATGACTTAACCATACACAACATATATTTGCTCATTTAGTTCCCCAAGGAACTCCGCCTGCACTTATACCTTTTATAGTTTTAATTGAAACTTTAAGAAATTTAATTCGTCCAGGAACTTTAGCAGTACGATTAGCAGCAAATATAATTGCAGGGCATCTCTTATTAACTTTATTAAGAGGAACCGGCCCGTCGCTTTCAACTTTAGTATCTTTTCTTTTATTAACTCAAGTTTTATTACTTTTATTAGAATCTGCTGTAGCAATTATTCAATCTTATGTATTTGCAGTTTTAAGAACTCTTTATGCAGGTGAAATTATAGAACCATTATTATGATTTAATCTTTTTTTTATATTTCTTATTAGATTTATTATTTATTTTATTATAAATTATTACTTATATTTTATATTCGGTGCATGAGCCGGAATAACATCTCTAAGATTAGTAATCCGAGCAGAATTAGATATAGCCTTTCCTCGTATAAATAATATAAGATTTTGATTATTACCTCCTTCATTAACATTACTTTTAATAAGTAGAGGAGTAGGAACAGGATGAACTGTCTATCCTCCTTTATCTGCTGCTATTGCTCATGCAGGTGCTTCAGTTGATATAGGAATTTTTGCAGGTGTATCATCAATTCTAGGAGCTGTAAATTTTATTACAACAGTTATTAATATACGATCAGTAGGAATAACAATAGACCGAATACCTTTATTTGTATGATCAGTATTTATTACCGCCATTCTTCTATTATTATCTTTACCCGGAGCTATTACTATACTTTTAACAGATCGAAATTTAAATACCTCATTCTTCGATGCAGGTGGTGGAGATCCTATTCTATATCAACACTTATTTTGATTTTTCGGACACCCCGAAGTGTATATTTTAATTTTACCAGCCTTTGGAATTTCTCATATTGTAAGACAAGAATCAGGGAAAAAAGAATTTATTGTTTGAGCACATCATATATTTACTGTAGGAATAGACGTTGATACATTTACTTCTGCAACTATAATTATTGCTGTTCCTACTGGAATTAAAATCTTTGCTAACTCATCTATTGATATTATTCTCCACGATACTTATTATGTTGTTGCTCATTTCCATTATGTTTTATCTATAGGAGCTGTGTTTGGTATTTTCGCTGGTATTGCTCACTGATTTCCTTTATTTACAGGAGTATCTTTAAATCCAAAATGATTAAAAATTCATTTTTTAACTATATTTATTGGAGTTAATATTACTTTTTTTCCTCAACACTTCTTAGGATTAAATTATTCAGATTACCCTGATGCTTATACAGCATGAAATGTTATATCATCAATAGGATCTCTTGTATCCTTAGTTGCAGTTTTAGGTTTTATTATTGTAGTTTGAGAAGCCATGCCAACATGAGGAAATTTAGGATTTCAAGGCAGTGCCTCACCTTTAATAGAACAATTAACATTCTTTCACGATCATGCTATAATTGTTTTAATTTTAATTACAACTTTTGTGGGTTATATAATAAGATCTCTTTTTTTTAACTCACTTACAAATCGATTTTTATTAGAAAATCAAACAATTGAAATTATTTGAACTATTCTTCCTGCAATTATCTTAGTATTTATCGCCCTACCTTCTCTTCGTTTATTATATTTATTAGATGAAGTAAATAGACCAAGAGTAACCTTAAAAACAATTGGACATCAATGATATTGGAGATATGAATACTCAGATTTCCTTCAAGTAGAATTTGATTCTTATATAACGCCTACTTCCGATTTACCAGAATCAGGTTTTCGTCTTTTAGATGTTGATAACCGAACTGTGCTTCCTATAAATACCCAAATCCGAGTACTTATTACTGCTGCTGATGTTATCCATTCATGAACAGTTCCAGCACTAGGTGTAAAAGCAGATGCTGTCCCTGGACGACTAAACCAAGTTAGATTTATAATTAATCGTCCAGGATTATTTTATGGTCAATGTTCAGAGATTTGTGGTGCTAATCACAGATTTATACCTATTGTTCTAGAAAGAGTTCCAACTAATTCTTTTTTAAATTGAATTTCTATACATGCTTACCATTTAGTAGATATAAGACCCTGACCTTTAACAGGATCAATTAGAGCTATAATATTAACCACAGGACTTGTAAAATGATTTCACCAATTTAATATAGATCTTCTTATTCTAGGAATTTTAGCTACAGTGTTAACTATAATTCAATGATGACGAGATATTACCCGAGAGGGAACATATCAAGGTCTTCATACAAGAATTGTTATAAACGGTTTACGTTGAGGAATAATCTTATTTATTGCTTCTGAAGTATTATTCTTCTTTTCTTTTTTCTGAGCTTTTTTTCATAGAAGATTAGCACCAACAGTGGAAATTGGAATATGTTGACCCCCACTTGGAATTGAACCATTTAACCCATTCCAAATTCCTCTTCTTAATACTACAATTTTATTATCATCAGGAGCAACAGTAACATGAGCTCACCATGCCATTATAGAATCAAATCACTCCCAAGCTATTCAAAGATTAGCTCTCACAGTTATCTTAGGATTTTATTTTACAGCACTTCAAGCTTTTGAATACGTTGAAGCTTCCTTTACAATTGCTGATTCCGTTTACGGATCAACATTTTTTGTTGCAACAGGATTTCACGGTCTTCATGTTATTATTGGTTCATCATTTTTAGCTATTTGTTGGTATCGTTTATATATATGCCATTTCTCGGCTAACCATCATTTTGGATTCGAAGCTGCAGCTTGATATTGACATTTTGTAGATGTAGTTTGATTATTCCTTTATGTTTTCATTTACTGATGAGGTATGACAACACCAATTCGAAAATCACATCCTTTATTTAAAATTGCCAATGGAGCACTTGTTGATATACCATTACCGAGAAATATTTCAATTTTCTGAAATTTTGGTTCACTTTTAGGACTATGTTTAGTTTTACAAATTGCAACAGGATTATTTTTAGCAATACACTATACAGCCCATATTGACTTAGCATTTTCTAGAGTTAATCATATTTGCCGTGATGTTAACTATGGATGACTTTTACGAACACTTCATGCAAATGGTGCATCTTTTTTCTTCATCTGCTTATTTATACATATTGGACGAGGTATTTATTACGGATCATATATATTATTACACGCTTGATCAGTAGGAGTATTACTATTATTTGCTACTATAGGAACTGCATTCCTAGGATACGTCTTACCATGAGGGCAAATATTTTGAGGAGCTACAGTTATTACTAACCTTCTATCGGCTGTTCCATATATTGGTACAGATTTAGTTCAATGGGTATGAGGAGGTTTTGCCGTAGATAATGCTACATTAACTCGGTTTTTCACTTTTCATTTTTTATTACCTTTTATTATTGCCGCACTAACTATAATTCACATTCTATTCCTTCATCAAACAGGAGGAAATAATCCTCTAGGTGTATCTAGACAAATAGATAAAGTGCCTTTTCACCCATACTTCACATTTAAAGATATTATAGGATTCGGAGCAATATTATTATTTTTAATTATATTAACACTTCTTAATCCATATTTACTAGGAGATCCTGATAATTTTATCCCAGCTAACCCCTTAGTTACCCCCGCACACATCCAACCTGAATGATATTTTTTATTTGCATACGCCATCTTACGATCAATTCCTAATAAATTAGGAGGAGTAATTGCACTTGTATTATCAGTTGCAATTTTATTCATCTTACCATTTACACACTTTTCTAAATTCCGAAGATTAACATTCTACCCTTTAAATCAATTCATTTTCTGATCATTTGTAGCTACAGTAGTTCTTTTAACATGAATTGGAGCTCGACCAGTAGAAGATCCTTATGTTTTAACCGGACAAATTCTTACAATCATTTATTTTTCTTATTATATTATTAATCCACTAATTCTTATATGATGAGATAAAATACTATTAATTATTTGTGTTTTAATTAGGGTGGCTTTTGTAACTTTATTAGAACGAAAAATTTTAGGGTATATTCAGATTCGTAAAGGTCCTAATAAAGTTGGATTTATAGGCTTACTTCAGCCTTTTTCTGATGCAGTAAAATTGTTTACTAAGGAGCAAACAATACCTACTTTATCTAATTTTTTTCCATATTATATATCTCCAATTTTTAGATTGTTTGTATCATTAGTAGTTTGAAGCGTGATTCCTTATGAAACTGGGTTAATAAATTTTAATTTAGGAATTTTATTCTTTTTATGTTGTTTGAGATTGGGGGTCTATTCTACCATAGCAGCAGGTTGATCTTCTAATTGTAAGTATTCTCTTTTAGGTAGTCTTCGAGCTGTTGCTCAGACTATTTCTTATGAGGTAAGGTTGGCTTTAATTTTATTATCTATTATTTTTTTAGTAGGCGGATTTAATATAGAGTTATTTAATAATTATCAAAAAGAGTTATGATTTCTATGATTTACTTTACCTCTTTCTATAATTTGATTTGTGTCTTGTTTAGCTGAAACAAATCGTACTCCTTTTGATTTTGCGGAAGGAGAATCTGAATTGGTATCTGGTTTTAATACTGAGTATGGGGCTGGAGGTTTTGCATTGATTTTTATAGCTGAATATGCAAGGATTTTATTTATGAGAGCTTTATTTGTAATTATTTTTTTAGGGGGAAGCCCCTGTAGTATTTTATTTTATTTTAAATTAGGGGTAATTGCTTTTGCTTTTGTGTGGGTACGTGGTACTCTTCCACGTTTGCGGTATGACAAGTTGATGTATTTAGCATGAAAAGGGTTTTTACCTGTTTCTTTGAATTATTTATTTTTTTTTATAAGAGTTAAATCTTCACCAACATGATTAACAGCATGAGTGGGTTTAGAATTAAATCTTTTATCGTTTATTCCTATTATTACTATTAAAAGAAACGCCTTTTCATCTGGAGCTTCATTAAAATATTTTTTAATTCGAGCACTAGGATCAGCTACTATTATTGCCTCAGCTTCATTAATATTATTAATTGAATCAGCTCTTTTACTAAAAATAGGTGCTGCACCATTTCATTTTTGGTTTCCCCAAGTCATAGAAGGATTAGATTGAGCTTCTGCAATTATTCTTATAACAATTCAAAAACTAGCACCTATAGTTTTAATTTCTTATTCAAGATTAGTAGGCGCAATTGGAGGAATTAATCAAACTATATTACGAAAAATTCTTGCATTCTCATCTATTAACCATATATCATGAATATTATTATCAATATCCTTAAGAGAAATATATTGATCTTATTATTTTATATTTTATATTTTTATTTCATCATCTATTGCTATTTTATTTTTTTTTCAACAAGCATTTCATATCTCACATCTAGATCCTATAATTAAAATTTTAACATTTATTTCACTCTTATCATTAGGTGGACTACCTCCATTTATTGGATTTTTACCAAAATGATTAATTATCCAACAATTCTTCCCTCTAACTATTATACTATTTGCAGCCCTTATTACACTTTATTATTACCTCCGTATTATTATTATTATTTTTATTATTTTAATTACTATTTTATTAGCAACTATTATTATATTATTAGCTTCTACTTTATCAAAAAAGATAATTATTGATCGAGAAAAAAGGTCTCCTTATGAATGTGGTTTTGACCCTAAAGGGTCAAGACGATTACCTTTCTCATTACGTTTTTTTTTAATTGCAGTTATTTTTTTAATTTTTGATGTAGAAATTACACTACTATTACCTTTAGCTTCAATTATTCATATTACAAACATTTACTCATGATTAATTACAGGTTCGATTTTCTTAATTATTTTATTATTCGGCCTCTATTATGAATGATATCAAGGCGCTCTAGACTGAATGTTAAAATATATTTTATCTTTAATTATATTAATTCAAGTTAGGAGTCGGTGAGAAGTTGTTCAATTTTTTATGTTTTTTATAAGGTTTCTTTTTGGTGTTTTAAGGAGACATTTTTTTACATTTTCAGGACTAGGAAGGATATTGGGGTATGATTTTACTAGTTATATTTTAATTTTACTTAGTTTATGAATTATAGGATTAGTTGTAATATCTAGGTATAAAATTAAATTTATAAATAATTTTTCTTCTTTATTTTTAGTAGTTAATATTTTTTTATTAATTTTTTTAGTTATTACTTTTAGATCTTTAGATTATTTATTATTTTATATCAGATTTGAGAGGTCTTTAATTCCTACTTTGATTTTAGTTCTTGGCTGGGGTTATCAACCAGAGCGTGTTGAAGCTGGAGTTTATATACTTTTTTATACTTTATTTGCTTCTTTACCTTTACTTGTCTCATTACTTAGGATTTATAATTTGGATTTTAGATTGACTTTAAATATTGTAGGACATGTTGAGAGATTTAGTTTAATAAGAGAAATTTGGTATTTTGCAACTGTTTTTGCTTTTATTGTAAAGCTTCCTATATATTTATTTCATCTTTGATTACCTAAAGCTCATGTTGAGGCCCCAGTTGCTGGGTCTATAATTTTAGCTGGTGTTTTATTAAAATTAGGAGGGTATGGGTTGATTCGTGTTTTACCATTATTTAGAAGAATTAATAAATTGTATTCTGGATTATGAATTAGAGTTGCTATTTTAGGTGGATTTATGGTTAGAATAATATGTTTACGTCAAGTTGATATTAAATCTTTAATTGCTTATTCTTCTGTTGCTCATATAGGGTTGGTATTGTGTGGATTGGTAGTATTTGGTTGATGAGGGATAAATGGTGCAGTAATTGTTATAGTAGGTCATGGGTTATGTTCTTCAGGGTTATTTTGTTTAGCTAATATAGTATATGAGCGTACTGGTAGGCGTAGTTTATTAATTAGAAAAGGCTTATTAAGTTTTATACCTAGAATAGGTCTTTGGTGGTTTTTACTAAGTATTGGAAATATAGCTGCACCTCCTACTTTAAATTTGCTTGGGGAGATCAATCTTATTATAAGGGTTGTTAGTTGAAGATCATTAACTATATTAGGAATTTCTTTATTATCGTTTTTTAGTGCAGCCTATACTTTATATATATATTCTTTAAGTCAACATGGTGTTTTTTACAATTCTGTTTATTCTGTTTGTTCAGGGAAAGTTCGAGAGTATTTAGTATTGTTTTTACATTGATTTCCACTAAATATTTTAATTTTAAAATCTATTATTATAATTTTTTGTGGATTATGATCTTTTTGTTTATATCGTAAGCATTTATTAAATATATTACTTAGGTTAGAATTTATTATACTTGGTATTTTTTGAATAATAAGAATAGGTGTGTGTTTTTTAGGAGGAGAAGTATATTTTATTTTATTTTTTTTAACATTAACAGCGTGTGAGGGAGCTTTAGGGTTATCTCTTTTGGTAAGTGTTGTTCGTACTCATGGTAATGATTGTTTTAATAGGTTTAGAATTTTGGAATGTAGGTTAGTATTTTTATGTTTAATTTCTTTTATATTATTATCTATTTGATCTTTAAATTTAAGAATAATTAATATTGTTGAGTGGGAGTTTATTTCAGTTAGTTTAATTTTTGATTGAATATCTTTTATATTTAGGTTTGTTTTTTTTATTTCTGCAATAGTTTTATATTATAGAGGTGATTATATAATAGGTGATTTAAATTTTAATCGATTTATATATTTAGTTTTATGTTTTGTTGCTTCTATAGCAGCATTAATTATTAGACCTAATTTAATTAGAATTTTATTAGGCTGAGATGGATTAGGTTTAGTATCTTATGCATTAGTAATTTATTATTCTAATGAAAAATCTGCTAATGCAGGTATATTAACTGTTTTATCTAATCGTGTCGGTGATGTTGCTATTTTATTAAGTATTGCTTTAATATCTAATATTGGAGGATGAAATTTTTTTTATTATTTTATTGTTTTAGCGGCTATAACTAAGAGTGCACAAATTCCTTTTTCGGCTTGATTACCTGCTGCTATAGCAGCACCTACTCCTGTGTCATCATTAGTTCATTCATCAACACTAGTAACCGCCGGGGTATATCTTCTTATTCGGTTCAGAAATGCTATTCAATCTTTTTTATTAATTATTTCTTGTTTAACTATATTTATGGCTGGATTAGGTGCTAATTTTGAATATGATTTAAAGAAAATTATTGCTTTATCTACTTTAAGTCAATTAGGTGTAATAATTAGAATTTTAAGTTTAGGATTTGCAGATTTAGCTTTTCATTTATTATCTCATGCTTTATTTAAAGCACTATTATTTATATGTGCAGGTGTAATTATTCATAATGTGAAAGAATATCAAGACATTCGTTGTATAGGGGGTCTTGTTGAATTTATACCACTTACTAGAATATGTATAAATTTAGCTAATTTGGCTTTATGTGGAATACCTTTTTTAGCTGGATTTTATTCTAAGGATATAATTTTAGAGGTGGCATTTATAAGAAAAATTAATTTTATTTCATTTATTTTATATGCTTTAGCTACTGGTCTTACTGTTTGTTATACATTTCGTTTAATTTATTATAGGTTAAGAGGAAATTTTAATTTAGGAGGTTTAAGTTTTATTTCTGACAATTCTATTATTATAACAAGTCCTATACTTGGTTTAAGAATAGGGGCTATTATAGGAGGTTGTTTTTTATCTTGGTTGATTTTTCCTGAGCCTTATATAATTTGTATAAGAATAGAATTTAAAACTTTACCGTTAATAGTTAGGATTTTAGGTGGATTTATAGGTTATATATTAAATATTATTAGAGTAAATTTTAGTTTATATAAAGAAGTAGTAATTATAGGATCAATATGATTTATACCTTTTTTATCTACATTTAGGCTTAATTTATCTAGATTAAAAATTAGTCATTTAATTATTAAAAGAGGTGATGGAGGTTGATCTGAATTTTACGGTGGTCAAGGAGTATATAAGTTTATTATTAATAATTCTCAACATCTTCAAATTTTTCAAGATAATAGAGTAAAAATTTTTATAAAAATTTTTATAATTTGATCTACACTCTTTTCGCAATTAACTCACCCTTTATCTATAGGATTAGCCTTACTCCTCCAAACCACTTTAATTTGCTCATGTAGAGGAATTATATTACCATCATTTTGATTTTCCTATATTCTTTTCTTAATTTTTTTAGGAGGAATATTAGTATTATTTATCTACGTTACATCTTTAGCATCAAATGAACCCTTTATTTATAATCAATCAATAATAATATTCACTATTCTTATTGTTATTTACCTTTTATTAACACTTTTCGCTGTAGTTAAAATTACTAATTCTTTTTTCGGCCCTTTACGATTATCA
NC_006880.1_Macrobrachium_rosenbergii            ATAACAAACCTGTTCTCTAGATTTGACCCAATCTCCACAATGAATCACTTATCTCTGAATTGAGCATCAACAATATTAGGGCTGCTATTCACTCCCTACCCATTCTGAGCCATACCTTCACGCTCTTCACTAATGTGAACATCCCTGCACAAGGAATTCAAAACCCTCCTAGGAGGAGGAACCATCATGTTTGCATCCTTATTTAGATTCGTCGTGTTCAACAACTTCTTAGGACTCATACCGTACATCTTCACTAGAACAAGGCACATGTCAATAACACTATCTCTAGCCCTACCACTATGAATAGCATTCATACTGTTCGGGTGAATTAATCGAACCCAACACACATTCGCCCACCTTGTCCCAGCCGGGACACCAGGCCCACTTACACCGGTCATAGTATTAATTGAAACCATCAGAAACGTCATTCGCCCAGGAACTCTAGCCATCCGGTTAGCAGCCAACATAATCGCTGGGCACCTCCTTCTAACACTCATAGGAAACACCGGACCTCACTTAGGCACAGCCGTATCTATACTAGTACTAGCCCAGATCCTTCTTCTTATTTTAGAAGCAGCAGTTGCTGTGATTCAATCTTATGTATTTGCCGCCGTAAGAACCCTCTATGCTAGAGAAGTAATAGCCCCCCTATTATGATTAAACCTCTATATATTTTTCACAGTAATACTAGCTCTAATTATTATCTCAGGATACTTCCTATATTTTATCTTCGGAGCGTGAGCAGGCATGACGTCACTAAGACTCTTAATTCGAGCAGAATTAGACATAGCATTCCCACGCATAAACAACATAAGATTCTGACTCCTACCCCCATCTCTAACACTTCTTCTCTCCAGAAGAGGGGTTGGCACAGGATGAACTGTTTATCCACCACTAGCGGCCGGTACCGCCCACGCCGGGGCATCGGTAGATCTAGGTATTTTTGCAGGAGTTTCTTCAATCTTAGGGGCTGTCAACTTTATTACCACAGTGATTAACATACGAGCCCCAGGAATAACTATAGATCGACTGCCCCTATTCGTATGAGCCGTATTTCTAACAGCCATCCTGCTTCTTCTCTCACTACCAGGAGCCATTACCATACTCTTAACTGATCGAAACCTAAATACATCCTTTTTCGACGCGGGAGGAGGGGACCCTATTCTCTACCAACACTTATTTTGATTCTTTGGGCACCCAGAAGTATACATTTTAACCCTACCGGCCTTCGGTATCTCTCACATTGTAAGACAAGAGTCAGGGAAAAAAGAATTCGTTGTCTGAGCGCACCACATGTTCACCGTTGGGATAGACGTAGACACATTCACCTCCGCCACAATGATTATTGCCGTGCCGACAGGAATCAAAATTTTCGCTAACTCATCTATTGACATCATCCTCCATGACACATACTACGTAGTTGCTCACTTTCACTACGTTCTATCCATAGGAGCCGTATTCGGCATCTTCGCAGGAATCGCTCACTGATTCCCCCTATTCACAGGCATATCTCTTCACCCCAAATGACTAAAAATCCACTTCACAACAATGTTCATTGGAGTCAATCTCATCGTCTTTCCTCAACACTTCCTAGGACTAAATTATTCAGACTACCCAGATGCCTACACAACGTGAAACGTCGTATCTTCAATTGGATCATCAATCTCCCTAATCGCAGTGTTAGGATTTATCATAGTAGTATGAGAGGCAAATGGCAACATGAAAAGCCCTAACCTCCAAGACGCAGCATCCCCTCTCATAGAACAACTAATCTTCTTTCACGATCATGCAATACTAGTTCTTATTCTAATCACCACCTTAGTCGGATTCATACTCTCATCTCTACTTTTCAACTCACTAACAAACCGAATCCTACTAGAGCACCAAACTATCGAGACAATTTGAACAATCCTACCTGCAATTATCTTAATCTTCATTGCCCTCCCATCACTGCGTCTCCTATACCTGCTAGACGAAGTAAATAACCCTAGAGTAACTTTAAAAGCTATCGGACGGCAATGATATTGAAGATACGAATATTCAGATTTCACACAAATCAGATTTGACTCATACATAGCATCAAGACAAGACATCTCAGAAAGAGAGTTTCGACTCTTAGAAGTAGATAATCGAAGAATCTTACCCATAAACACCCAAATCCGAGCCCTCATTAGAGCAGGAGATGTAATTCACTCATGAACAGTCCCAGCCTTAGGGGTAAAAGCAAGCACAGTGCCAGGCCGACTAAATCAAATTAAATTCCAAATTAACCGACCAGGGCTGTTCTACGGGCAATGTTCAGAAGTTTGCGGAGCTAATCACAGATTCATACCTATTGTCGTAGAAAGAACTTCAATTAAATCCTTCTTAAACTGAATTTCACACCGTGCCTACCACCTAGTAGACGTCAGACCGTGACCCCTTACCGGATCCATTAGAGCCATAATACTTACCACAGGACTTGTAAAATGATTCCACCAATTTAACATAGACCTTTTAATCCTAGGAGTCGTTGCAACATTACTAACAATAATCCAATGATGACGAGACATTACACGAGAAGGAACATATCAGGGCCTACACGCGTCAAAAGTGGTCGACGGCCTCCGGTGAGGAAAGATTTTATTTATTGCCTCCGAAGTCCTCGTTTTCTTTTCATTCTTCTCAGCTTTTTTCCATAGCAGACTGTCCCCCACGGTGGATCTAGGAACATGCTGACCACCAGCAGGAGTCATCACCCTCAACCCATTCCAAATTCCCCTTCTAAACACAGCAATTTTACTGGCCTCAGGAGCCACTGTAACTTGAGCTCACCATGCTCTTCTTGCCTCTAATCACACCCAAGCCCTTCAAAGTTTGGCACTCACTGTCACCTTAGGTATATACTTCACAGCCCTACAAGCTATAGAATACAACGAATCCCCTTTCACAATTGCAGACTCTGTTTACGGATCAACGTTCCTCGTAGCCACAAGGTTCCACGGGCTTCATGTAATTATTGGATCCTGCTTCCTTCTTGTATGCCTCTACCGAATATACATATGCCACTTCTCTTCAGCCCACCACTTTGGCTTTGAAGCAGCCGCCTGATACTGACACTTCGTAGACGTAGTATGACTATTCCTCTATATCTCAATCTACTGATGAGGAATGACAGCACCCATACGAAAATCACATCCCCTACTTAAAATCGCCAACGGAGCTTTGGTAGATTTACCTAATCCAGCTAACATTTCTATTCTATGAAATTTTGGTTCTCTACTAGGCATATGCTTAATAGTTCAAATCGCAACAAGACTATTTTTAACTATACACTACACAGCAAATGTAGATTTAGCATTCTCAAGAGTAGCTCACATTTGCCGAGATGTAAAGTATGGATGACTCCTTCGAACAGTACACGCCAACGGCGCCTCATTCTTCTTTATTTGCTTGTACAGACACATCGGACGAGGAATCTACTATGGGTCATTCTTATATATGCACACCTGATCAGTTGGAGTAATTATTTTATTTCTGACTATAGCAACAGCATTTCTAGGATACATACTCCCCTGAGGACAAATATTCTGAGGAGCCACTGTAATTACCAACTTAATATCTGCAATTCCATTTGTAGGAACAGACTTGGTACAATGAATTTGGGGGGGATTCGCAGTAAGTAACGCAACGCTAACACGATTTTTCACCTTCCACTTCCTGTCCCCATTCATTATCGCAGTTGCCTCTATAGTCCATATTTTATTTTTACACCAAACAGGATCTAACAATCCCTTAGGAATCTCCAGACAACTAGAAAAAATTCCCTTTCACCCCTACTTCTCGTTCAAAGACATCGTAGGATTCGTAGTCACACTAGCTGCCCTCATCCTCCTCACACTCCTCGATCCTTATCTCCTAGGAGACCCAGACAACTTCATTCCGGCCAACCCCCTGGTCACCCCCGCTCATATTCAACCAGAATGATATTTCCTATTCGCTTACGCAATTCTACGATCAATCCCCAATAAACTAGGAGGAGTTATCGCCTTAGTGATATCAGTAGCCATTTTATTCATCTTACCATTTACACACAAAAACAAATTCCGAAGATTAGCCTTCTACCCAGTCAGACAAATCTTATTCTGATCTATAATTACAATCGTAATTTTATTGACATGAATCGGTGCTCGACCAGTAGAAGACCCTTACATCCTCACGGGACAGATCTTAACAGTCTTATATTTCTCATTCTTCATTATTAACCCGCTAGCAATAGTTGTATGAGACAAACTCATATTAGTGATTTTAGTTTTGGTTTCTGTAGCTTTCTTTACATTACTTGAGCGTAAGACCCTAGGTTATATTCAGATTCGTAAGGGCCCTGATAAAGTAGGCTATGCTGGTTTATTACAGCCTTTTGCTGATGCTGTTAAGTTATTTACTAAAGAGCAAACTTTTCCTACCATGAGTAATTTTATTCCTTATTATTTGTCTCCTGTGTTTAGGTTATTTATTGCCTTGGTTTGTTGGTGTTTAATGCCGTACGAGTTGGGATTGTTTTGTTTTGAGTTCGGTGTTTTGTTTTTTCTCTGTTGCACGAGAGCAAGAGTGTATTCTACTATGGGCGCCGGTTGGGCTTCTAATTCTAAGTATTCTCTTTTGGGTTGTCTTCGTGCTGTTGCTCAGACTATTTCTTACGAGGTGAGTCTTGCTTTGATTCTATTAAGCATGTTGTTTTTGGTAGGTGGTTTTGATTTGAGATTGTTTGAGAGGTATCAGCGTTATTGTTGGTTTTTTATTTTAGGGTTTCCTTTGGCTTTGTTATGGTTTGCTTCTTGTTTGGCTGAAAGTAACCGAACTCCTTTTGATTTCGCGGAAGGTGAATCTGAGTTAGTGTCAGGATTTAATACCGAGTACAGAGGAGGAGGATTTGCTTTAATTTTTATAGCTGAGTATGCTAGGATTTTGTTTCTGAGAGCTCTTTTTTCTATTATTTTCTTAGGGAGTGGACTTGTTTCCTTACTGTTTTATGTGAAAATTATGTTTATCGGTTTCTGTTTTGTATGGGTGCGTGGCACTTTACCTCGGTTCCGTTATGACAAGTTGATGTATCTTGCTTGAAAAAGGTTTCTTCCTGTGGCGTTAAATTATTGTATTTTTTTTATAGGGTTGAAGTCCTCACCCTCATGGTTTATTAGCTGAGTGGGACTTGAACTTAACCTCCTCTCCTTCATTCCTCTAATTTTCTCAAAACAAAACACCTTTTCTTCGGAAGCTGCTTTAAAGTACTTTCTAGTGCAAGCGATAGGATCAGCAGTACTACTAGCAAGAGCCTCCACCCTTTTAATTATTCTTTGTGCTCTCCTCCTCAAGATAGGAGCAGCCCCCCTCCATTTTTGGCTCCCCCCAATCATACAAGGCATCTCATGACCTCAATGTATTATTTTAATAACTGTTCAAAAAGTAGCTCCAATGGCGATAGTGACCTACTCTGCAATCTTAGGAGGAATTGGAGGTCTCAACCAAACACTCCTGCGAAAAATTATAGCCTATTCGTCTACCAGCCACATAGGCTGAATACTGGCCGCCATCTCTTTAAACACTACCATTTGAGCCAATTATCTACTAATCTACAGGATTATCTCTGCCTCGCTGGCAATCATAATAAATCAAAATCAACTTTACCACATCAAACAACTCTCCCAAATAAATAAAATTAGAGTTTTTCTAAGCTTGTTTTCTCTAGGTGGACTACCGCCATTTCTAGGATTCCTACCCAAACTAAGAGTCATTAAAGAAATCCTATGGGTCAGATCCCTGACCATAAGAGCCCTAATCACACTATTCTTCTATACTCGAATGCTAATCACAATCGTCCTTATCAGCATCATTCTAGCTATCTCAACAGCAGTCATACTCATCTCCACCCTCTTAGCAAAAAAAACCATTGCTGATCGAGAAAAAAGATCCCCATTCGAGTGTGGGTTCGACCCAAAAGGATCTGCTCGCATGCCCTTTTCCTTACGATTTTTCTTAATCGCTATCATTTTCTTAATTTTCAACGTGGAAATTACCCTCTTACTCCCCCTAACCACTATCATTACCTTTACAAACGTAAAAACATGAACCGTAACAGGCTTATTCTTTCTCCTTGTTCTACTCCTAGGGCTCTATCATGAGTGGGCGCAAGGGGCTCTAGAATGAATGTTAAAGTTTATTTTGATGGTTTTGTTGATAACTTTGGTAGTTGATAGATGATTAGCTGTGCAGGTATCTTTATTTGTGGCCAGTTTTGTATTCGGGGTCTATTCACTTAATGGGTTCTCTTTTTCTTGCTTAGGTCTTGGGTTTGGGTTGGATTATATTGGGTACATTTTAATTTTATTAAGTTTTTGGATTATGGCTCTTGTTGTCAGAAGAAGACAGAAGGTTGAAAATTTTAAGGATTTTGACAAAGTGTTCTTGTTGGTTAATGTCTTTTTGTTATTGAGTTTGGTGCTAACTTTTTCTTGTCTTGATTATTTAATATTTTATGTTAGTTTTGAAAGTTCTTTAATTCCTACTATAATTTTAATTCTAGGATGAGGATATCAGCCTGAGCGATTGCAAACCAGTGTATACATATTGTTTTACATTTTGTTTGGGTCTTTGCCTTTATTAATTTCTATTTTGAGTTTGTATAGAAGTGGAGGCTCTGTGACTTTTGGTTTGTCTTTGGTTCCTGATTGTAGGGCGAGGCTACTGGGGGTTTGGTATGTTTGTAGGATTATGGCTTTTATCGTTAAGCTTCCAGTTTATTTAGTTCATTTGTGATTACCTAAAGCTCATGTGGAAGCTCCAGTGGCCGGGTCTATGATTTTGGCTGGTGTTCTGTTGAAATTAGGTGGGTATGGTTTGGTACGTGTATGTCCTCTTTTTGTTCATTCAGCTGTAACTTTCAGGTGATTGTGGGTCTCGGTGGGCCTGTTGGGGGGAATTTTTGTGAGTTTCATTTGTTTACGTCAGACTGATATCAAGGCTTTAATTGCTTATTCTTCTGTGGCACATATGGGGTTGGTATTATGTGGCCTTAGTGTTTTCAGGTGGTGGGGGCTGTCTGGTGCTGTTTCTGTGATGGTGGGACATGGTCTTTGTTCTTCCGGTTTATTTTGTTTGGCTAACATAGTGTATGAGCGTCTGGGAAGACGAAGGTTGTTGGTTAGAAAGGGTCTACTTAACTTTATGCCTACTATAGCTTTGTGGTGATTTTTACTGAGAACTGGCAATATAGCTGCGCCTCCTACAGTTAATTTATTAGGTGAGATTAGTCTTATTTTAAGTGTAGTTTCTTGGGCGTTGTTGGCAATACTTCCGGTTGCTCTTCTTTCTTTTTTAAGAGCTGCTTATAGGCTTTATATGTTTTCTTTAAGTCAGCATGGGAAATATTTTAGAGCTTTGTTTTCTTGTTGTTCTGGTAAGGTTCGGGAGTATTTAGTTTTAATGCTTCATTGATTGCCTTTAAATATTTTAGTGTTGAAACCTTTGTTCTGTTTGTGCTGTGGCTTGTTGGCTTTTGTGGGTAAGCGGAAGCATTTATTAAATGTGCTGTTGAGTTTAGAGTTCATTATAGTAAATATTTTTTGGTTTATGGCTCAGGCTTTCGGTCATTTAGGGGGGGATTTATATTTCGTGTTGTTTTTTCTTACTCTTGCTGCTTGTGAGGGGGCCCTGGCTTTGGCTCTTCTTGTTTCTATCGTTCGTAGCCATGGTAGTGATAATTTTGGGAGTTTTAATGTTTTAAGATGTAGTATAGTATTTTTATTGATCGTATCTGTCGTTAGTTTATCTTTGAACTTGCTTTTTTCTGGTTGCTGTTATTTTTTGGACTGGGAGTTGGTCAGGATGGCTTTAATTGTTGATTGAATATCGATGATGTTTTCTTTTGTTTGTTTTATTTCTTCTATAGTTTTATTTTATAGAGGTGGTTACATGTCTGGAGATCATAATATCGGGCGTTTTATATACTTAGTTTTAGGATTTGTTCTCTCTATGCTTTTATTAATTATTAGTCCCAACATAATTAGTATTTTGTTGGGTTGAGACGGCCTAGGGTTAGTGTCTTATGCTTTAGTCATTTATTATCAGAATGAAAAATCTGCTGGTGCTGGAATGTTGACTGCTTTATCAAATCGGGTTGGTGATGTCGCTATTTTACTTGGTATCTCTTTGATATTGAGTTTAGGGGGCTGGAATTTTTATTTTTATTTGGTTGTGTTGGCGGCTATAACTAAAAGAGCTCAAATTCCATTTTCCGCTTGACTTCCTGCTGCGATGGCAGCTCCGACCCCTGTTTCTGCTTTAGTCCACTCTTCGACACTGGTTACTGCTGGGGTTTATCTTTTAATTCGGTTTAGTCCTAGGTTGAGTACTTTGTTGCTGTTTTTGGGGTGTTTAACCATGTTTATGGCCGGGTTAGGGGCTAATTTTGAAACTGACTTGAAGAAAATTATTGCTCTTTCTACTTTAAGTCAATTGGGTGTAATAATTACTATCTTAAGGTTGGGTTGGGCTACTTTGGCTTTTCATCTTTTAACTCATGCTTTGTTTAAAGCTCTTTTATTCGTGTGTGCTGGGTCTATTATTCATAGGGTTGGGGATTATCAGGATATCCGAATAATAGGGGGGTTAGTCAATTTTATGCACATTAGGGTGATATGCATTAATTTGGCCAATCTTGCTCTTTGTGGTTTTCCTTTTTTAGCTGGGTTTTATTCTAAGGATTTAATTTTAGAAGTGGCTTTTTTAAATCCTTTGAATGAGGTTTGTTTTTGATTATTAGCTTTGGCCACTGGTCTTACTGTTTGTTACAGGTTTCGTCTGGTTTACTATAGGCTTAGTGGAGATTATAATTTGAGTTCAGTTTCTTCAGTAAGTGACTCTGATGTCTTAATGACTTGGCCTATGCTTGGATTGAGAGCTGGGGCTGTAGTGGGTGGGGCTGCTGTCTCTTGACTTGTGTTTCCAGCTCCTGTTATAATCTGTTTAACTCTTCCTGTGAAATTGCTTGCTTTAGCTGTTAGTTTAATCGGGGGCTTTGTTGGATATGTTTTGAATTTGATGGTAGAAAACTATAAGCTTTATCCTGTGGTTGTGTTTTCTGGTTCCATGTGGTTTATGCCCCTACTCTCTACTATTGGTGTCAGGCGGAAGGTTTTAGGGGGCGGCTCCGTTTACTCTCAGTTGGGAGACGGTGGTTGATCTGAGTATTACGGCGGACAGGGTATTTATAGAACTTTAATGAAATCTTCTGGTTATCTTCAATCTGTTCAGGAAGATAGAATTAAAACTTATTTAGTGATTTTACTGGTTTGATCAATTTGCTTCACTCGTATAACGCACCCCTTAGCCATAGGACTAACACTAATCCTCCAAACTATTTTAATCTGTGTATCTGCAGGCCTTTTATCAAAATTCATATGATTCTCTTATACCCTATTTTTGATTTTTCTAGGAGCCACACTAGTCTTATTCATTTACGTAGCCTCCATTGCCTCAAATGAAACATTCATATACAATCCTACCACAGCTACACTCACAGGAATAATCATCTTATATCTTCTATTAACCCTTATCGTCGTAGTCAAACTAAGATCAACCTTTTCAGGACCTCTCCGAACATCC
NC_029457.1_Metapenaeopsis_dalei                 ATAACTAATTTATTCTCCGTCTTCGACCCAACATCAAGAATCTTTTCTCTACCTTTAAACTGATTATCTACTTTTTTAGGTATATTATTTTTACCTCTTTTATATTGAGCTATGCCTTCACGTTGATCTCTTATATGAATCACACTCCATAATGAATTTAAAACCCTACTTGGAGGCTCTACAATTATATTTACTTCATTATTCAGACTTATTGTTTTTAATAACTTTTTAGGACTTTTGCCCTATATCTTTACAAGAACAAGTCACCTGGCTATAACGCTAACATTAGCACTACCTTTATGAATTGCTTTTATATTGTTTGGTTGAATTAATTCTACTCCACATATATTTGCCCACTTAGTTCCCCAGGGAACTCCAAGTGCTCTCATACCATTTATAGTATTAATTGAAACTATTAGAAATGTAATTCGACCCGGAACACTAGCAGTTCGACTTGCAGCTAATATAATTGCCGGCCATCTTCTATTAACCTTACTGGGTAGAACAGGCCCTTCTTTATCTACTTTAGTTATAATCTTAGTTTTAGGTCAAATCTTGCTACTAATTCTAGAAGCTGCTGTAGCAGTTATTCAATCATATGTATTTGCCGTACTAAGAACTTTATATGCTAGAGAAGTAATAGCCCCATTATTATGATTGAATCTGTTTGTGATATTCTCATTTACATTTATCTTATTCCTTGTTTTAAATTATTTCTTATATTTTATTTTCGGAGCATGATCAGGTATAACTGCTTTAAGACTAATCATTCGAGCTGAATTGGATATGGCTTTCCCTCGAATAAATAATATAAGATTCTGATTGCTTCCCCCTTCCCTAACTCTTTTACTTTCGAGTAGAGGGGTAGGTACAGGATGAACTGTTTATCCCCCTCTTGCAGCCGGAATTGCTCATGCTGGAGCTTCCGTTGACATAGGAATTTTCGCAGGAGTGTCTTCTATTTTAGGGGCCGTAAACTTCATAACTACAGTAATTAATATACGAGCATCTGGAATAACAATAGACCGAATACCTTTATTTGTTTGATCTGTCTTTATTACAGCACTACTTTTACTCTTGTCATTACCAGGGGCTATTACAATATTACTAACAGACCGAAATCTTAATACATCTTTCTTCGATGCAGGAGGGGGGGATCCCATTCTCTACCAACATCTATTCTGATTCTTTGGTCATCCAGAAGTCTATATTTTAATTTTACCAGCATTCGGTATTTCTCATATTATTAGCCAAGAATCAGGTAAAAAAGAATTTGTAGTTTGAGCCCATCATATATTCACAGTCGGAATAGACGTAGATACTTTTACCTCAGCAACTATAATTATTGCTGTACCGACTGGAATTAAAATCTTTGCTAATTCATCAATTGATATTATTTTACACGATACATATTATGTTGTAGCACATTTCCACTATGTCTTATCAATAGGAGCTGTATTTGGGATTTTCGCCGGAATTGCCCACTGGTTTCCTTTATTTACAGGACTTACATTAAACCCGAGATGACTTAAAATACACTTTTTAACTATATTTGTGGGGGTGAATATTACATTCTTCCCCCAACACTTCTTAGGTTTAGCATATTCAGACTACCCAGATGCCTACACAGCTTGAAATGTTGTTTCTTCCATCGGATCTACAGTTTCTTTGATCGCTGTTTTAGGGTTTGTTTTTATTGTATGAGAAGCTATGGCAACATGAGGTCAACTAGGTTTTCAAGACAGAGCTTCACCACTTATAGAACAATTAATTTTCTTCCACGATCATGCTATAGTAGTTTTAATCCTAATTACTACACTAGTGGGTTATATAATATGTACCCTTTTCTTTAACTCCTTTACGAACCGATTTCTACTTGATGGACAAACAATCGAAATCATTTGAACAATTCTTCCAGCCTTAATTTTAGTTTTTATTGCTTTACCATCTTTACGACTTCTATATCTTTTAGATGAAGTTAATAACCCAAGTATTACTCTTAAAGCAATTGGTCATCAATGATATTGAAGTTACGAATACTCAGATTTCTTACAAGTGGAGTTCGACTCTTATATGATTCCCTCAAATGAATTATCATCAGATGGTTTCCGTTTATTAGACGTTGATAATCGCACTATTTTACCTATAAATACCCAGATTCGAGTTTTAATTACTGCAGCCGATGTTATTCATTCTTGAACAATTCCTGCTCTAGGTGTAAAAGCAGACGCTATTCCAGGCCGACTTAATCAAGTAGCCTTTTTAATAAACCGACCCGGATTATTTTACGGGCAATGTTCAGAAATTTGTGGAGCAAACCACAGCTTCATGCCTATTGTTATTGAAAGAGTTTCAGTAAACTCATTCTTAAACTGAATCTCTCATCACGCATACCACTTAGTAGATATGAGACCTTGACCTCTTACAGGATCAATTAGTGCCATAATGTTAACAACAGGGTTAGTAAAATGATTCCACCAATTCAACCCAGACCTTCTTATTTTAGGAGTTATCGCAACTACTTTGACTATAATTCAATGATGACGAGATATTACCCGAGAAGGAACTTATCAGGGACTTCACACTAAAGCAGTTACTATCGGCCTGCGATGAGGAATAATCTTATTTATTACTTCAGAAGTTTTATTTTTCTTTTCATTTTTTTGAGCCTTCTTTCACAGAAGATTATCACCAAATGTAGAAGTTGGAAGCTGTTGACCTCCGGCAGGAATTCAACCATTTAACCCTTTTCAAATTCCGCTTCTTAATACTGCTATCTTATTAGCTTCAGGAGCCACTGTGACATGAGCTCATCATGCAATTATAGAGTCCAACCACACCCAAGCTATTCAAGGTTTATCTCTTACGGTTATCCTGGGCCTTTACTTTACCGCCCTTCAGGCTCTAGAGTACTACGAAGCCCCATTCACAATCGCAGATTCTGTTTATGGTTCTACGTTCTTTGTTGCCACAGGGTTCCATGGTCTTCATGTAATTATTGGAAGATCTTTTTTATTTGTTTGTTTATACCGACTCTACAAGTGTCATTTTTCTTCGCACCATCATTTCGGATTTGAAGCTGCAGCTTGATATTGACATTTCGTAGACGTAGTTTGACTCTTCCTTTACATTTCCATCTATTGATGAGGAATGACAATACCAATTCGAAAGTCCCACCCTTTATTTAAAATTGCCAACGGTGCATTAGTTGATCTTCCTGCACCTACCAATATCTCAACCTTATGAAACTTTGGATCTCTCTTAGGGCTATGTTTAATTGTTCAAATTACTACAGGTCTTTTTTTAGCAATACATTATACAGCTCATGTCGATCTAGCATTTTCTAGCGTCGCTCATATTTGCCGAGATGTAAATTATGGGTGACTTCTTCGAACTTTACACGCTAATGGAGCCTCTTTTTTCTTTATTTGTCTATATATACACACAGGGCGAGGTATTTACTATGGCTCATTTCTATATATACACGCTTGATCTGTAGGAGTGATCATTTTACTTTTAGTCATGGCAACTGCTTTTTTAGGTTATGTTTTACCCTGAGGTCAAATATTTTGAGGAGCCACAGTGATTACTAATTTATTCTCAGCTATTCCTTACATTGGAACCGATCTTGTCCAATGAATTTGAGGAGGATTTGCAGTAGATAATGCCACACTTACACGGTTTTTTACATTCCATTTCTTGTTCCCATTCATCGTAGCTGCTGCTACACTTATCCACATTTTATTTATCCACCAAACAGGATCTAATAATCCTTTAGGAATTGTAAGTAATATTGATAAAATTCCATTTCACCCATACTTTACATTTAAAGACATTACAGGATTTGTAGTTATACTTACAGCTTTAATTCTTTTAACTCTTTTAAATCCATATCTTCTAGGGGATCCTGATAACTTTATTCCAGCTAACCCTTTAGTTACTCCGGCTCATATTCAACCGGAATGATACTTCTTATTTGCTTATGCAACTTTACGATCTATTCCAAATAAATTAGGAGGAGTTATTGCACTCGTTATATCTATTTTAATCTTATTAATCTTACCTTTTACACACGTAGCCAAATTTCGAAGTTTGTCATTTTACCCTTTAAATCAAATTATATTTTGATCTTTGGTATCTATTGTCTTTCTATTAACCTGAATCGGTGCCCGACCAGTAGAGGATCCGTATGTAATCACAGGACAGATTCTAACCGTTATATATTTCTCATTCTACCTAATTAACCCGTTAGTTCTTTTATGGTGGGATAAACTACTATTAATTATCTGTGTGTTAGTAGCTGTAGCTTTTGTTACATTATTGGAGCGTAAAATTTTGGGTTATATTCAAATTCGTAAGGGTCCGAATAAAGTAGGGTTTATAGGGTTATTACAGCCGTTTGCGGATGCTATTAAGTTATTTACTAAAGAACAAACACTTCCTGTAATATCAAATTTTCTTCCATATTATATATCTCCCGTGTTCAGTTTATTTGTGCCTTTAATTGTGTGATTAGTAATACCGTATGAGTTAGGGTTAATAAATTTCAGAATAAGAGTTCTGTTCTTTTTATGTTGTACTAGTTTGGGTGTTTATACTACTATAAGAGCTGGGTGATCTTCCAATTCTAAGTATGCTTTGCTTGGTAGTCTGCGAGCAGTAGCTCAAACTATTTCTTATGAAGTTAGATTGGCTTTAATTTTACTGTCTTTTGTATTTTTAATTGGGGGTTTCGATTTAGGGTTATTTAACTTATATCAACGTGATGTATGATTGCTGTGGTTTACCTTTCCTTTGGCGTTGGTATGGTTCGCGTCTTGTTTAGCTGAGACTAATCGAACTCCTTTTGATTTTGCCGAAGGAGAATCAGAATTGGTATCGGGATTTAATACTGAATATAGAAGAGGTGGGTTTGCATTAATTTTTATGGCTGAGTATGCCAGAATTCTGTTTATAAGAATATTATTTTCTTTAATTTTCTTAGGAGGTAATTTGCTGAGTCCATTATATTATGTTAAGTTAGTTATAGTAGCCTTTGCTTTTGTATGGGTGCGGGGGACACTTCCTCGATTTCGTTACGATAAGCTGATATATCTTGCTTGAAAAAGATTTTTACCTGTAGCTCTAAATTATTTATTATTTTTTATAGGAGTGAAATCTTCAACTTCTTGATTCGGGGCTTGGATCGGGCTTGAACTTAATCTTCTTTCATTTATTCCTTTAATTTCATCTAAAGACAACCAATATTCTTCAGAAGCAGCTTTAAAATACTTTTTAATTCAGGCTTTAGGATCATCGATTATCATCATATCAGCATCACTTACACTTTTAATAACTATTGCTCTCCTTTTAAAGGCCGGAGCTGCTCCATTCCATTTTTGGTTTCCCAGAGTTATAGAAGGTCTTCAATGACCACAAGTAATCGTTTTAATAACAGTCCAGAAGATTGCCCCTTTATCTCTAATTTCCTATTCAGCTTTAATCGGAGCAGTCGGTGGAATTAATCAAACTCTTCTACGAAAAATTATAGCTTATTCTTCAATTAATCACATGGCTTGAATACTAAGGGCAATTTTAATTAGAGAAACCAGATGACTTTTATATTTTATGTTTTATTCTTTCGTTGCTTCCTCAATCGCTCTTTTGTTTAATTACCAGAATTCACTCCACATTTCCCATATTTCACCTAAAATTAAACTTATTACTTTTATATCCTTGTTATCTTTAGGAGGACTCCCACCTTTCACAGGATTTATCCCAAAATGACTTATTATCCAAGAGTTTTTCAGTTTACTTATTATACTTATATCAGCCCTCCTTACACTCTTTTACTACCTTCGAATGATCATTTTATTACTTTGTACTACAATTACATTATTTATTAGAACTCTAGTTATAATTATTGCTTCTCTTTTAGCTAAAAAAACAATTATAGACCGAGAGAAAAACTCTCCGTTTGAATGCGGATTCGACCCTAAAGGATCTGCTCGCCTGCCTTTTTCACTTCGATTTTTCCTAATTGCCGTGATTTTCCTAATCTTTGATGTAGAAATTACTTTACTTCTTCCACTAGCCTCAATTATTAGCTTTTCAAACTTATTAACTTGGTCTTTTACAGGAGCCGCTTTTATTCTCATCTTACTCTTGGGACTATATCATGAATGGAACCAAGGGGCCCTAGAATGAATGTTAAAATTTATTGTGTCCTGTATATTATTGATCCCGTTGGTAAATAGATGGTGAGCAGTTCAGTGTTCTTTATTCGTTTTGAGTTTTGTGTTATCCATTTTTTGTTTTCATGATTTTAACTTTTACTTGAGCAGATGGTGTTTTGGAATTGATTCTTTAGGTTATATTTTAATTTTACTTAGATTTTGAATTATAGCTCTTGTTGTTAGTTCAAGATCTAAGGTATTAAAGGATAATAATTACCCTTCTATATTTTTACTGGTTAATATCTCCCTATTATTATTTTTGATTTTAACGTTTTCTTCTACCGATTATTTACTATTTTATATTAGCTTTGAGAGTTCTTTAATTCCTACTTTAATTTTGATTTTAGGATGGGGTTATCAACCCGAACGACTACAGGCGGGAGTGTATATGCTTTTTTATACTTTATTTGCTTCTTTACCTTTATTATTATCATTAATTAGACTATATTGAGTGAGAGGTAGATTAACCTTAGGATTAGTGAACAGAGTGAGTGGGTGTGGTTTTATCACGTCTATATGATATTTAGTAACAGTATTTGCTTTTATTGTAAAATTGCCTATATTTCTAGTACACTTATGGCTTCCTAAAGCCCATGTGGAAGCTCCTGTAGCGGGATCTATAATTTTAGCTGGAGTTTTATTAAAGTTAGGTGGGTATGGATTAATTCGAGTACTACCTTTGTTTTCCGAGATTAATAAGTCGATGTCTTGAGTGTGAGTAAGAGTTAGATTAGTTGGAGGATTTATCGTAAGTTTGATATGCTTACGGCAAGTAGATATTAAGGCTTTGATTGCTTATTCTTCTGTTGCTCATATAGGTTTAGTTTTAGCCGGTCTTGTAGTTTTTGGCTGATGAGGTGTAAATGGGGCTGTAGTAGTAATAATTGGCCACGGTTTATGTTCTTCCGGTCTTTTTTGCCTGGCTAATATAGTGTATGAGCGGGTAGGTAGTCGTAGATTATTAATTAGAAAAGGGTTGATGAATTTTATGCCTAGAATAGCATTGTGATGGTTTTTATTGAGAGCTGGAAATATAGCGGCTCCTCCTACTTTAAATCTTCTAGGTGAGATTAGCCTTATTATTAGTGTAGCTTCTTGAAGAAAAATTAGAATGGTAGTAATCTCTTTGTTATCTTTTTTTAGAGCTGCTTATACTCTGTATATATTTTCTTTAAGACAACATGGAAAATATTATAGATCGTTGTTCTCATGTTGTTCTGGTAAAGTCCGAGAGTATTTAATTTTAATATTACACTGGTTGCCTTTAAATATGTTGATTTTAAAACCTTTGGTTAGAGTGATTTGTGGTTTGTGGGTCTTTGTTTCTAAGCGTAAGCATTTGTTGAATACATTATTGAGTCTGGAGTATATAATGTTAAGAATTTTTTGATTTATAAGTCTACATTTAACAAGTTTGGGACATGAAAGATACTTCTTGTTGTTCTTTTTGACTTTAACTGCTTGTGAAGGAGCCTTAGGATTAGCTTTATTAGTTTCTGTAGTTCGAACACACGGAAATGATTGTTTTAGAAGATTTAGTGTATTGCAATGTAGAATGTTTTTTCTAGTTATGAGATCAATAAGTTGTTTAGCTTTATACTGTTTAAAAATAAGACAATCTTATTTCATTGAATGAGAGTTAATTAGAATGACTCTGATTTTGGATTGGATATCTTTTATGTTCGGGTTTGTTATATTCATTTCTTCAATAGTACTTTATTATAGTGGGGAGTATATAGCCGGAGATAAAAATATAAATCGTTTTATATATTTAGTCTTAGCTTTTGTTATATCTATGGGGTTTTTAATCATTAGTCCTAATTTAGTAAGAATTTTACTTGGTTGAGATGGCTTAGGTTTGGTTTCTTATGCTTTAGTGATTTATTATCAAAATGAGAAGTCGGCAAATGCTGGAATGCTAACAGCTTTATCTAATCGGGTTGGAGATGTAGCTATTTTATTAGCTATCCCTTTGTTTTTTAGTTGGGGAGGATGAAACTTCTTGTTTTATTTAGTTGTTTTAGCAGCAATAACCAAAAGTGCTCAAATTCCCTTCTCAGCTTGGTTGCCTGCCGCTATAGCAGCCCCTACTCCTGTTTCGGCTTTAGTCCATTCTTCCACGTTAGTAACCGCGGGTGTATATTTGTTAATTCGTTTTAGTCCTGCTTTACAGATAGTGTTGCTTCTATTATCTAGATTAACTATATTCATGGCGGGTTTGGGGGCTAATTTTGAGTATGATTTGAAAAAAATTATTGCATTATCTACTTTAAGTCAATTAGGAGTTATAATAAGAATTCTATCACTTGGGTATGCAGACTTGGCTTTCCATCTATTGGCTCACGCATTGTTTAAAGCGTTATTATTTATGTGTGCGGGTGCAGTTATTCATAGTGTAAAGGATTATCAAGACATCCGCATAATAGGAGGATTAGTTCATCATATGCCCTTGACCGGGATATGTATAAATTTAGCAAATTTGGCTTTATGTGGGACTCCTTTTTTAGCTGGTTTCTACTCTAAAGACATAATTCTGGAAGTAGCATTCATATCTCCTATTAATTTAACCGCTTTTGTATTGTATGCTTTAGCAACAGGATTAACGGTGTGTTATACTATACGCCTTGTTTATTATAGATTGTCTGGAGACTTTAATTTAGGAAATTTATATTCAGTGGGAGATGAAGCTGAGGTTATAACTGGTCCTATAATAAGTTTAGGTGTAGGAGCTGTATTTGGAGGAGCAGTGTTGTCTTGATTGATTTTTCCTTATCCTTATATGATTTGTATGAGCTTTATTTTTAAAACTTTAGCCTTGAGTGTAAGAGTAGTGGGAGGTTTTATTGGATATATATTGAATCTAAATATTGTAAATTATGAATTATACAAAGTTACTGTATTCTCTGGGTCTATATGATTTATACCTTTTTTGTCAACATACGGAGTAAGAAAGAGTTTTTTGAAAGGAGGTGAATACTACCAAAAAGTTGGGGATGCTGGTTGATCAGAGTATTATGGTGGACAAGGAATTTATAGAGTTGTAGTAGATGGATCAACGGGTTTGCAAGTCCTACAGGATAATAGAATGAAAGTGTATATGTTAAGATTCCTATTTTGATCCATTATATTTACCCGACTTCTTCACCCCCTTGCTATAGGACTAATACTACTACTTCAAACCGTTATAATTTGCATTACATCAGGACTTTCTATTAACTCTTTCTGATTTTCTTATATTCTATTCCTCATTTTTCTGGGGGGAATGCTAGTTCTCTTTATATATGTTGCTTCATTAGCTTCAAACGAAACTTTTATTTACAATAATACTACTATGAACTTAACATTATTTATTGTACTTTATTTACTATTAACACTAATCGCTGTAGTAAAGATTACAAATACTTTTTTTGGTCCCCTCCGACTATCA
NC_024651.1_Paraglypturus_tonganus__nomen_nudum_ ATAGTGAGTTTGTTTTCTATTTTTGAGCCCTCTTCTGGAATTTTTAACTTGTCGCTTAATTGGCTGTCAACTTTTCTTGGTTTGTTATGTGTGCCGTATATGTATTGGGTGTCTTCCTCTCGTTGGTTGTATATTTGGCGCAGGTTATTTAATGAATTTAAGGTTCTTCTGGGCAAAACTGGGGTTGTTTTTGTTTCTTTGTTTAGGTTTATTGTTTTTAATAATGTGCTTGGTTTGTTTCCTTATATTTTTACAAGGTCAAGACATTTGGCTATGACTTTGAGATTGTCTTTACCTTTGTGGGTGACATTAATGGTGTACGGGTGGTTAAATCTTAGTCAACATATGTTTGCTCATTTAGTTCCTCAAGGTACTCCGGGTTTGCTAATACCTTTTATGGTCTTAATTGAAACTATTAGGAATGTTATTCGTCCTGGGACTTTGGCTGTCCGGTTGGCTGCTAACATAATTGCTGGTCATTTGTTGTTAACTCTTCTAGGCGGAACAGGTGTTGGATTATCGGTTTTTTTATATTTTTTACTTTTGGCGCAGATTTTGTTGTTAGTTTTAGAGTCTGCTGTAGCTGTTATTCAGTCGTATGTTTTTGCTGTTCTTAGTACCTTATATGTAAGGGAGATCATAGCACCTATAATATGAATATATTTAATAGTTATATTTCTTTTTGTTTTTGTGGTTTTTTTCAGGTTTACTTATTTTCTTTATTTTATTTTTGGGGCTTGAGCGGGGATAACATCTCTAAGATTGGTGATCCGTGCTGAGCTGGATATGGCCTTTCCTCGTATGAATAATATAAGGTTTTGGTTGCTACCTCCTTCTCTTACTTTGTTACTGTCTAGGAGGGGGGTTGGAACTGGGTGGACTGTGTACCCTCCTTTAGCTGGTGCTATTGCTCATGCTGGGGCTTCTGTTGATATAGGGATTTTTGCTGGTGTTTCTTCTATCTTAGGGGCTGTAAATTTTATGACTACTGTTATTAATATGCGGCCTAGGGGAATAACTATAGACCGGATGCCTCTATTTGTGTGGGCTGTTTTCATTACAGCTATTTTATTGCTTCTTTCTTTGCCTGGTGCTATTACAATGTTATTGACTGATCGTAATTTAAATACGTCTTTTTTTGATGCTGGGGGCGGGGATCCTGTGCTATATCAGCATTTGTTCTGGTTCTTTGGCCATCCTGAGGTTTACATTTTAATTCTCCCTGCATTTGGGATTTCTCATATTGTTAGGCAGGAGTCAGGGAAGAAAGAGTTTGTCGTGTGGGCACACCATATGTTTACGGTTGGGATAGATGTAGATACGTTTACATCAGCAACTATAATTATTGCCGTGCCCACAGGAATTAAGATTTTTGCTAATTCTTCTATTGATATTATCCTTCATGATACTTATTATGTTGTTGCTCATTTTCATTATGTTTTATCTATGGGGGCAGTGTTTGGGATTTTCGCGGGTATTGCCCATTGGTTTCCTTTATTTACGGGTATAACTTTAAACCCAAAATGACTGAAGATTCATTTTTTCACTATGTTTATTGGGGTGAATATTACCTTTTTCCCTCAGCATTTCTTGGGTTTAAATTATTCTGATTATCCCGATGCTTTTACGGCCTGGAATGTTGTCTCTTCAATAGGGTCTATGATTTCTCTGGTGGCTGTATTGGGATTTATTTTAATCGTCTGGGAGGGGATGACAACATGAGGTTATTTGGGTTTTCAGGATAGAGCTTCGCCCTTGATAGAGCAGTTGATTTTTTTTCATGACCATGTGATGGTTGTAATTATTTTAATTGTTACTTTTGTGGGCTATATAATAGGGTCTTTGTTTTTTAATAAATATATTAATCGGTTCCTTTTGGAAAACCAAAATATTGAGATTGTGTGGACGATTCTTCCTGCTTTAATTCTTATTTTTATTGCTCTTCCTTCTTTGCGTCTTTTATATCTTTTGGATGAGGTAAATAACCCTAGGGTCACTCTTAAGGTAGTGGGTCATCAGTGGTATTGAAGATATGAGTATTCTGATTTTATTCAGGTTGAGTTTGATTCTTATATGGTCCCTACTAATGAGATAACTGAGAGGGGGTTTCGTTTATTGGATGTTGATAATCGTACTGTTTTGCCTATAGATACACAGGTGCGGGTTCTAATTAGAGCAGCGGATGTGATTCATTCTTGAACTGTTCCGGCTTTGGGAGTAAAGGTTGATGCCATCCCTGGTCGTTTAAATCAGGTTGGGTTTATGATCAATCGTCCTGGGCTGTTTTATGGGCAGTGTTCTGAGATTTGTGGTGCTAATCATAGTTTTATGCCTATTGTTGTTGAGAGAGTGAGTGTGGATTTTTTCTTAAATTGAATTTCTCATCATGCATATCATTTGGTTGATATAAGGCCTTGGCCTTTGACAGGGTCTATTAGGGCCATAATATTAACTACTGGGTTGGTGAAATGGTTTCACCAGTTTAATATAAATTTACTTGTTTTGGGGTTTGTCGCTACTTTGTTAACTATAGTGCAATGATGACGTGATGTTACTCGGGAGGGGACTTATCAGGGTTTGCATACTAGGGTTGTTATAAAAGGATTGCGTTGGGGTATAATTTTATTTATTGTGTCTGAGGTTTTCTTTTTCTTTTCTTTTTTTTGGGCTTTTTTCCACAGGAGGTTGTCTCCTGCGGTCGAGATTGGGATGACGTGGCCTCCTTTAGGGATTCAGCCTTTTAATCCCTTTCAAATTCCTCTTTTAAATACGATTATTTTATTGTCTTCTGGGGCAACTGTGACTTGGGCTCATCATGCTATCATAGAGTCAAATCATAGACAGAGAATGCAGAGGTTGGGTTTAACAATTGTTTTGGGGTTTTATTTTACTTTTTTGCAAGGTTTGGAATATGTAGAAGCTTCTTTTACTATTGCAGATTCTGTTTATGGGTCTACTTTTTTTGTTGCAACCGGTTTTCATGGTTTACATGTTATTATTGGTTCTTTGTTTTTATCTGTTTGTTGGTATCGTTTGTATAAATGTCATTTTTCTTCTAAACATCATTTTGGTTTTGAGGCTGCGGCCTGGTATTGACACTTTGTAGATGTTGTGTGGTTGTTTTTATATGTTTTTATTTACTGATGGGGTATGACAATACCAATACGTAAATCTCATCCTTTATTGAAAATTGCTAATAGGGCGTTGGTGGATATACCTATTCCTGGAAATATTTCTATTTTTTGAAACTTTGGTTCACTTCTTGGTTTGTGTTTAGGTTTACAAATTGTAACTGGATTATTTTTAGCTATACATTATACAGCTAGGGTAGATCTGGCCTTTTCTAGGGTGGCCCATATTTGCCGTGATGTGAATTATGGGTGGTTTCTTCGTACTTTGCATGCCAATGGGGCGTCCTTTTTTTTTATTTGTTTGTATGCTCATATTGGACGGGGTATATATTACGGGTCTTACATGATTTTCCATGCGTGAAGGGTTGGGGTTATTATGTTATTTATGGTAATGGCTACTGCTTTTTTAGGCTATGTACTACCTTGGGGTCAGATATTTTGGGGGGCTACGGTAATTACTAATTTGTTCTCTGCGGTGCCTTATATTGGGTCTGAGCTTGTTCAGTGGATTTGAGGTGGGTTTGCTGTTGATAATGCGACTTTGACCCGATTTTTTACTTTTCATTTTGTTCTGCCTTTTTTAGTTGCTGCTTTTACTATGGTTCATATTTTATTTCTCCACCAGGCGGGTGCTAATAATCCCTTGGGGATTATTAGCAATGTGGACAAGGTCCCATTTCATCCTTATTTTGTTTTTAAGGATATTATGGGGTTTGTTGGCATGATGTTGTTTCTTGTTTTGTTGACTTTGTTATATCCTTATATGTTAGGGGATCCTGATAATTTTATTCCTGCTAATCCTTTGGTAACTCCCGCTCATATTCAGCCGGAGTGGTATTTTTTATTTGCTTATGCTATCTTACGGTCTATTCCGAACAAACTGGGAGGGGTAGTGGCTCTTGTTTTTTCAGTGGCTATTTTATTTATTCTTCCTTTTAGGCATGTGTCGAAGTTCCGGAGGTTAATTTTTTATCCTTTGAATCAATTCATATTTTGGCTGTTTATTTCTGTGGTTGTTCTTTTAACTTGGATTGGAGCACGGCCTGTAGAGGATCCTTATATTATTATTGGACAGGTATTAACTGTGGTTTATTTTGGTTATTATGTTTTGAATCCTTTGGTTTTAATTTGGTGAGATAAAATTTTACTAATAGTATGTGTTCTAATTAGAGTTGCTTTTGTTACACTACTAGAACGAAAAATCTTAGGATATATCCAAATCCGCAAAGGACCCAACAAGGTTGGATACATAGGAATGCTACAGCCATTTGCAGACGCCATTAAATTATTCACCAAAGAGCAAACCGTGCCCACACTCTCTAATTTCCTTCCTTATTATTTATCACCTATCTTCAGGCTCTTCATGTCCTTAATCATCTGAGCAATCATTCCCTACAATATAACAATAATAAACTTCAATATAGGGACGCTATTCTTTCTCTGCTGCTTAAGGCTAGGTGTTTACTCAACTATAAGAGCCGGCTGAGCCTCAAACTCAAAATATTCCCTACTAGGGATACTTCGAGCAATTGCCCAAACAATTTCTTATGAAGTCAGCCTGGCACTAATCCTCCTATCACTAATCTTTCTAGTAGGAACTTTTGATCTAAGAGCATTTTCATCTTACCAAAATAAAATATGATTAATCTGACTCACATTCCCATTAAGCATATTGTGGTTAGCCTCCTGTTTAGCAGAAACTAATCGAACACCATTCGACTTTGCAGAGAGAGAATCAGAACTAGTATCAGGATTTAACACAGAATACAGAAGGGGAGGATTTGCTCTAATTTTTATAGCGGAATACGCAAGAATTCTTTTCATAAGAGCCCTTTTCACCTTATTTTTCTTAGGAGCAAACCCAGACTCTGTAGCCTTTTACATTAAGCTAGCATGCATTGCCTTTGTCTTCGTATGAGTCCGAGGCACCCTCCCACGAATACGATATGATAAGCTTATGTACCTGGCCTGAAAAAGATTCCTACCAGTAGCCCTAAACTACCTCATCTTCTTTATAAGGATTAAATCTTCTGATTCTTGGTTTGGGGCTTGATGTGGGTTGGAGTTGAATCTAATATCATTTATTCCCTTTATTTCTGTGAAGATAAATCAGTATAGTTCTGAGGCTTCATTGAAGTATTTTTTGGTTCAAGCTTTAGGTTCTGTTTTTATTGTGTTAGGTGCTGGGCAGGTTATTACGATGTGCATGGCTTTGTTGTTAAAGCTGGGTGCTGCTCCTGTTCATTTTTGGTTTCCCCAGGTTATGGAGGGTTTGGGGTGGCTTAATTGTTTTTTCTTAATGAGTGTTCAGAAGGTTGCTCCTATGGTTTTACTTTCTTATTCGGCAGTAGTTGGGGCCGTGGGCGGGTTAAACCAGGTTCTTCTCCGGAAGATTATGGCTTTCTCTTCGATTAATCACATATCTTGGATGATATTTGGTTTGTTGATGAGGGAGGTATCTTGGCTGGTTTATTTTATTTTTTATGTATTCATTTCGGGGTCTGTGGTGTATATTTTCTATTCTCAGCAGATGTTTCATATTTCTCAGATAAGTTCTTCTTTAAGGTTGGTGATCTTTATGTCTCTTTTTTCTTTAGGTGGGTTACCTCCTTTTAGAGGGTTTATTCCTAAGTGGATCTTAATTCAAGAGTTTTTTGCTTTTATTGTTCTTTTGTCTATGGCACTTGTTACTTTGTATTATTATTTACGTATTTATATTGTTTTAATAGTTGTGGTTATTACTTTTTTAGTCAGGTGTTTGGTGATGATTATTGCTTCTATTTTATCTAAAAAGACGATTATGGATCGGGAAAAGAATTCTCCATATGAGTGTGGGTTTGATCCTAAAGGGTCTGCTCGTTTACCGTTTTCGTTACGTTTTTTTCTAATTGCTGTGATTTTTTTAATTTTTGATGTAGAGATCACTCTTCTTTTGCCTTTAGCTTGAATTGTAAATATTACTGATATTTTTTCTTGGGGGATAACTGGTTTGTTTTTCATTGTTATCTTATTGTTTGGTTTGTACTATGAGTGGGTACAGGGCGCTTTGGAGTGGATGTTAAAGCTAATTTTCTCAGTTATACTCCTGATCCTTTTTTCATCAAATTGATCACTTGTCCAAAACTCTCTAATCATTCTCACATTTGTCTTTTTAATAAAAAGCTACCATAACTTCTTAATGTTTGATCTAGGAATAAATCTAGGTATAGACTACATCAGATATGTTATAATCCTCCTTAGAATTTGAATCACAGTTTTGACAGTCTACACAAGACAAAAAATTCACGAAAAAAAAAACTTTTCAACCCAATTTATCACAACCAACTTATCCCTTCTCATAGCACTAATCTTAACATTCTCCTCCTTAGATTATCTAATATTCTACATTTCCTTTGAAAGATCCTTAATCCCCACCTTAATCCTAATTATTGGATGGGGGTACCAGCCAGAACGCATCCAAGCCGGAATTTACATATTATTTTACACCCTTTTTGCCTCGCTTCCTCTCTTAATCTCTCTACTAAGACTATATAAAATAGGCGGAACGCTAACAATATCCCTAGCTTATAAACCAATAGACCTGAACTATACCTCAACATTATGGTACTTCAGCAGAGTGTTTGCATTCATAGTAAAACTTCCTATATACTTATTCCACCTTTGATTACCCAAAGCCCACGTAGAAGCACCCGTGGCGGGATCTATAATCCTAGCAGGAGTATTATTAAAACTAGGCGGATACGGCCTTATCCGAATTTTACCATTGTTCCATAAAATCAATAAAAATATAACATGATTATGGGTCTCAATAGGACTAATCGGAGGAACAATCGTCAGACTTATATGCCTACGCCAAGTAGATATAAAATCCCTAATTGCATATTCATCAGTCGCCCACATAGGCCTAGTCTTATCAGGACTAATATTAGCCAACACTTGGGGGCTCACAGGCAGAATAGTCATTATAGTTGGACATGGTTTATGTTCCTCAGGTCTCTTCTGCATAGCAAACATAGTATACAACCGAACCTCGAGACGAAGCCTACTCATCTCAAAAGGATTAATAAGATTCATACCAAGAATAGGATTCTGGTGGTTTCTTCTTAGAATTGGCAATATAGCAGCCCCGCCATCCTTAAACCTCCTCGGAGAAATTAACCTTATTAGAAGAGTTATAAGCTGAAATAAAACAACCATCCTAGGATTATCCCTATTATCCTTTTTTAGAGCCTCCTATACCCTTTACCTATATTCCACAAGACAACACGGTACATTCTTCAACTCCTTATTCTCATGCTGTTCAGGAAAAGTTCAAGAGTTTCTAATTCTATTTCTACATTGGTTACCTCTAAATATTTTAATTCTAAAGCCACTCATAGGAGTATTCTGTGGTCTTTTTGCCTTTGTATCATCACGAAAACACCTATTAAATACACTACTAAGCTTGGAATTCATTATATTGAACACCTTCTGGTTCCTCATGTCTTGCTTCAGAAACATATCAAAAGAAATCTACTTAACATTATTTTTCCTAACTCTAGTTGCCTGCGAAGGAGCCCTTGGCCTATCTCTTCTAGTATCCATCGTCCGAACGCACGGAAACGATTGCTTTAAAACTTTTAACTCCCTTCAATGTAGAATAGTATTTCTAATAATTATCTCAATCCTCTCCTTCTCAATTTACCTTATCTTTTCAAACTCAACAACAATCATTGAATGAGAATTTATTCCATTCACCATTATTTTTGACTGAATCTCATTGATATTTAGTCTAGTTTGCCTAATCTCCGCAATAGTACTTTTTTACAGAGGAGAATATATAAAAAACGACAAAAATATAAACCGATTTATATACTTAGTTATTGCCTTTGTTTTCTCCATGAGAATAATAATCTGCAGACCAAATCTAATCAGTATTCTTCTCGGATGAGATGGACTAGGATTAGTATCATATATCCTTGTTATCTTCTACCAAAACGAAAAATCAGCCAACGCAGGTATACTTACAATCTTATCAAATCGAATTGGAGATGTAGCCATCTTAATAAGAATTGGACTAATATTCACTCTAGGAAACTGAAACTTTATATTATATTTAGTTATCCTGGCAGCAATAACAAAAAGGGCACAAATACCTTTCTCAGCCTGACTACCAGCTGCTATAGCCGCACCCACACCGGTCTCAGCCCTAGTACATTCATCAACCCTTGTCACGGCAGGAGTTTACCTTTTAATTCGATTTAGACCGGCACTTCAATCATTCCTACTCCTAATCTCAGCCCTCACAATATTTATGGCAGGAGTCAGGGCAAATTTTGAATATGACCTAAAAAAAATCATTGCACTCTCCACCCTAAGCCAACTAGGCGTAATAATCAGAATTCTCGCACTAGGATTCCCCTTATTAGCCTTTCACCTGTTAACCCACGCCTTATTCAAAGCGCTACTTTTCTTATGCGCTGGAGTAATCATCCACAACGCAAAAGACTACCAAGATATTCGAATAATAGGATCGATCCCCGGGTTTATACCCCTAACCACAATATATATAAATATCGCCAACTTAGCTTTATGTGGAGCACCTTTCCTTGCCGGATTCTACTCCAAAGACCTGATCCTAGAAGTAGCATTCATAAGAAATATTAATATTATTGCTTTTTCCCTATATGTTATAGCAACCGGTCTCACGGTAAGATATACTCTTCGCCTCATCTTCCTAAGACTTACAACCCTATTTAATACAGGAAGACTGAGAAACATAACAGATGAAACTAAAACCATAACAAACCCTATAATAAGCCTAACCTTAGGAGCTCTTATAAGAGGAAGACTCCTATCTTGACTTGTCTTCCCAAACCCCCACTTAATTTGCTTGCCTTTTCTCTTTAAAACACTCCCCATCACAGTAACTATTATCGGTGCCCTGATAGGATACCTATTAAATATTTTAAAAACAAACCACAATATGTACCCTGTGAAAGTATTTTCAAGATCTATATGATTTATGCCCCTTCTATCAACACTACCTGCCTCCCTAACGCCACTTAAAATCTCCTCAATCCTCCAAAAAGCCATAGACAAAGGATGATCTGAGTCCCTAGGAAGACAAGGAATCTATCGTAACTCTATATCTATGAGACTTAAGATCCAAACAATACAAGAAAACAGGATCAAGCTAGTTATAAGAAGATTCTTTATCTGAAATTTGTTGTTTATACGTTTATTTCATCCTCTTTCAATAGGTTTAGCTTTATTATTACAGACTTGTCTGGTTTGTGTATCTTCTGGCTTAATGGCGTTATCTTTTTGGTTCTCTTATGTTTTGTTTTTGGTTTTTTTAGGTGGCATGTTGGTTTTGTTTATTTATGTTGCATCTCTTGCTTCTAATGAGTCTTTTATTTATGGTAAGTCAGTTATGATTTTTACATTATATGTGGTGCTGTATTTACTGTTGACTCTTTTTGCTGTAGTTGAGATCACTGGGAGGTATTTTGGTCCTCTTCGTGTGTCG
NC_026885.1_Fenneropenaeus_penicillatus          ATAACAAATCTATTCTCAGTTTTTGATCCTACTTCGAGCTTAATATCACTTCCACTTAATTGACTTTCCACTTTTTTAGGAATTATATTCCTGCCTATACTATACTGAGCTATACCTTCTCGATGATCTCTATTATGAAGAACCCTGCATAAAGAATTCAAAACACTTTTAGGTGGGACTACCCTTATATTCGTAAGATTATTTAGTTTAATTGTATTCAACAATTTTTTGGGCCTACTTCCTTATGTATTTACCAGTACAAGCCATTTAGCTATAACACTAGCTCTAGCACTGCCCCTCTGAATTGCTTTCATACTCTTTGGCTGAATTAATCATACTCAACATACATTTGCTCATTTAGTGCCCCAAGGTACCCCTGGAGCTCTAATACCATTTATAGTCCTAATTGAAACAATTAGAAATATCATTCGACCAGGAACACTAGCAGTACGTCTAGCAGCCAATATAATTGCAGGACATCTTTTACTTACATTACTAGGAAGCACTGGTCCTTCTCTGTCAACCTTAGTCTCTATACTTGTTATTGGACAAATCTTATTATTAATCCTAGAAGCTGCTGTAGCAGTAATTCAATCTTATGTATTTGCTGTGTTAAGAACCCTTTATGCCAGTGAAGTAATAGCCCCTTTATTATGATTAAATCTATTTCTTATATTTTCAGCAACATTTATCGTATTTATAGTATTAAACTACTTTTTATATTTTATCTTCGGAGCCTGAGCTGGGATAACTGCTCTTAGACTTATTATTCGTGCTGAATTAGATATAGCTTTCCCCCGAATGAATAATATGAGTTTCTGACTTTTACCTCCCTCGCTAACCCTACTTCTTTCTAGAAGAGGAGTAGGAACAGGGTGAACTGTTTACCCTCCCTTATCTGCTAGCATCGCCCATGCAGGAGCATCTGTAGATCTAGGAATTTTCGCAGGGGTTTCTTCAATTCTAGGTGCTGTAAATTTTATAACTACCGTTATCAATATACGATCAACAGGAATAACTATAGACCGAATACCTCTTTTCGTCTGAGCGGTATTTATTACTGCCCTACTACTTTTACTATCACTACCAGGAGCTATTACGATACTTCTAACAGACCGAAATCTAAATACTTCGTTCTTTGACGCAGGAGGAGGAGATCCTGTCTTATACCAACACTTATTTTGATTCTTCGGTCACCCGGAAGTTTATATTTTAATTTTACCTGCCTTTGGAATTTCACATATTATTAGCCAAGAATCAGGTAAAAAAGAATTTGTAGTTTGAGCACACCATATATTTACAGTAGGTATGGATGTTGATACTTTTACATCCGCCACAATAATTATTGCTGTTCCTACAGGTATCAAAATTTTCGCTAACTCATCAATTGATATTATTTTACATGATACATACTATGTTGTTGCCCACTTCCATTATGTTCTTTCTATAGGAGCAGTATTCGGTATTTTTGCTGGTATTGCCCACTGATTCCCACTCTTCACAGGGCTTACTTTAAATCCCAAATGACTAAAAATCCATTTTATAGTAATGTTTATTGGAGTAAATATTACATTCTTCCCTCAACATTTCTTAGGACTTAATTATTCTGACTACCCAGACGCTTATTCAGCATGAAATGTAGTCTCATCTATTGGGTCTACAGTATCATTAATTGCCGTTTTAGGGTTTGTTATAATTGTATGAGAAGCAATGCCAACATGAGGTCACTTAGGTTTACAAGATAGAGCTTCCCCTCTTATAGAACAATTGATTTTTTTTCACGATCATGCGATAGTAGTATTGATTTTAATTACAACATTAGTTGGTTATATAATATCCACCTTATTTTTTAACACTTTTACAAACCGGTTTTTATTAGAAGGCCAAACTATTGAAATTGTATGAACTGTATTACCCGCACTAATTCTTATTTTTATTGCCCTTCCTTCTCTCCGACTACTATACTTATTAGACGAAGTTAATAACCCAAGCGTCACATTAAAAACTATCGGACACCAGTGATACTGAAGCTACGAATATTCAGACTTCTTACAAGTTGAGTTTGACTCTTATATAATTCCTACAAACGAACTTGCTGAAGACGGGTTTCGACTTTTAGATGTAGATAACCGAACTGTCCTTCCTATAAATACTCAGATTCGAGTATTAATCAGAGCTGCTGATGTAATTCACTCATGAACAGTACCAGCTTTAGGGGTCAAAGCAGACGCAATCCCAGGACGACTTAACCAGGTTAGTTTTCTAATAAACCGACCAGGATTATTTTACGGACAATGTTCAGAAATTTGTGGAGCTAACCACAGATTTATACCTATTGTAGTAGAAAGTGTATCAGTTAATTCCTTCCTAAACTGAATCTCACACCACGCTTTTCACTTAGTAGATATAAGACCTTGACCACTTACAGGGTCAATTAGAGCTATAATGTTAACTACAGGACTAGTTAAATGATTCCACCAGTTTAATCCCGATCTTCTAGTATTAGGAGTTATCGCAACTACACTTACTATAATTCAATGATGACGAGATATTACGCGAGAAGGTACTTATCAAGGAATACACACCAAAGTAGTAACTATTGGGCTTCGATGAGGTATAATCTTATTCATTACATCTGAAGTGCTATTTTTCTTCTCATTTTTCTGAGCATTTTTTCACAGAAGCCTCTCTCCTAATGTAGAAGTAGGTAGCTGTTGACCCCCTGCAGGGATCCAAACCTTTAACCCTTTCCAAATTCCTCTCCTTAATACTGCCATTTTACTTGCCTCTGGTGCAACTGTAACATGAGCTCACCATGCTATCATGGAAGCTAATTATACCCAATCAATCCAAGGCTTGGCTATTACAGTCTTTTTAGGAGTATACTTTACTGCCCTTCAAGCTCTAGAATATTATGAAGCTCCATTTACAATCGCCGACTCAGTCTATGGCTCTACTTTCTTCGTGGCCACTGGATTCCACGGGCTACATGTCATTATTGGTAGTACCTTTCTTATAGTATGTCTATACCGCCTTTATAAGTGTCATTTCTCGTCTACACACCATTTTGGATTCGAAGCTGCAGCATGATATTGACATTTCGTAGATGTAGTATGACTGTTCCTCTATATTTCTATTTATTGATGAGGAATGACAATACCAATCCGTAAATCACACCCATTATTCAAAATTTTAAATGGAGCCGTTGTAGACTTACCAGCCCCAGCTAATATTTCAACCTTATGAAATTTTGGATCTCTCCTTGGTTTATGTCTAGTTATTCAAATTGTAACTGGTCTCTTCTTAGCTATACATTACACTGCTCACGTAGACCTCGCTTTCTCAAGCGTTGCCCATATTTGTCGAGATGTAAACTATGGATGACTATTACGAACACTACATGCCAATGGTGCTTCCTTTTTTTTTATTTGCTTATATATACATACAGGACGAGGTATTTACTACGGTTCATTCTTATATCTCCACGCATGATCAGTAGGTGTTGTAATTTTACTTTTAGTAATAGCAACGGCCTTTCTAGGATATGTTTTACCATGAGGACAAATGTTTTGAGGAGCAACTGTAATTACAAATTTATTTTCAGCCATTCCTTACATTGGAACAGACCTTGTACAATGAATTTGAGGAGGGTTTGCAGTAGATAATGCTACTTTAACACGATTCTTCACTTTCCATTTTTTATTCCCATTTATCGTAGCAGCAGCAACTATTATCCATATTCTCTTTATTCATCAAACAGGATCTAATAACCCCTTAGGAATTGTTAGAAACGTTGATAAAGTCCCCTTCCACCCATACTTTACATTTAAAGATATTACGGGATTTATCGTTATACTAGCAGCTCTTATTTTATTAACTTTACTTAACCCTTATTTACTGGGAGACCCAGACAATTTTATCCCCGCAAACCCTCTTGTAACCCCAGCTCATATTCAGCCAGAATGATATTTCTTATTTGCATACGCGATTCTACGATCTATCCCAAATAAACTAGGAGGTGTTATTGCACTGGTTATATCTATTCTTATTCTTCTTATTCTTCCTTTCACTCATGCGGCAAAATTCCGAAGTTTAACTTTTTATCCTTTAAATCAACTTATATTCTGGTCTCTAGTCAGCATTGTATTTTTACTAACCTGAATTGGAGCTCGGCCCGTCGAAGACCCTTATGTACTTACAGGGCAAATTCTTACTGTTATATACTTTTCTTATTATATTGTCAACCCACTTACCCTTATTTGATGAGATAAGATACTATTAATTATTTGTGTCTTAGTAGGAGTTGCTTTTGTGACTTTATTGGAACGTAAGATTTTAGGTTATATTCAAATCCGTAAAGGGCCTAATAAAGTAGGGTTTATAGGGCTATTACAGCCATTCGCTGATGCTGTAAAGTTATTTACTAAAGAGCAGACTTTACCAGTTATATCTAACTTTTTGCCCTATTATCTCTCGCCTGTCTTTAGTTTATTCGTGTCTTTAATTGTATGGTTAGTAATGCCTTATGAATTAGGGCTGATAAATTTTAGAATGAGAACTTTGTTCTTTTTATGTTGTACTAGATTAGGGGTATACACAACGATGAGAGCGGGGTGGGCCTCTAATTCTAAGTATTCTTTATTAGGTAGTTTGCGAGCTGTAGCTCAAACTATCTCTTATGAAGTAAGACTTGCTTTAATTTTGTTGTCATTTATTTTTTTAGTTGGGGGGTTTGATTTAACTTTATTCAGTCTATACCAGCGAGATGTATGATTATTATGATTTACTTTCCCCTTAGCTTTGATTTGATTTGCTTCTTGCTTAGCTGAGACTAACCGGACTCCTTTCGACTTTGCTGAAGGGGAATCTGAGTTGGTATCAGGATTTAATACTGAATATAGAAGAGGAGGGTTTGCTTTGATTTTTATGGCAGAATATGCTAGAATTTTATTTATGAGAATGCTATTTGCCCTTATTTTTTTAGGGGGAAATTTAATTAGACCTTTTTACTATTTAAAGTTAGTAATAGTTGCTTTTGCTTTTGTGTGAGTTCGTGGTACTTTACCGCGGTTCCGATATGATAAATTGATATATTTAGCTTGGAAAAGATTTTTGCCTGTGGCTTTAAATTATTTGGTGTTCTTTATGGGAGTTAAGTCATCATCTTCTTGGTTTGGAGCTTGAATCGGGTTAGAACTCAACCTTTTATCTTTTATTCCCTTAATTTCCTCTAAAAATAATCAATACTCTTCGGAGGCTGCTTTAAAGTATTTTTTAATTCAAGCCCTAGGATCATCTATTATCATTATATCTGCTTCCTTTATAATATTGTTTACAGTCGCTCTTTTACTAAAGTCAGGAGCAGCCCCTTTCCATTTCTGATTTCCCAGAGTTATAGAAGGTCTTCAATGACCCCAAGTTATTATTCTCATAACTATCCAAAAAATTGCTCCTTTATCCTTATTATCCTACTCAGCTATAGTAGGAGCTATTGGAGGAATTAACCAAACTCTTCTTCGTAAAATTCTAGCTTATTCTTCAATCAATCATATGGCGTGAATAATGTCAGCCATTTTAATTAGAGAGACAAATTGACTTATCTACTTCTCTTTTTATTGCCTTATTTCCACTTCTGTGGCCATTCTCTTTAATTACCAAGAAGCTTTCCATATTTCCCACATTTCCTCTCAAATAAAAATACTAACATTTTCATCTCTTTTATCCTTAGGAGGATTACCTCCCTTTACTGGATTTATTCCCAAATGACTTATTATCCAAGAGTTTGTTATACTAGCCATTCTTTTATCTTCAGCTCTTTTAACTTTATTTTATTATTTACGAATGATTATTTTGTTAGTTTCAATTCTAATTACTTTAATTATTAGAGTAGTGGTCATAATTTTAGCTTCCCTCTTAGCAAAAAAAACCATCATAGACCGGGAGAAAAATTCACCTTTCGAGTGTGGTTTCGACCCAAAAGGCTCTGCCCGACTCCCTTTTTCGCTTCGATTCTTCTTAATTGCAGTTATTTTTCTCATCTTTGATGTAGAAATCACACTCTTACTGCCACTCGCTATCATCGTAAATTTCTCAAATATCTCAGCCTGAGCCTTTACTGGATTTACTTTTATCCTTATCTTGCTTATTGGTCTATATCACGAATGGAACCAAGGTGCATTAGAATGAATGTTAAAGTTTTTGTTAGCATGTGTTATATTGATACCTTTAGTAAATTCATGATGGGCCGTTCAAAGCTCATTATTTATACTTTCTTTTATTATAATTGTTTACTGTCATCACGATTTTAGTAGTTATATAATAGGATGATGCTTTAATATTGATTCTTTGGGGTATATTTTAATTTTACTGAGTTTTTGAATTACAAGCCTTGTGGTTTGTTCTAGACAAAAAGTATTAAAAGATGATAATTATCCTTCTCTTTTCTTATTGGTTAATATTCTTCTTTTATTTTTTCTAGTTATAACTTTTTCGGTTAATGATTACTTATTGTTTTATATTAGCTTCGAAAGTTCTTTAATTCCCACACTAATTCTTATTTTAGGTTGGGGTTATCAGCCAGAGCGGCTACAGGCGGGGGTTTACATATTATTTTATACTTTATTTGCTTCATTGCCTTTATTAGTATCTTTGATTAGACTGTATAATATAAGAGGTAGTTTGACTCTAGGCTTGGTAGAAAATGTTAGTGGAATTGGTTTCGTTCCTTGTGTATGGTATGTAGTTACCGTGTTTGCTTTTATCGTAAAATTGCCTATATTTTTAGTTCATTTATGACTACCAAAGGCACATGTAGAAGCTCCTGTTGCAGGATCAATAATTCTTGCGGGGGTGTTACTAAAGCTAGGTGGATATGGATTAATTCGAGTATTACCTTTATTCGGAGAAGTTAATAAGAGTTTATCTTGGCTGTGAGTAAGAATTAGTTTAGTAGGAGGTGTAGTAGTAAGTTTAATATGTTTACGTCAAGTAGATATAAAGGCTTTAATTGCTTATTCATCTGTTGCTCATATAGGACTTGTTTTATCTGGTCTTGTAGTATTTGGGTGATGGGGTTTAAATGGAGCTGTAGTAGTAATAATTGGGCATGGTTTATGTTCTTCTGGTTTATTTTGTTTGGCTAATATAGTTTACGAACGAGTGGGTAGTCGGAGCTTACTAATTAGTAAAGGTTTAATAAATTTTATACCTAGAATAGCATTGTGATGGTTCTTGCTAAGTGCAGGTAATATAGCAGCTCCTCCTACTTTAAATTTATTGGGAGAAATTAGATTAATCATTAGAGTTGTTTCATGAAGTAAGGTAAGAATATTATCTATTGCTTTATTGTCTTTTTTTAGAGCTGCTTATACTTTATATATGTTCTCTCTGAGACAACACGGTAAATATTATAGTTCTCTATTTTCATGTTGCTCTGGTAAAGTTCGAGAATATTTAATTTTAATATTACATTGATTGCCTTTAAATATATTAATTCTAAAACCTGTAGTGAGAGTTTTATGTGGGTTGTGAGTTTTTGTTTCTAAGCGTAAGCATTTATTAAATACTTTACTAAGTCTAGAATATATTATGCTAAGAATTTTTTGGATTATAAGATTGCATTTATCGAATATAGGGCATGAAAGTTATTTTGTATTATTTTTTTTAACCTTGGCTGCCTGTGAGGGAGCTTTAGGTTTAGCCCTTTTAGTTTCTGTGGTACGAACCCATGGTAATGATTGTTTTAGTAGTTTTAGAGTATTACAATGTAGAATATTATTTTTAGTTAGAGGATCTTTAAGCTGCTTATCATTAATGTGTTTAAAAAGAGGGCAAGCTTGATTTATTGAGTGAGAACTCTTAAGCATAACTTTAATTTTAGATTGAATGTCTTTTATGTTTGGGTTTGTAATATTCATTTCTTCTATAGTATTATATTATAGAGGAGAATATATGTCTGGAGATAACAATATAAATCGTTTTATATATTTAGTGTTAGCTTTTGTAATATCTATGGGGTTTTTGATTATTAGCCCTAACTTAGTTAGAATTCTTCTAGGGTGAGATGGTTTAGGGTTGGTGTCTTATGCTTTGGTTATTTATTATCAAAACGAAAAATCAGCTAATGCTGGAATATTAACAGCTCTTTCAAACCGAGTAGGAGATGTAGCTATCTTACTGGCAATTTCTCTGTTTTTTAGTTGCGGGGGATGAAACTTCTTGTTTTATCTAGTCGTTTTAGCAGCTATAACTAAAAGAGCTCAAATTCCTTTTTCTGCTTGGCTTCCAGCTGCTATGGCTGCTCCTACTCCGGTGTCGGCTTTAGTTCACTCTTCTACACTAGTAACAGCGGGGGTTTATTTATTAATTCGGTTTAGTCCTGCTTTACAAATAGTTCTATTATTGTTATCTAGATTAACAATATTTATGGCTGGACTGGGAGCAAATTTTGAGTATGATTTGAAAAAAATTATTGCTTTATCTACATTAAGTCAGTTGGGAGTGATAATAAGCATTCTATCTCTAGGTTATGCGGACCTTGCTTTTCATTTATTAGCTCATGCTTTGTTTAAGGCTTTATTGTTCATGTGTGCTGGAGCTGTGATCCATAGTGTTAAAGATTATCAGGACATTCGAATAATAGGGGGACTAGTTTACCACATACCTTTGACAGGAATATGTATAAATCTGGCTAATTTAGCTTTATGTGGAACTCCTTTCTTGGCTGGTTTTTATTCAAAAGATATAATTTTAGAAGTTGCTTTTATATCTCCTATCAATATAATTTCTTTTTTATTATATGCTTTAGCGACGGGATTAACAGTTTGTTATACAATGCGTTTAGTTTATTATACTTTATCTGGAGATTTTAATTTAGGTAACTTATACTCTATTAGTGATGAAGGTAAAATTATAACTAGTCCAATGATTGGATTAAGAATTGGGGCTATTTTTGGAGGTGCAAGTTTAGCTTGATTAATTTTCCCTTGCCCTTATATAATTTGTATAAGCCCTTTTTTTAAAATACTTGCTTTAATTGTAAGAGTTATTGGAGGTGTTGTAGGTTATATGCTTAATTTAAATGCTGTAAATTATCAGTTATATGAATTGGTTGTTTTTGGGGGCTCTATGTGATTTATACCGTTTTTATCTACATATGGTATTAGAAAAAGATTTTTAAAAAGAGGAGAAACTTACCAGAAAGTAGGAGATATAGGATGGTCTGAATATTACGGGGGACAAGGAATCTACTCTTTTGTCATGACTAGATCTAAAAACCTGCAAGTACTTCAAGATAATAACATAAAGGTTTATATATTAAGTTTTTTACTCTGGTCTTTGATTTTCACTCAACTTCTTCATCCCTTAGCCATAGGACTCATGCTATTATTTCAAACCATTATAATTTGCGTTACTGCAGGCCTATCAATAAACTCTTTTTGATTCTCTTATATTCTATTCCTTATTTTTTTAGGAGCTATACTAGTACTATTTATTTATGTAGCTTCTCTTGCTTCCAACGAATCATTTATTTATAACTATACTACTATAAACCTGACTTTATTTATTGTAATATACCTTCTATTAACATTAATTGTAGTCGTAAAGATCACTAACACTTTTTTTGGTCCTCTGCGACTATCT
NC_024751.1_Caridina_gracilipes                  ATAACAAATCTGTTTTCAAGATTCGACCCACTATCTAGAGTTATAAACCTATCGTTAAATTGAACATCAACCGCCCTAGGCCTATTATTTGTTCCTTATAGATTTTGAGCTATACCTTCCCGGTGATCTATTTTATGACAAACTCTCCATAAAGAATTTAAAGTTCTTCTAGGCAGTGGAACTCTAATATTCGCTAGACTTTTTAGCCTAATTGTATTCAATAATTTCCTAGGTCTACTCCCGTACGTATTTACTAGTACGAGGCACTTAGCTATAACTCTAGCTCTAGCCCTACCTCTATGAATCTCATTTATAATTTTTGGTTGAGTCAACCATACACAGCACATATTTGCTCACCTGGTCCCTCTAGGAACTCCGGGAGCACTCATACCTTTCATGGTACTAATTGAAACAGTAAGAAATGTAATCCGACCAGGGACATTGGCCGTTCGACTGGCAGCTAACATAATTGCTGGGCACCTCTTACTAACTTTACTAGGTAACACAGGTCCGTCTCTATCTTCACTACTCTCTATCTTAGTGTTCTCCCAGATTTTATTATTGCTCCTGGAATCGGCAGTTGCCATTATTCAGTCATATGTTTTTGCAGTATTAAGAAGGCTTTACGCTAGAGAAGTAATAGCCCCCTTACTTTGATTAAATCTATTTATTTTTTTTACAATTATCTACACGCTATTTCTAATTTTAAATTATTTCTTATATTTTATATTAGGAGCTTGAGCTGGAATAACTGCACTAAGACTTTTAATTCGAGCAGAACTAGATATAGCATTCCCTCGGATGAATAACATGAGATTTTGACTTTTACCTCCTGCTCTCACACTCCTTCTATCAAGAAGTGGAGTCGGTACAGGATGGACAGTCTACCCTCCTTTGGCGGGCAGAATCGCTCACGCTGGAGCTTCAGTAGACTTAGGGATTTTCGCAGGGATTTCTTCAATTTTAGGGGCAGCTAACTTTTTATCTACAGTGGCTAACATACGAACTGCGGGTATACTGAGAGATCGTATGCCTCTTTTTGTATGATCTGTCTTTTTAACTGCTGTTCTTCTCTTACTCTCTCTACCAGGAGCTATCACGATACTACTAGTAGACCGTAATTTAAATTCAGCTTTCTTCGACGCTGGAGGAGGTGATCCTATCCTATATCAACACTTATTTTGGTTTTTTGGACACCCCGAAGTTTATATTCTAATTCTACCAGGATTTGGTATTTCACATATCATTACTCAAGAATCTAGAAAAAAAGAATTTGTAGTATGAGCACATCACATATTTACAGTCGGAATGGACGTAGATACATTTACATCAGCAACTATAATTATTGCGGTTCCTACAGGAATCAAGATTTTTGCTAACTCATCGATTGATATTATCCTCCACGACACCTACTATGTTGTAGCTCACTTCCACTATGTCTTATCTATAGGAGCCGTCTTCGCTATTTTTGCTGGGATTGCGCACTGATTTCCCCTTTTCACAGGTGTTTCTATAATACCTAAATGACTAAAAATTCACTTCCTTGTTATATTTATTGGGGTAAATATTACATTCTTCCCCCAACACTTCTTAGGCTTAAACTATTCGGACTACCCTGACGCTTACACAACATGAAACGTTGTTTCCTCAATTGGTTCAACAATCTCGCTGGTAGCGGTCTTAGGATTCGTAATTATTACATGAGAGGCCATGGCAAGATGATCAAGGCTAACATTTCAAGACGGAGCTTCCCCCTTGATAGAACAATTAATTCTTTTCCACGATCACGCAATAATCATTATTATCCTAATTACTACACTAGTAGGGTATATACTTATATCTTTGTTCTTCAATACCTTAACAGACTATTTTCTAGTTGAGGGGCAAACGATCGAAATTATTTGGACAGTGTTCCCAGCAATTATCCTTCTTTTCATTGCCTTTCCTTCTCTTCACTTGCTTTACTTACTAGATGAAGTTAACGAACCTATGGTTACAGTTAAAGTCATGGGACACCAGTGATATTGAAGATACGAATACTCCGATTTTATTCAAACAAAATTTGACTCTTATATAATTCCGTCTGATGAACTTACTGATAGCTCATTTCGACTATTAGATGTAGATAACCGAACAATACTCCCTATAAATACTCAGATCCGTGCTCTAATTTCAACTACAGACGTGATTCACTCTTGAACTGTCCCAGCCCTAGGAGTTAAGGCAGACGCTATCCCCGGCCGTCTTAACCAGCTAAGATTTACCATCACCCGCCCTGGCCTTTTCTACGGACAATGCTCCGAGATTTGTGGAGCAAACCACAGTTTTATACCAATCGTAGTTGAGAGAACAACAACAAACTCTTTCCTATCGTGAATTTCTAAACATACCTATCATTTAGTTGATATAAGTCCTTGACCTTTAACAGGATCTATCAGAGCAATAATAATTACTACGGGACTAGTTAAGTGATTCCATCAATTTAACATAGACCTCCTCCTCCTAGGACTTCTTGCGACGACCCTCACAATAATTCAATGATGACGAGATATTACCCGAGAGGGTACGTATCAAGGGCTACACACAACTCGAGTTGTTACTGGTCTCCAATTAGGTATAATTTTATTTATTACATCCGAAGTTCTGTTTTTCTTTTCATTTTTTTGAGCTTTCTTCCACAGAAGGCTATCCCCTACTGTCGAGGTAGGTAGGTGTTGACCCCCTGCCGGAATTCAGTCATTTAACCCCTTTCAAATTCCCCTTCTAAATACAGCCATCTTGCTAGCAAGAGGAGCTACTGTCACTTGAGCACACCACGCTATTATAGAAGCGAAACTGAGACAAGCACTTCAAGGTCTTACATTAACAGTAATCTTGGGAGTCTACTTTACAGCACTTCAAGCAATAGAATATTATGAAGCCCCTTTTACAATTGCTGATTCAGCCTATGGATCAACATTTTTTGTGGCCACAGGGTTCCATGGCCTTCATGTCATTATTGGATCAACTTTCCTCATAGTATGTCTATATCGAATGTATATATGCCACTTCTCCTCAAAACATCATTTTGGCTTCGAAGCAGCTGCATGATACTGGCACTTTGTTGATGTAGTGTGACTCTTCCTATATATTTCAATCTATTGATGAGGAATGTCAATACCACTACGTAAATCCCACCCCCTATTCAAAATTGCTAACGGAGCACTAGTAGATCTTCCCACTCCGGCTAACATTTCAATTCTGTGAAATTTTGGGTCCCTGCTAGGGCTCTGCCTAGTTATCCAAATTGCCACAGGACTTTTTCTAGCCATACACTATACAGCAAATATTGACCTTGCCTTCTCGAGAGTCGCTCACATTTGTCGAGACGTGAATTATGGCTGATTACTACGAACCCTTCATGCCAACGGAGCTTCTTTTTTTTTCATTTGCCTGTATATGCACATTGGGCGAGGGATCTACTACGGATCTTTCATATATATACATACATGAATAGTAGGAGTTGTTATCCTGTTCTTAACCATAGCGATTGCTTTTTTAGGGTACGTCTTACCCTGAGGGCAGATATTCTGAGGAGCTACAGTAATTACTAATCTCTTTTTTGCAATTCCTTATATCGGGACAGACCTTGTACAATGAATTTGAGGAGGCTTCGCTGTAGACAACGCCACTTTAACTCGGTTTTTTACATTCCACTTCCTATTTCCATTTGCTATTGCAGCTGCTACAATAGTTCACATTCTATTCCTACACCAAACAGGATCTAATAACCCCCTAGGAATCTCATCACAAGTAGACAAAATCCCATTCCACCCCTATTTCTCATTTAAAGACATTGTAGGGTTTATAGTTATACTTATAGCTCTAGTAGCAATTACACTTATAAATCCATACCTATTGGGAGACCCCGATAACTTTATTCCTGCAAATCCTCTTGTTACACCCGCTCACATTCAGCCAGAATGATATTTCTTATTCGCCTACGCAATTTTACGATCTATCCCCAATAAATTAGGGGGAGTTATTGCACTGGCTGCCTCTGTAGCTATTTTATTTATTCTCCCTTTCACTCATAAAGCAAAATTCCGAAGACTCGGCTTCTACCCCCTTAATCAAATTATATTTTGAGTCATAGTAACTATCGTAATCTTATTAACTTGAATTGGAGCACGGCCTGTAGAAGACCCTTATATTTTAACAGGACAGATCTTAACAGTTGCCTACTTTTCGTATTATTTAATTAACCCAATTACTCTCATTCTTTGAGATAAACTTCTACTGATTATCTTCGTGCTAGTGGCAGTTGCCTTTGTAACTCTATTAGAACGTAAGGTCCTGGGGTATATCCAGATTCGTAAAGGTCCAAACGTGGTGGGGTATGGGGGGTTGCTTCAACCATTTGCAGATGCAGTGAAGTTGTTTACTAAAGAGCAGGCTTTTCCCACCCTCTCTAATTTTATCCCTTACTATCTCTCTCCTGTTTTTAGTCTATTTGTAGCTTTACTAGTGTGAGTGGTACTGCCTTATAATATAGGGTTAGTAAGATTTAATATGAGTGTTTTATTCTTCTTATGTTGCACTAGGTTGGGGGTTTATACGACAATAGGGGCAGGCTGGGCTTCTAATTCTAAATACTCTCTGTTAGGATGTCTACGAGCAGTCGCTCAGACAATTTCTTATGAAGTAAGGTTAGCTTTAATCTTACTAAGATTTTTACTACTAGTAGGGGGAGTGGATCTATCTTTGTTTACAGATTTTCAGCGGTATGTGGACTTCGTGGTTTTAAGGTTTCCTTTGGCCCTAGTGTGGTTCGCTTCTTGTTTAGCAGAGACCAACCGTACTCCTTTTGATTTTGCTGAAGGAGAGTCTGAGCTTGTATCTGGGTTTAACACAGAATACAGTGCAGGTGGGTTCGCTTTAATTTTCATAGCTGAGTATGCAAGGATTCTTTTCATGAGTGTTCTGTTCTCAATTATTTTCTTGGGTAGTGATCTTATTAGATTCTTTTTTTATCTTAAGACAATGTATATTGCTTTCTGTTTTATCTGAGTTCGTGGGACACTACCTCGATTTCGGTATGACAAGTTAATGTATTTAGCCTGAAAAAGATTTTTACCTGTAGCTTTAGATTATGTTATTTTCTTCTTTGGCATAAAGTCAGCCTCTTCCTGGTTCACAGCTTGAATTGGGTTAGAGCTCAATTTGCTCTCTTTTATTCCCCTTTTAACTACCAAGTCTGACATATACTCAACAGAAGCTGCCCTAAAATACTTCTTAGTTCAGGCTCTGGGCTCCGTACTAATCGTAGCAGCAGGGCCTCTAGGGCTTATTACTACTCTAGCTCTACTTCTTAAAATAGGAGCAGCTCCTTTCCACTTTTGGTTTCCCCCCGTGGTTCAAGGAATTCCCTGACCTCAGTGTATCTTAATTACCACAGTTCAGAAAATTGCGCCCATACTACTGCTAACCGTATCTGCAATTGCAGGTGCTATCGCAGGACTTAATCAAACCCTAACGCGGAAAATCTTGGCTTATTCATCAATTAGACACATAGCTTGGATATTGGCTGCCATCATGTTCAATGAACAACTATGAATGATTTATTTTTTAATATACGCGGTGGTATCTTTGTCAATTATGTTAATTATGCACTCTTACCAAGTCTTCCATCTCAACCAACTATCGAAGTCCCTCACATTAGGATTGTTCCTATCTTTACTCTCTCTAGGTGGGTTACCACCTCTCACTGGGTTTTTCCCAAAGTGACTTGTTATTCAACAAATCATTTGATTGTCGGTACTTTTAATAAGGGCTCTCTTAACACTATTTTTTTACTTACGGATTCTTTTAGTCTTAACTAACACTACTATTGTTCTTATTATTGCTACAGCAGTTATATTCATCTCATCTATCCTAGCAAAAAAAACCATCTTAGACCGAGAAAAGAGATCTCCGTTTGAGTGTGGATTTGACCCAAAAAGATCAGCCCGACTACCCTTCTCCCTACGGTTTTTTTTGATTGCTCTTATTTTTCTAATCTTTGACGTAGAGATTACGCTTATTCTTCCCCTAGCTCCGATTATAAACTTTACTAATATTAAATCTTGAATCTTCACAGGTGTATTTTTTTTAATTATTCTTTTATTAGGTCTATTCCACGAATGAAACCAAGGAGCCCTAGAATGAATGTTAAAGTTTGTTTTTTTTTCCTTACTGATAGGTTTTAGAGCTCAAAGGTGAGCGGTAGTGCAGAGTCTTTTGGCCATAGCGTCTTTTTTCTTTGGTCTCTTTTACGTGAGGGACTTTTTTTTAAGACACGTCGGTTTAGGGTTGGGGGTCGATTCCGTGGGTTATATTTTAATTTTACTGAGGTTTTGAATCATTACTTTAGTAGTTTTAAGTAGAAATAAGATTTTAGAAACTAAAGAGCACTCTTCCCTTTTCCTTTTAGTTAACATTGCTCTGCTGGTAAGTTTGATTCTTGCCTTTTCTAGACAAGATTATTTGCTCTTTTATATTTGTTTTGAAACTTCTTTGATTCCCACTTTAATTTTAATCTTGGGGTGAGGATATCAGCCGGAGCGTTTGCAAGCAGGCATTTATATACTTTTTTATACATTATTCGGTTCGTTACCTCTACTAGTTTCTTTAATCAGATTATATAAGGTCGGCGGAACACTTGTCTTTGGTCTAGTTCCTTTGGTAAGGGCTGGGGGAGTTGTTCCTTTTATCTGGTATATTTGTTCTATTTTTGCTTTCCTTGTTAAATTGCCTATATTTATAGTTCATTTGTGGTTACCTAAGGCACATGTAGAGGCCCCTGTTGCTGGTTCTATGATTTTAGCTGGTGTGTTATTAAAGTTGGGTGGGTACGGTTTGATACGTGTGTGTCCTATTTTTGTAGCTATTAGTATGAGTTGATCTTGGGTATGGATCACTTTAGGGGTAGTGGGTGGGACCATTGTAAGTATAATATGTCTGCGTCAGGCAGATATTAAGGCTTTAATTGCTTACTCCTCTGTAGCCCATATAGGAATAGTCTTATGTGGGTTTATACTTTTTAGATGATGAGGTCTAAAAGGAGCAGTTGCTGTGATGGTGGGACATGGGTTGTGTTCTTCTGGCTTATTTTGTCTGGCAAATATGGTCTATGAGCGCTTAGGAAGCCGTAGGTTAATAATTAGGAAGGGGTTGGTAAATTTTATACCTAGAATAACTTTATGGTGATTCTTATTGAGAATTGGTAACATGGCAGCACCGCCTACTATCAATCTTTTAGGAGAGATTAATCTAGTCATGAGAATTGTCTCGTGGTGCAAGTTGTCTGCACTACCTCTTGCCATTCTATGCTTCTTTAGAGCTGCTTACACTTTATTTATGTTTTCTATAAGGCAACATGGTAAGGTTTTTAGATCTCTGTTTTCCTGTTGTTCCGGGCAAGTACGTGAGTATTTAGCTTTAATATTACACTGGCTTCCCTTAAATGTTATAATTCTTAAGCCGATTGTTATATTGGTAAGGGGGGTCAGGTCTTTTGTTGGGCGTTCTAAGCATTTACTTAGGACTTTATTAAGGTTGGAGTATATTATACTTAGTGTGTTCCTGCTGATAGTGATATTAACCGGGTTTTTAGGAAGGGACGGCTATTTTGTATTATTTTTTTTAACGTTGGCTGCCTGTGAAGGTGCTTTAGGGTTAGCATTGTTAGTTTCCGTAGTTCGTACTCATGGCAATGACAATTTTAGAAGGTTTGTATCTTTAGAATGTAGAGTAGTATTTCTTATAACAGCTTCTATTAGATTTTTATCTTTGACTATACTTGGTACGGAGTGTTCTTTTCATCTTGAGTGAGAAATCACAACAATAACATTAACTTTGGATTGGATAGCAACGCTTTTTTCATTTGTCACTTTTATTTCTACTATGGTCGTACATTACAGGGGAGGTTATATGAGAGATGACAAAAACATATCTCGTTTTATTTATCTAGTTTTAAGCTTTGTGGTATCAATGGGGTTTTTAGTTTTAAGGCCTAATCTGATTAGAATCTTACTTGGCTGGGATGGCTTAGGTCTAGTATCTTACGCGTTAGTGATTTATTACCAAAATGAAAAATCAGCAAATGCAGGTATGCTGACTGCATTGACCAATCGAATTGGGGATATCGCTATTTTTTTAAGAGCGGCTTTAATGTTTGAGTTGGGAGCCTGAACGATTGGTTTTTACTTAGTCATTCTAGCTGGGATAACAAAGAGGGCTCAACTTCCATTTTCAGCGTGACTCCCCGCTGCAATAGCTGCTCCAACTCCTGTTTCTGCATTAGTCCACTCATCTACACTGGTTACTGCAGGCGTTTATTTGCTCATTCGGGTTAGACCTTCGTTGCAGAGTGTTTTACTACTTCTAGCCAGTCTAACTATGTTCATGGCGGGAGCCGGAGCTAATTTTGAGACCGATTTGAAAAAGATTATTGCCTTGTCTACTTTAAGTCAACTTAGTGTGATGATGAGGGTTTTAGCTTTGGGCTATAGGACTCTTGCTTTTCATTTATTAACTCATGCTTTATTTAAGGCTCTTTTGTTTATATGCGCTGGTTGCGTTATCCATGGGATGCAAGGAAACCAAGATATTCGGATGATAGGTGGTTTAGTGCGTATTATACCCATGAGAATTACTATGATGAATTTAGCAAATTTAGCTCTGTGCGGAATACCTTTTCTAGCTGGATTTTATTCTAAGGATTTGATTTTAGAAATTGCCTTTAGCAGCCCTTTAAATGAGGTTTGCTTTTGGTTACTGAGAGTATCTACTGGACTGACAGTCTCTTATAGATTTCGACTACTTTATTATACAGTGAGAGGTGATTATAATGCACCATCTTTAGGTATTGTGGGTGAAGAGGATAAAAAAATAGTATCTCCTATAATGTTTCTAGGGGCAGGTGCAGTAACCGGAGGGGCAGGCTTGCTCTGGTTAATTTTCCCCTCTCCTTCTATGATTTGTATTCCATTGGCTGTGAAAACTCTAGCTTTACACGCTCAGGATCTTGGGGGGACTATGGGTTATACTCTAAATCTTATGTCGTATAAATTTTCTACATACCATTCTACTAGTTTTGTGGGATCATCTTGGTTCGTGCCGTCTTTGTCAACACAAGGAGCTACGGGTTCTTTCTTGGGATTGGGATCTAAGTATAACCGAATCGGAGATAAAGGGTGGTTAGAGTCCTATGGAGCTCAGGGAGCCTATTATTTTTTTATAAATCCTTCTTTATACTCACAACTGGTTCAAGAGAATAGTATTAGTGCTTATATAATAACGTTTGTATTTTGATCTATTTTATTTACCCAAATTACACATCCTCTTGCCCTGGGTGTGACACTTCTAATTCAAACTATTATTATCTGTGGAACAACTAGAATACTAGCTAAAACTACATGGTTTTCTTATATCCTCTTTCTTATTTTTCTTGGAGCGATGTTAGTTCTTTTTATCTACGTTGCCTCCTTAGCTCCTAACGAACCCTTTATATATAACCCTCAATCGATAAATCTTACACTCTTTATCATTATGTACCTCCTTCTTACTCTTATTGTCGCCGTAAAAATTGCCTCTACCAACTTCGGCCCACTCCGAACAACC
NC_020351.1_Nihonotrypaea_japonica               ATAAGAAGTCTTTTCTCTGTTTTTGATCCTTGTTCTGGAATTTTTAATTTGCCGTTAAATTGATTATCTACTCTACTTGGTTTGGTTTTTTTGCCTTATATGTATTGGTCTTCACCAACTCGGTGGGTTTTAATTTGATCTACTTTATATTTGGAATTTCAAGTTCTATTGGGTAATTTTATTTTAATATTTGTTTCTTTATTTGGATTTATTGTTTTTAATAATTTTCTTGGGCTATTTCCTTATGTTTTTACTAGAACTAGACATTTAGTAGTTACTTTATCTTTATCTTTACCTTTGTGGCTGGGTTATATAGTGTTTGGTTGAATTAATCATACGCAGCATATGTTTGCTCATTTAGTCCCTAATGGGACTCCATCAGTTCTTATGCCTTTTATGGTTTTAATTGAAACTATTAGAAATGTAATTCGTCCTGGTACTCTTGCTGTTCGATTATGTGCTAACATGATTGCTGGACATTTGTTGTTGAGGCTAATGGGTGGAGCCGGTGTAGGTATAGGAGTGTTAACTTTCTTTTTAGTGATGTCGCAAATTTTACTTTTATTATTAGAATCTGCTGTTGCTGTTATTCAGTCTTATGTTTTTGCTATTCTTAGAACACTGTATGCTAGTGAAGTCATATCACCTTTAATATGATTAGTATTGATAATAATAGTAGTAGTAATTTATTCTTTTTTTATAGCCGTGAATTATTTTCTTTATTTTGTTTTTGGTGCTTGGGCAGGAATAACTTCTTTAAGACTGGTAATTCGGGCTGAGTTGGATATGGCTTTTCCTCGTATAAATAATATGAGATTCTGGTTATTACCTCCATCTTTAACCTTGCTTTTATTTAGAAGAGGTGTGGGAACTGGTTGAACAGTTTATCCTCCTTTGTCGGGGTCAATTGCACATGCTGGAGCTTCTGTAGATATGGGTATTTTTGCAGGGGTGTCTTCTATTTTGGGAGCTGTTAATTTTATAACAACAGTGTTGAATATACGTCCTAGAGGGATAACCATGGACCGAATGCCTCTTTTTGTGTGGTCTGTTTTTATTACTGCTATCCTTCTTTTGTTATCTTTACCGGGGGCTATTACAATGTTGTTAACTGATCGTAATTTAAATACTTCTTTTTTTGATGCAGGAGGGGGAGATCCCGTTCTATATCAGCATTTATTTTGGTTTTTCGGTCATCCGGAGGTGTACATTTTAATTCTTCCGGCATTTGGTATTTCTCATATTGTTAGACAAGAATCTGGTAAAAAAGAGTTTGTTGTCTGAGCTCATCATATGTTTACTGTGGGAATGGATGTTGATACATTTACTTCTGCTACAATGATTATTGCTGTTCCAACGGGAATTAAGATTTTTTCTAATTCTTCTATTGATATTGTATTACATGATACTTATTATGTTGTTGCTCATTTCCATTATGTGTTATCTATAGGAGCTGTTTTTGGTATTTTTGCTGGATTAGCTCATTGGTCTTCATTGTTTACAGGGGTTATAATAAATCAAACATGGTTAAAAATCCATTTTTTTACTATGTTTGTAGGAGTTAATATTACTTTTTTTCCTCAGCATTTTCTTGGGTTAAATTATTCTGATTATCCAGATGCTTTTACAACATGAAATGTAGTTTCATCTATAGGGTCTATAATTTCTTTAGTAGCTGTGTTAGGTTTCGTTATAATTGTATGAGAAGGGATGACAACATGAGGTTATCTTGGATTTCAGGATAGAGCTTCTCCTTTAATAGAGCAACTTGCTTTTTTTCATGATCACGCAATAGTGGTTATTATTTTAATTGTAAGTTTTGTAGGTTACATGATGGGATCTCTTTTTGTGAATAAGTATATTAATCGTTTTCTTTTGGAAAATCAAAATATTGAAATTGTGTGAACTATTGTTCCTGCCGTAATTCTTGTTTTTATTGCTTTACCTTCTCTTCGGCTTCTTTATCTTTTAGATGAAGTAAATAATCCCAGGGTTACTTTAAAAGCTGTAGGTCATCAATGATATTGAAGATATGAATATTCTGATTTTGTTCAGGTAGAATTTGATTCTTATATAGTTCCTACTGTAGATCTTGCGGATAATGGTTTTCGTTTATTGGATGTTGATAATCGTACTGTCTTACCTATGAATACACAAATTCGTGTTTTAGTAAGGGCAGCTGATGTAATTCATTCTTGGACAGTGCCTGCTTTAGGAGTGAAAGCTGATGCTATTCCTGGTCGATTAAATCAGGTTAGTTTTTTAATTAATCGTCCTGGTCTTTTTTATGGTCAGTGTTCCGAAATTTGTGGGGCAAATCATAGATTTATACCTATTGTTATTGAAAGAGTTAATGTTGATAGGTTCCTGGGTTGAGTGAGACATCATGGTTATCATCTTGTTGATATAAGACCTTGACCTTTAACAGGTTCTATTAGTGCTATAATACTTACTACCGGATTGGTAAAATGATTTCATCATTTTACTCCAGATTTATTATTTTTAGGAGTATTTGCTACTTTGTTGACTATAGTACAATGATGACGAGATGTAGTTCGAGAAGGAACTTATCAGGGCCTTCATACTAGATTAGTGGTGAAAGGTTTACGATGGGGAATAATTTTATTTATTGCCTCAGAAGTATTATTTTTCTTTTCTTTTTTTTGAGCTTTCTTTCATAGAAGGTTAGCACCTGCTGTAGAAATTGGAGTGACTTGACCTCCACAAGGAATTGTGCCGTTTAATCCCTTCCAAATTCCTTTGCTTAATACTACTATTTTGTTGTCTTCTGGGGCTACTGTAACGTGAGCTCATCATGCAATCATGGAAGGAAATCAAACTCAATCTGTTCAAAGATTAGGGCTGACTATTCTTTTAGGATTTTATTTTACTTTTTTACAGGCTTATGAGTATTTGGAAGCTTCTTTTACTATTGCAGATTCTGTTTATGGGTCAACTTTTTTTGTTGCTACTGGGTTTCATGGGTTGCATGTAATTATTGGTAGGTTATTTCTACTTGTTTGTTGAGTTCGTTTATATAATTGCCATTTTTCTCCATCTCACCATTTTGGTTTTGAAGCAGCTGCTTGATATTGACATTTTGTAGATGTAGTATGACTCTTTTTGTATGTTTTTATTTATTGATGAGGTATGACAATACCTATTCGAAAATCACATCCTCTTTTAAAGATTGCAAATGGGGCTTTGGTGGATATACCTATTCCTAGGAATATTTCTATTTTTTGAAATTTTGGTTCTCTTTTAGGATTATGTTTAATCGTGCAAATTTTAACTGGATTATTTCTAGCTATACATTACACGGCCAGTGTTGATTTAGCATTTTCTAGTGTAGCACATATTTGCCGGGATGTCAACTATGGTTGATTATTACGAACTTTACATGCTAATGGGGCTTCTTTTTTTTTTATTTGTCTATATATACACATTGGTCGTGGTATATATTATGGATCTTATATAATTTTTCATGCTTGAAGAATTGGTGTGATTATATTGTTTATAGTGATAGCAACAGCTTTTCTAGGATATGTTCTTCCGTGGGGGCAAATGTTTTGAGGTGCTACTGTAATTACTAACTTGTTTTCTGCTGTACCTTATGTTGGGGTAGATTTAGTTCAATGGATTTGAGGTGGATTTGCAGTGGATAATGCTACTTTAACTCGTTTTTTTACATTTCATTTTGTATTGCCTTTTTTAGTAGCAGCTGCTACTATGGTACATATTTTATTTCTTCATCAGACTGGGGCCAATAATCCTCTTGGTGTAAAAAGAGATGTAGATAAAGTTCCTTTTCATCCTTATTTTACTTATAAAGACATTGTAGGTTTTGTAGTGGTATTGTTATTTTTGATTATGTTAACTCTTTTATATCCTTATATACTAGGGGATCCTGATAATTTTGTTCCTGCTAATCCTTTAGTAACTCCTGCTCACATTCAACCAGAGTGGTATTTTTTATTTGCGTATGCTATTTTACGTTCTATTCCTAATAAATTAGGCGGGGTTATTGCTCTTGTTTTATCTGTTGCTATTTTATTTATTTTACCTTTCACTCATGTTTCTAATTTTCGTAGATTAAATTTTTATCCTTTAAATCAAATTTTATTTTGAACATTTATTAATATTGTTATTCTTTTAACTTGAATTGGAGCACGTCCCGTGGAAGATCCTTATGTTTTAACAGGTCAGATTTTAACTGTGGCTTATTTTGCTTATTATATTTTAAATCCTCTACTGCTTGTAATTTGAGATAAGATTTTACTCATTATCTGTGTCCTTATTAGAGTTGCTTTCGTGACTTTATTAGAACGAAAAATTTTAGGGTATATTCAAATTCGCAAAGGTCCTAATAAAGTTGGTATTATAGGACTCTTACAGCCATTTGCAGATGCCTTAAAACTTTTTACTAAAGAACAAACAGTACCAACTTTGTCTAATTTTCTACCTTACTATTTATCACCAGTTTTCAGACTTTTTACATCTCTTATTGTTTGAAGAACTATACCTTTTTTTTTAGGACTAGAAAATTTTAATATAAGAGTATTATTTTTCCTGTGTTGTTTAAGACTAGGAGTATATTCTACAATAAGTGCAGGATGATCTTCAAACTCTAAATATTCTTTATTAGGAAGGTTACGAGCCGTAGCTCAAACTATTTCATATGAAGTAAGACTAGCTCTGATCCTTCTTTCATCTGTTTTTATTGTAAACTCTTTTGATATTATTTCTTTTAACTTGTTTCAAGAAAAAATTTGACTGCTATGATTTATATTTCCACTTGCTATTCTTTGATTAGCTTCCTCACTTGCAGAAACTAATCGTACTCCTTTTGATTTTGCAGAAGGAGAATCTGAATTAGTCTCAGGATTTAATACAGAATACAGAAGAGGGGGCTTTGCATTAATTTTTATAGCAGAATACGCTAGAATCTTATTCATAAGAGCCCTCTTCACAATTCTTTTCTTGGGAAGAAACCCCGATTCATTTAGATTTTACATTAAGCTTTCATCTATTGTGTTCGTTTTCGTTTGAGTTCGAGGTACACTACCTCGATTACGTTATGATAAACTAATATTTCTGGCCTGAAAAAGATTCCTGCCAGTTGCTCTGAATTTTCTGATCTTTTTTATAGCAATTAAAAGGTCTGATTCTTGGTTTTCTGCATGATGTGGTTTGGAGCTTAATCTTATATCCTTTATTCCTTTTATAGCGGTTAAAAAAGATATATACACTTCTGAGTCTTCGTTGAAATATTTCTTGATCCAAGCGCTTGGATCTGCTATTATTGTTTTAGGATGTATTTGTATTATTGTTAGGGCTTCTGCTTTGTTGTTAAAAATAGGAGCAGCTCCTATACATTTTTGGTTTCCTTCTGTTATAAGTGGTCTGAGGTGGGGAAGGTGTATGGTTTTAATAAGTATTCAAAAACTAGCTCCTCTTGGTTTATTATCCTATGGTGCTTTTGTTGGAAGAGTAGGAGGGTTAAATCAAGTTTTTTTACGAAAGATTATGGCTTATTCTTCTATTAATCACATATCTTGGATGCTCGTAGCTATGCTTGTTGGAGATCGTTGTTGGACTCTTTACTATATGTTTTATGTCTTAGTGTCTGGAAGGGTGTTATATTTATTTTATTCTCAGCAAATGTACCATATTTCTCATATGTGGTCTTTTTTGAGAATGTTAACTTTTATATGTTTATTGTCTTTAGGGGGATTACCTCCTTTTACTGGTTTTATTCCTAAGTGATTTGTTATCCAAGAGTATTTTCCTTTGTTTTTTCTTCTTTCTGGTACTTTAATTAGATTATATTATTATCTTCGTATTTATGTTTTATTTTTAACTATTGTTTTAACTTTATTAATTAGAGTAATTGTTATGGTACTGGCTTCCTTTCTTTCTAAAAAAACTATTATAGATCGAGAAAAAAATTCTCCTTATGAGTGCGGGTTTGATCCTAAGGGATCAGGGCGATTGCCGTTTTCTTTACGATTTTTTTTAATTGCTGTAATTTTTTTAATTTTTGATGTTGAAATTACATTACTTATGCCTTTAGTTTGTGTTGTAAATATAGTTGATTTATATTCTTGGTGTTTGAGGGGGTTGTTTTTCTTATTGATTCTTTTGTTGGGGCTTTATTATGAATGAAAAGAAGGAGCACTAGAATGAATGTTAAAATACATCATATTTTTAGTTTTATTGATTCCTCTTGCCTCGAACTGAGCTCTACTGTTAAATTTATCTATTTTACTAAGGTTTTTTTGGATAATTAAAGCCAACCATCACTTTTTTTTATTTAATTTAAGATCTGGTCTAGCGACAGACAGAATTAGTTACATTATAATTCTCCTAAGGCTTTGGATTATGGTATTAATTATATATGCAAGACAAAGAGTAGTTCAAAAAAATCAATCTCCTTTTTTATTTGCTACAACCTCAACAATTTTATGTTTACTACTTGTATTAACATTTTCATCTTGAGATTTACTATTGTTTTATATTTCTTTTGAAAGATCTCTTATTCCAACTCTCATTTTAATTATTGGGTGAGGATATCAACCAGAACGAATTCAAGCAGGTGTTTATATATTATTCTACACTCTTTTAGCTTCTTTACCTCTTTTAGTATCCTTCTTAAGATTTTATCAATCTAGAGGTACTCTTACAATTAACCTTCTTTCTAAATCAATATCTTCCGATTTCACAGCTATAATTTGATACTTAGCAAGGGTATTGGCTTTTTTAGTAAAATTACCAATATTTTTTGCGCATTTATGGTTACCCAAAGCACACGTTGAAGCCCCAGTCGCCGGATCAATGATATTAGCAGGAGTTTTACTAAAATTGGGTGGTTATGGTTTAATTCGAATTTTGCCGTTTTTTATAAAAATCAATAAAAGTATAACATGGTTATGAATTAGAATCGGAATTGTAGGAGGAACTGTAGTGAGAATTATATGTTTACGACAAACAGACATAAAATCTCTTATTGCTTATTCTTCTGTTGCTCATATAGGACTAGTCTTAGCTGGCTTAATACTTTATAATACCTGAGGACTTTCAGGTAGACTTACTATTATAGTAGGACATGGATTATGTTCCTCAGGATTGTTTTACCTAGCAAATGTGGTCTATAGTCGGACTTCTACTCGAAGATTATTAATCAACAAAGGTTTAATGGCCATTATACCCAGGATAAGGTTTTGATGATTCTTACTTAGTGTAGGAAATATAGCAGCACCCCCTACAATTAATCTTTTAGGTGAAATTAATTTATTATCAAGTGTAATAACTTGAAATAAAATTTCCATTTGAAGATTGGTGCTTTTATCTTTTTTTAGAGCTTCTTATACAATTTTCTTATACACATCTTCTCAACACGGTGTATTTTTTAATTCAATGTTTTCTTTTTTTTCAGGAAAAACACAAGAATTTTTAACCCTTTTCTTACATTGAGCCCCATTAAATATTTTAATTTTAAAACCTCTTTTCAGAATTTTATGTGGATTAATTGCATTTTCAGCAACCCACAAACATCTTCTTAACACACTTTTAAGATTAGAATTCGTAATGTTAAGAATTTTCTGATTATTAACTTTATTATTTTCAGAAATCTCGTATGAAATCTATCTAGTGCTTTTTTTCTTAACTTTGGTCGCCTGTGAAGGAGCCTTAGGACTAGCTCTTATAGTTTCGATTGTACGAACTCATGGTAATGATTACTTTAATATTTTTAACTCTCTACAATGTAGGATAGTTTTTCTTATAATAGTAAGAATTTCAAGGCTATCTATCCAACTTATATTAAATAATTCTGCTATTGTATTAGAATGAGACCTCAGAACATTTGTAGTTGTATTAGATTGAATATCATGTTTATTTAGATTTGTATCTTTTATTTCAGCAATAGTTCTTTTTTATAGAAAAGAATATATGCATGGACACCCTCACACAGAACGATTTTTATACTTAGTTTTAATATTTGTGTTATCAATAAGACTTATAATCTGTAGACCAAATTTAATTAGTATTTTACTAGGATGAGATGGATTGGGTCTAGTTTCTTATGTTTTAGTTATTTTCTACCAAAATGAAAAATCAGCAAACGCAGGAATAATTACAGTATTATCTAACCGAATTGGGGATGTAGCCATTTTAATAAGAATTACTATTATATTTCACTTTGGAAGTTGAAACTTTTACCACTACTTAGTAATTATTGCAGCAATAACAAAAAGAGCACAAATACCATTTTCAGCTTGATTACCAGCAGCAATAGCTGCTCCTACCCCAGTCTCAGCATTAGTTCACTCCTCTACACTTGTAACAGCAGGTGTTTATCTTTTAATTCGATTTAGACCTGCACTCCAACCTACATTGTTATTAATTGCATCTTTAACTATATTTATGGCAGGATTAGGTGCTAATTTTGAATATGATCTTAAAAAAATTATTGCTTTATCAACTTTAAGACAATTAGGAGTCATAATTACAACATTAGCGATAGGATTTCCATTTTTAGCTTTTCACCTTTTAACTCACGCTTTATTTAAAGCACTTTTATTTTTATGTGCAGGAGTTATGATTCATAATATAAAAGAATATCAGGATATCCGTACCATAGGAAGAACTAGCAAATTTATACCTCTAACAGTTATGTGTTTCAACTCCGCAAACATAGCTCTATGTGGTTTTCCTTTCTTAGCAGGATTTTACTCAAAAGACTTGATTCTAGAAATAGCTTTTTCTTCAAATATTAATTCAATTATCTTTTTTTTGCTTGTATTTGCAACCGCACTCACTGTATCGTACTCAGCCCGATTATTTTTCTTTAGAATTTCTTCTACTTTTAAATTAAGAACTTTTTCCAATCCTTTTGACAATGCAAAAGATATGACATACCCAATATTAATATTAAGATTTGCATCATTAGCAAGAGGATGTTCTTTACTATGATTAATTTTCCCTGAACCACATATAATTTGTTTACCTTTAACTCTAAAAATGTTACCTATTTTCATTATCATCTTAAGAGCTATTTTTGGGTACAGTATAACAACAAATATAACTAACACCCCTCTTCCAGCCATCATTCACTTTATAGGAAGAATATGGTTTTTACCTTGGATTTCAGGATTCTCCTTAGGAAAGCCTTTTTTACAAACTGGGAACGAGTTTCAACACTCACTTGATAAAGGATGAAGAGAGCTTTTAGGTGCTCAAGGAATTTTCGACAGTTTAATAATCTCTAGAAAAAAAGTTCAACTAGCTCAAGAAAATACGATTAAAGTATTTATATTCAGATTTTTCCTTTGAAGATTGTTATTTATACGAATGCGGCACCCTTTATCAATAGGGCTAGTTTTACTATTACAAACATGTTTAGTTTGTCTTTCTTCTGGTCTTTTATCTTTATCTTATTGATTTTCATATATTCTCTTTTTGGTTTTCTTAGGAGGAATATTAGTATTATTTATTTATGTTGCATCTTTGGCTCCAAATGAGCCCTTTATTTATTCTGATTCTGTAATAAATTTTACATTATTTATTGTTTTATATTTACTTTTAACTCTTTTTGTTGTTGTTGAGATTACTGGAAGTTATTTTGGACCTTTACGTTTTATA
NC_030280.1_Solenocera_crassicornis              ATAACTAATTTATTCTCAGTATTTGACCCCACATCTAGAATTTTTTCTATTTCATTAAACTGATTATCTACTTTCTTAGGGATCTTGTTTATTCCTATACTTTATTGAGCTATACCTTCCCGATGATCGCTTTTCTGATCTACATTACATATTGAGTTCAAAACTTTACTAGGAGGCTCTACAATTATATTTATTAGTTTATTTAGTTTAATCGTATTCAACAATTTTCTAGGCCTCTTACCTTATATTTTCACTAGAACTAGACATATAATCATAACATTAACTCTAGCCTTACCTTTTTGATTAGCTTTTATAATATTCGGCTGACTCAACCACACTCAACACATATTCGCACATCTAGTCCCCCAAGGAACTCCAGGAGCCCTTATACCCTTTATAGTTTTAATCGAAACAATTAGAAATATTATTCGACCAGGAACATTAGCAGTTCGATTAGCCGCTAATATAATTGCAGGCCACCTACTACTAACATTACTAGGAAGAACAGGACCTTCATTATCCACCCTAATCTCTTTCCTTATTATAAGACAGATCTTATTACTAATACTAGAAGCTGCTGTTGCAATTATTCAGTCCTACGTATTTGCCGTTCTCAGAACCCTTTACGCAAGAGAAGTAATAGCCCCCCTCCTATGGTTAAATCTTTTTATTATATTCTCCACTACATTTATAATCTTCCTTATTATTAATTACTTCCTATATTTTATTTTCGGAGCATGAGCTGGAATAACCGCACTCAGTTTGATCATTCGAGCTGAACTAGATATAGCTTTTCCTCGAATAAATAATATAAGATTCTGACTCTTACCTCCATCCCTAACCCTCCTCCTCTCTAGAAGAGGAGTTGGAACAGGATGGACTGTTTATCCTCCACTGTCAGCCGGAATCGCCCACGCAGGAGCCTCTGTAGATTTAGGAATCTTCGCAGGAGTTTCTTCAATTCTAGGTGCAGTAAATTTTATAACAACAGTAATTAACATACGATCAACAGGAATAACTATAGACCGAATGCCCTTATTTGTCTGATCAATCTTTATTACTACCCTTCTCCTCCTTCTATCTCTCCCAGGAGCAATCACAATACTTCTTACAGACCGAAACCTTAATACCTCATTTTTTGATGCTGGTGGAGGAGATCCAGTACTATACCAACACCTATTTTGATTCTTCGGTCACCCCGAAGTTTACATTTTAATTCTCCCAGCCTTCGGAATTTCACACATTATTAGACAAGAATCAGGAAAAAAAGAATTTGTAGTTTGAGCTCACCACATATTCACCGTGGGAATAGACGTTGACACATTTACATCTGCTACTATAATTATCGCTGTTCCCACAGGAATTAAAATTTTCGCTAATTCCTCAATTGATATTATCTTACATGACACTTATTATGTAGTAGCTCACTTCCACTACGTTTTATCAATAGGAGCTGTTTTTGGAATTTTCGCGGGAATCGCTCACTGATTTCCTTTATTTACAGGGGTAACGCTAAACCCCAAATGACTTAAAATACACTTTTTAGTTATATTTATCGGAGTAAATATTACATTTTTTCCCCAACATTTCTTAGGACTTAATTACTCAGACTACCCAGATGCCTATACTGCCTGAAATGTTTTATCTTCAATTGGATCAACCATCTCATTAATTGCTGTCCTAGGTTTCATCATTATCGTATGAGAAGCTATGGCAACATGAGGTTATTTAGGTCTCCAAGATAGAGCTTCACCGCTTATAGAACAATTAATTTTCTTTCATGACCATGCTATAGTAGTCCTAATTCTTATCACTACATTAGTAGGTTATATAATAATTACCTTATTCTCTAACTCATTTACAAACCGATTTTTACTCGAAGGACAAACTATCGAAATTATTTGAACTATTCTCCCAGCTCTAATTTTAATTTTTATCGCCCTCCCGTCCCTACGACTTTTATATCTCCTAGACGAAGTTAATAACCCAAGTATTACATTAAAAACAATTGGTCATCAATGATACTGAAGTTATGAATACTCAGACTTCCTCCAAGTTGAATTCGACTCATATATAATCCCTACCAACGACCTACCAGCCGATGGATTCCGACTCTTAGATGTAGATAACCGCACTATTCTACCTATAAATACCCAAATCCGAGTTTTAATTAGAGCCGCCGATGTTATTCATTCTTGAACAGTCCCCGCCCTTGGTGTAAAAGCCGACGCTATCCCCGGACGACTAAATCAAATTAGTTTCCTTATCAATCGACCAGGTCTATTTTATGGTCAATGCTCAGAAATCTGTGGAGCCAATCATAGATTTATACCTATTGTTATCGAAAGCGTGTCAATTAATTCTTTCTTAAACTGAATTTCCCATCACGCCTTCCATTTAGTAGATATAAGACCATGGCCCATCACAGGATCCATCAGAGCCATAATATTAACCACAGGACTCGTTAAATGATTTCACCAATTCAATCCAGACCTATTGATCCTAGCTTTTATTGCTACTACACTCACTATAATTCAATGATGACGGGATATTACCCGAGAAGGAACTTACCAAGGTCTCCACACTAAGGCTGTTACCCTCGGCTTACGATGGGGGATAATCCTATTTATTACATCAGAAGTTTTATTCTTTTTCTCATTTTTCTGAGCATTTTTTCATAGAAGTTTAGCCCCCAACGTCGAAGTAGGTAATTGTTGACCGCGTACGGGCATTCAACCATTTAATCCCTTCCAAATTCCACTCCTTAATACCGCCATCCTCCTCGCTTCGGGAGCCACAGTAACATGAGCTCATCATGCAATTATAGAAGCCAACCACACGCAAGCCATCCAAGGTCTATCAATTACTGTAATTTTAGGATTATATTTTACCGCACTTCAAGCACTAGAATACTTTGAAGCTCCATTTACAATTGCTGATTCAGTATACGGCTCTACCTTCTTTGTTGCTACAGGATTCCATGGATTGCATGTTATTATTGGAAGAACATTCTTAATGATTTGCTTATATCGACTATATAAATGTCATTTCTCATCTCACCACCATTTCGGCTTTGAAGCCGCCGCTTGATATTGACACTTCGTTGACGTAGTATGACTTTTCCTTTATATCTCTATTTATTGATGAGGAATGACAATACCTATACGTAAATCACACCCCTTATTTAAAATTGCAAACGGAGCTATTGTAGACTTACCAGCCCCATCTAACATCTCAACACTATGAAATTTCGGATCTCTCCTAGGATTGTGTTTAGTAATCCAACTTATTACAGGATTATTTTTAGCTATACACTTCACAGCCCATATTGACCTAGCATTTTCAAGTGTAGCTCATATTTGCCGAGACGTTAACTACGGATGATTCTTACGAACCCTTCACGCTAACGGAGCATCCTTCTTTTTCATTTGCTTGTATATACATACTGGCCGAGGAATCTACTATGGTTCCTTTCTATCTTTCCATGCTTGATCTGTAGGAGTTGTAATTCTACTTCTAGTTATAGCAACCGCTTTCTTAGGGTATGTTCTTCCCTGAGGACAAATATTTTGAGGAGCAACTGTCATTACTAATTTATTCTCAGCAATCCCATATATTGGACCTGACTTAGTACAATGAATTTGAGGTGGATTCGCCGTAGATAATGCCACACTCACTCGATTTTTTACATTCCACTTCTTATTTCCCTTCATTATTAGCGCAGCAACTTTAGTTCATATTTTATTTATTCACCAAGTAGGAGCTAATAACCCCCTAGGAATCAACAGAAATATAGATAAAATCCCATTCCATCCATACTTCACTTTTAAAGACATCGCAGGATTTATTATTCTACTCATGAGATTAATCATATTAACACTCCTTAATCCATATTTATTAGGGGACCCTGATAATTTTATCCCAGCCAATCCACTAGTCACCCCAGCTCATATCCAACCAGAATGATATTTCCTTTTTGCCTACGCTATCCTCCGCTCAATTCCCAATAAACTAGGAGGAGTAATTGCTCTCATTATATCAATTCTAATCCTACTCATCCTCCCATTTACCCACGCAGCTAAATTCCGAAGTCTTAGATTTTACCCACTCAACCAAATCCTATTCTGATCTTTAGTATCAACAGTTCTACTTCTAACATGAATTGGAGCACGTCCAGTAGAAGACCCTTATGTGTTAACAGGACAAATCCTTACTGTAATATATTTCTCATTCTACATTATTAACCCCCTTATTCTTATTATATGGGATAAACTCCTATTAATTATTTGTGTTTTAGTCGGCGTGGCTTTTGTTACTTTATTGGAACGTAAAATTTTAGGTTATATTCAAATTCGAAAGGGCCCTAATAAGGTAGGGTTTATAGGATTATTTCAGCCTTTTGCGGATGCTGTAAAGTTATTTACTAAAGAGCAAACTTTACCTATTATATCTAATTTTTTACCTTATTATTTATCTCCTGTTTTTAGATTATTTGTATCTTTAATTGTATGACTTATTATACCTTATGAAATAGGTTTAATAAATTTTAGTATAGGGGTTTTATTTTTTTTATGTTGTACTAGGCTAGGGGTTTATACTACTATGAGAGCTGGGTGGTCTTCAAACTCTAAATACTCTTTGTTAGGAAGATTACGAGCTGTTGCTCAGACCATTTCTTATGAGGTTAGATTGGCTTTAGTTCTTTTATCGTTTATTTTTCTGGTAGGGGGGTTTGATTTAAGATTATTCAGTTTATACCAGCGGGATTTTTGGTTGATGTGGTTTACTTTTCCTTTAGCTATGGTTTGGTTTGCTTCTTGTTTGGCGGAGACAAATCGGACTCCTTTTGATTTTGCGGAAGGGGAGTCTGAGTTGGTTTCCGGGTTTAATACTGAATATAGGAGAGGGGGGTTTGCTTTGATTTTTATAGCTGAATATGCAAGAATTTTGTTTATGAGAATGTTGTTTTCATTAATTTTTTTAGGGGGTAATTTAGTAAGGTTACTGTATTATATAAAGTTAGTTTTAGTGGCATTTGCCTTTGTGTGGGTTCGAGGGACTTTACCTCGGTTTCGTTATGATAAGTTAATGTATTTGGCTTGGAAGAGGTTTTTACCTGTAGCATTAAATTATTTGATTTTTTTTATAGGAGTAAAGTCCTCAAGTTCTTGGTTTGGGGCTTGAATTGGATTAGAACTTAATTTAATATCATTTATCCCCCTAATCTCCTCCAAAAATAACCAATACTCTTCAGAAGCCGCCTTAAAATATTTTTTAATTCAAGCCCTTGGATCTTCAATTATTATCCTTTCAGCTTCCTTAATGCTTCTTTTCTCCTTAGCTCTCTTATTAAAAGCAGGGGCCGCCCCCTTCCATTTTTGATTTCCCAGAGTAATAGAGGGCCTACAATGACCCCAAGCTATTCTCTTAATAACCATCCAAAAAATTGCTCCTATATCCCTTCTCTCTTACTCAGCAATTATTGGGGGTGTTGGTGGAATCAATCAAACCTTTCTCCGAAAAATTATAGCATACTCTTCAATTAACCATATATCATGAATATTAGCAGCCATTATAATTAGAGAAACCAGCTGACTACTTTATTTCATTATATACTCAATTATCTCCTCTTCTATTGGACTACTATTTAATTTTCAAGAAGCCTACCACATTTCTCACATCTCTCCTCACTTAAAAATACTCATGTCACTATCACTTTTATCATTAGGGGGACTTCCCCCTTTTACTGGTTTTATTCCCAAATGACTTATTATCCAAGAATTTTTCATCTTAACTATTCTTTTAATATCCGCCCTATTAACCTTATTCTATTATCTACGAATGATCATTATTTTACTATCAATCTCAATTACATTAATTATCAGAATTGCCGTTATATTTATCGCCTCCCTTTTAGCAAAAAAAACAATTATAGACCGAGAAAAAAACTCACCCTTCGAATGCGGATTTGACCCCAAAGGATCGGCTCGCCTTCCATTTTCACTACGATTTTTCCTTATTGCTGTAATCTTCCTAATTTTTGACGTGGAAATCACCTTACTTCTCCCACTAGCTACAATTATAAACCTATCTAATATTACAGCCTGAGCCCTTACAGGACTAACTTTTATTATTATTCTACTCCTAGGTCTATATCACGAATGAAATCAAGGAGCACTTGAATGAATGTTAAAGTTTGTATTATGTTGTTTATTGTTGATACCTTTGGTGAATTTTTGGTGAGCTGTTCAGAGTTCTTTGTTTGTGATGAGTTTTTTGTTTGTTGTTTTTTGTTCTCATGATTTTAATTTTTTTCTGAGGGGTTGGTGTTTAGGAGTTGATTCTTTAAGGTATATTTTGATTTTATTAAGTTTTTGGATTACCACTCTTGTAGTGTGTTCGAGACAAAATATTTTAAAAGATGGGAATTATCCTACTTTGTTTTTAGGGGTAAATATTATTTTGTTATTTTTTTTAATTTTAACGTTTTCGGCTACAGATTATTTACTGTTTTATATTAGTTTTGAGAGTTCTTTAGTTCCTACACTAATTTTAATTTTGGGTTGGGGCTATCAACCTGAGCGACTTCAGGCTGGGGTTTATATATTGTTTTATACTTTATTTGCTTCATTACCTTTATTATTGTCTTTGGTTAACTTCTATACACTAAGAGGAAGATTAACTTTAGGGTTGGTTGAAGTTATTAGGGGGGATGGATTCATACCTTCTATGTGGTATTTAATTACTGTTTTTGCATTCATTGTGAAACTTCCGATATTTTTAGTTCATTTATGACTTCCTAAAGCTCATGTTGAGGCGCCTGTGGCTGGTTCAATAATTTTAGCTGGGGTTTTATTGAAATTAGGTGGATATGGTTTGATCCGAGTTTTGCCTTTATTTAGTGAGGCTAATAAAAATTTGTCTTGATTATGGGTTAGAATTAGTTTAGTAGGAGGGGTTATTGTTAGTTTAATATGTTTACGTCAAGTGGATATTAAAGCTTTAATTGCTTATTCTTCGGTAGCTCATATAGGGTTGGTATTATCTGGTTTGGTAGTATTTGGGTGATGAGGATTGAATGGAGCTATTGTAGTTATGGTTGGGCATGGGTTGTGTTCGTCTGGTTTGTTTTGTTTAGCTAATATAGTGTATGAGCGTGTAGGGAGTCGAAGATTATTAATTAGAAAGGGGCTTATGAATTTTATACCTAGGATAGCATTATGGTGGTTTTTGCTTAGGGCTGGTAATATGGCCTCTCCTCCTACTCTAAATTTATTGGGGGAGATTAGATTAATTGTTAGTGTTGTTAGTTGAAGAACTACTAGTATGGTTGCGATTTGTTTGTTGTCTTTTTTTAGGGCGGCTTATACTTTATATATGTTCTCTTTAAGTCAACATGGTAAGTATTATAGGGCTTTATTTTCTTGTTGTTCTGGAAAAGTTCGTGAGTATTTGGTTTTAATATTACATTGATTGCCTTTAAATATTTTGATTTTAAAACCTTTAATTAGAGTTTCTTGTGGTTTATGGGTTTTTGTTTCTAAGCGAAAACATTTATTAAATACTTTACTGAGATTAGAATTTATTATATTAAGAGTTTTTTGGTTTATAAGAATTCATTTGTCCAATTTGGGCCATGAAGGTTATTTTGTTTTGTTTTTTCTAACTTTGGCTGCTTGTGAGGGAGCTTTAGGTTTAGCTTTATTAGTTTCGGTGGTTCGGACCCATGGTAATGATTGTTTTAGAAGATTTGGTGTGTTACAATGTAGAATATTGTTCTTACTTACTATGTCTGTTATTAGTTTATCTTTATTTTGTTTAATAAAAAATTGTGCTTGGTTTATCGAGTGGGAGTTAGTTAGGATAACTTTAATCTTGGATTGGATGTCTCTTATGTTTAGTTTTGTTACATTTATTTCTTCTATGGTTCTTTATTACAGAGGTGAATATATAGCTGCGGATAATAATATAAATCGTTTTATATATTTAGTATTAGCTTTTGTTATATCTATAGGGTTCTTAATTATTAGTCCTAATTTAATTAGAATTTTATTAGGATGAGATGGGCTGGGGTTGGTGTCCTATGCTTTGGTAATTTATTATCAAAATGAAAAATCTAGAAATGCTGGAATATTAACTGCTTTATCGAATCGGATTGGTGATGTATGTATTTTGTTAGCTATTTCTTTGTTTTTTAGATATGGGGGGTGGAATTTTTTATTTTATTTGATAGTGTTGGCGGGGATAACTAAAAGTGCTCAGATTCCTTTTTCAGCGTGACTTCCTGCTGCAATGGCAGCACCAACTCCTGTTTCGGCTCTTGTACATTCTTCTACGTTAGTAACTGCTGGGGTTTATTTGTTAATTCGCTTTAGGCCTGCATTACAGATTGTACTATTGTTGTTGTCAAGAATAACTATATTTATGGCAGGGTTGGGAGCTAATTTTGAATATGATCTAAAGAAGATTATTGCTCTGTCTACACTAAGTCAATTAGGTGTGATAATAAGTATTTTGTCTTTAGGGTTCCCAGATCTTGCTTTTCATTTACTTGCTCATGCATTATTTAAGGCTTTGTTATTTATGTGTGCGGGGGCTGTAATTCATAGAGTAAAAGATTATCAAGATATTCGAATAATAGGAGGTTTAGTATATCATATACCTTTAACTGGAATGTGTATAAATTTAGCTAATTTAGCTTTATGTGGGACTCCTTTTTTAGCTGGGTTTTATTCTAAAGATATAATTTTGGAGGTAGCTTTTATGTCTTCTATTAATTTAGTTGTTTTTATTTTGTACGCACTAGCAACTGGATTAACTGTGTGTTATACAATACGGTTGGTGTACTATACTCTATCTGGTGATTTTAATCTAGGAAATTTATATTCAATCGGGGATAATGCTTTTATTATAACAAGTCCAATAATGTGTTTGGTAATCGGGGCTGTCTTTGGTGGGGCTGGGTTATCTTGATTAATTTTTCCTTGCCCATACATGATTTGTATAAGTTTGTTTTTTAAGACGTTAGCTTTGAGAGTAAGATTGGTTGGTGGTTTTATTGGTTATATATTAAATATAATGGCTGTAAGGTATGAATTATATAATAGAACCGTTTTTTATGGTTCTATGTGATTTATACCCTTTTTATCTACTTATGGGGTAAGGAAAGATTTTTTAGTAAAAGGAGATTTATATCAAAAGGTTGGTGATAGAGGTTGATCTGAATATTATGGGGGTCAGGGAATTTATTCTTTTATTATAAGTGGTTCAATAGGTCTTCAAATATTACAGGATAATAGAATGAAGGTCTATATACTTAGATTTATGCTTTGGGCCTTTATATTTACCCGACTCCTTCACCCCCTCGCCATAGGTCTAAGATTATTAACCCAAACCCTAATAATTTGCTTGACAGCTGGCTTATTTAATAAATCCTTCTGATTCTCGTATATTCTCTTTATTATTTTTCTAGGAGCAATATTAGTTTTATTTATTTACGTAGCCTCCTTAGCCTCCAACGAAACCTTTATCTACAACAATACAACAATAAATCTAACCTTATTTATTGTATTATACCTCCTACTAACATTAATCGTAGTAGTTAAAATTACAAACACTTTTTTCGGTCCTTTACGCCTATTA
NC_017600.1_Acetes_chinensis                     ATAGCTAATTTATTCTCAGTTTTTGACCCAACGTCAAGTATTATAAATATATCATTAAATTGACTATCAACTTTTTTGGGTATTTTTTTTGTACCTATATTATACCGAGCAATACCATCACGGTTTAGTCTTATATGATCAACTTTACACTCAGAATTTAAGACCTTATTAGGAAGACTAACTCTTACATTTATTGCTCTTTTTACTCTTATTGTTTTCAATAACTTTTTAGGACTTCTTCCATACATTTTTACCAGTACAAGACATCTGGTTATAACATTATCCCTTTCACTTCCCCTATGAATTGCATTCATATTATTTGGATGAATCAACCACACTCAACATATATTTGCTCACCTGGTGCCTCAAGGAACCCCTTCAGCTCTAATACCATTTATAGTACTAATTGAAACAATCAGAAATGTAATTCGACCTGGTACCCTTGCAGTGCGGTTAGCAGCTAATATAATTGCTGGCCACCTTTTATTAACCCTCCTCGGGAACACAGGACCCTCGCTATCAGCTCTTCTTTCACTACTAATTCTAGCTCAGATTCTTCTTTTAGTACTAGAATCTGCTGTTGCAGTTATTCAGTCTTATGTATTTGCAGTGTTAAGAACACTATACGCAAGAGAAGTAATAAGTCCCTTACTATGATTAAATCTTTTTATTATATTTTCATTAACACTAATTATTTTCTTAACTTTAACATATTTCTTATATTTTATCTTCGGAGCTTGAGCCGGAATAACCTCTTTAAGACTAATTATTCGAGCAGAGTTAGACATAGCTTTTCCCCGAATAAATAATATAAGTTTTTGAATACTTCCTCCCTCATTAACCCTTTTATTGTCTAGTAGAGGAGTAGGAACAGGATGAACTGTATACCCGCCTCTCGCAGCAGGGATTGCTCACGCCGGTGCTTCCGTAGATTTAGGTATTTTTGCTGGAGTGTCTTCTATCCTAGGTGCCGTTAATTTTATAACAACAGTAATTAATATACGAAGAATAGGAATAACAATAGATCGATTACCACTATTTGTATGAGCAGTGTTCATTACTGCTTTACTATTATTACTTTCTTTACCTGGAGCTATTACTATACTTTTAACTGATCGAAATCTAAATACATCTTTCTTTGACGCTGGAGGAGGAGATCCAATCCTTTACCAACATTTATTCTGATTTTTTGGTCACCCAGAAGTATACATTTTAATTTTACCTGCTTTTGGTATTTCACACATTATTAGACAAGAGTCAGGAAAAAAAGAATTTGTAGTTTGAGCTCACCATATATTTACAGTAGGAATAGACGTAGATACGTTCACCTCAGCAACTATGATTATTGCAGTTCCAACAGGAATTAAAATTTTCGCAAACTCATCTATTGATATTATCTTACATGACACATATTACGTTGTAGCACACTTTCATTACGTTTTATCAATAGGAGCAGTGTTCGGGATTTTTGCTGGAGTAGCTCATTGGTTTCCGCTTTTTACAGGATTAACTCTAAACCCTAAATGATTAAAAACACATTTTTTTGTTATATTTATCGGAGTTAATATTACATTTTTCCCACAACATTTTTTAGGGTTGAATTATTCAGATTATCCAGATGCCTACACAACATGAAATGTAGTATCATCTATTGGGTCAACTATCTCAATAATTGCTGTTCTAGGATTTATTATTATTATTTGAGAGGCTATGGCAACATGAAGATACCTAACACTCCAAGACAGAGCATCTCCCCTTATAGAACAATTAATTTTTTTTCATGATCATGCTATACTAGTATTAATTTTAATTACTACTTTAGTAGGATACATAATAGGAACTTTATTTTTTAATAAGTTCACAAATCGATTTTTACTAGAAGGGCAAACCATTGAAATTATTTGAACCATTTTACCAGCCATTATTTTAATTTTTATCGCTCTTCCTTCCCTCCAACTTCTATATTTATTAGACGAAGTAAACAACCCTAGAATTACTTTAAAAACAATTGGGCACCAATGATACTGAAGATATGAGTACTCAGACTTTCTTCAAGTAGAATTTGATTCTTATATAATCCCCACTAACGAATTAACCGAAAACGGATTCCGGCTACTAGATGTTGATAACCGAACTATTCTCCCAATAAACACACAAATTCGTATACTTGTATCCGCCGCAGATGTTATTCATTCCTGAACTATTCCCGCCTTAGGTATAAAAGCAGATGCGATCCCGGGGCGATTAAACCAAATCAGATTTCTAATCACTCGCCCAGGTCTATTCTACGGCCAATGTTCCGAAATTTGTGGGGCAAACCATAGATTTATACCTATTGTAGTAGAAAGCGTGTCAGTAAATTCTTTCTTAAACTGAATTTCACATCATACCTATCATTTAGTAGACATAAGACCCTGACCCCTTACAGGATCAATTAGAGCAATAATATTAACTACAGGCCTAGTGAAATGATTCCACCAATTTAACCCGGATCTGTTAGTATTGGGAGTTTTAGCAACATCTTTAACAATATTTCAATGATGACGAGATATTACCCGAGAAGGAACATATCAAGGACACCACACTAAAACAGTAACCATTGGGCTTCGCTGAGGAATAATTTTATTTATCACTTCAGAAGTTTTATTTTTTTTCTCCTTCTTCTGAGCTTTTTTCCACAGTGGATTATCCCCCAATGTAGAACTAGGAAGGGTATGACCCCCTACTGGTACTCAACCCTCTAACCCGTTTCAAATCCCTCTTCTTAATACAGCCATTTTACTTGCATCAGGAGCAACAGTTACATGAGCTCATCATGCAATTATAGAAGCTAATCACTCCCAAGCTATTCAAGGTCTTGCTCTTACTGTCTTTCTGGGTGTTTATTTTACAGCTCTTCAAGCTCTAGAATATGTCGAAGCTCCATTCACAATCGCTGACTCAATTTATGGGTCTACTTTTTTCGTGGCCACAGGATTTCATGGACTCCACGTTTTAATTGGATCTACTTTCCTAATAATTTGCTTGCACCGACTTTATAAATGCCACTTTTCACCAAATCATCACTTTGGATTTGAAGCAGCCGCTTGATATTGGCACTTTGTAGACGTAGTATGGTTATTTTTATATATTACTATCTACTGATGAGGTATGACAATACCAATACGAAAATTACACCCTCTTTTTAAGATAGCCAATGGAGCTCTTGTGGACCTTCCCGCCCCAGCAAACATTTCAACACTATGAAACTTCGGCTCTTTATTAGGACTTTGTTTAGTAGTTCAGATTGCAACAGGGCTATTCTTAGCAATACATTATACGGCTAACATTGATCTAGCATTTGCTAGAGTCACACATATTTGTCGTGATGTAAACTACGGTTGACTTTTACGTACACTCCACGCCAACGGTGCATCTTTTTTTTTTATCTGCTTATATATACACACAGGCCGAGGAGTATATTACGGATCTTTTTTATACATAGAAGCTTGATCAGTGGGAGTAATTATCTTCCTATTAGTAATAGCAACTGCTTTTTTAGGTTATGTTCTTCCTTGAGGCCAAATATTTTGAGGAGCAACAGTAATTACAAATTTATTTTCAGCTATCCCATATATTGGGACAGAGTTAGTTCAATGAATTTGAGGAGGGTTTGCAGTTGATAACGCTACCTTAACCCGGTTCTTTACATTTCATTTTTTGTTTCCTTTTGTAGTTGCTGCAGCAACTATAATCCATATTTTATTTATTCATCAAACAGGATCTAATAACCCCTTAGGAATTGTCACTAACATTGATAAAGTACCCTTTCACCCTTATTTTACTTTCAAAGATATCAGAGGATTTATTATTATACTAGCCGCTCTTGTTCTTTTAACCTTATTAAACCCCTATTTATTAGGAGATCCTGACAATTTTATCCCAGCAAACCCACTAGTCACACCGGCCCATATTCAGCCAGAGTGATATTTCTTATTTGCGTATGCTATTTTACGATCAATTCCTAATAAATTAGGAGGAGTTATTGCTTTAGCAATGTCAATTCTTATTCTACTTATTTTACCTTTTACCCATAAAGCTAAATTTCGAAGATTAACATTTTACCCAATTAATCAAATCATATTCTGAATTTTAGTAGTGACAGTTCTACTACTAACTTGAATCGGAGCACGACCAGTAGAAGCTCCTTACATTCTTACTGGACAAGTTTTAACAGTAATATATTTTTCTTTTTACATTTTAAATCCTACTCTCATAATACTATGAGATAAACTATTATTAATTATTTGCGTTTTAGTTGCAGTGGCTTTTGTGACTTTACTTGAGCGTAAAATCTTAGGGTATATTCAGATTCGTAAAGGTCCTAATAAATTAGGATTTATAGGATTACTTCAGCCTTTTGCTGATGCGGTAAAGTTGTTTACTAAAGAGCAGACATATCCTATAATATCTAATTTTTTACCTTACTATTTATCTCCTGTGTTTGGATTATTTGTATCTTTGATTGTGTGATCGGTAAGACCTTATGATCTTGGTTTTATCAATTTTAATATAAGAGTACTCTTTTTTTTATGTTGTACTAGTTTAGGGGTTTATACTACAATGAGAGCAGGGTGATCTTCTAACTCTAAATATTCTCTACTTGGTAGATTACGAGCTGTTGCTCAAACCATTTCTTATGAGGTGAGTCTAGCTTTAATTTTATTGTCTTTTATCTTTTTAGTAGGTAGTTTTGATCTTTTTATATTTAGGTGTTTTCAACAATATATTTGGCTAATTTGACTTGCATTCCCACTTGGGATAGTTCGGTTTGTCTCTTGTTTAGCTGAAACTAACCGAACTCCTTTCGATTTTGCGGAAGGAGAGTCTGAGTTAGTGTCTGGGTTTAACACTGAATACAGAAGAGGAGGGTTTGCATTAATTTTTATAGCTGAATATGCAAGAATTTTGTTTATGAGTATATTATTTGCTCTAATATTCTTAGGAGGGTCGTTAAATAGAGTTGGATTTTATATTAAAATAGTAGTAGTAGCTTTTAGTTTTGTATGGATTCGTGGGACATTACCTCGATTCCGTTATGATAAACTTATATATTTATCTTGAAAAAGATTTTTACCTGTGTCTTTAGATTATCTAATTTTTTTTATGGGTTTAAAATCTTCTCCTTCCTGATTTACAGCTTGAGTAGGCCTTGAGCTAAATCTTTTATCCTTTATCCCTCTTATCTCTTCAAAAAATAGCCAATTCTCTTCTGAGGCAGCTCTAAAATACTTTTTAGTCCAAGCCATAGGTTCTGCTATTATCATTTTAACAGCTTCTCTATGGACCTTATTTTTATTAGCTTTGCTGTTAAAGTCAGGGTCTGCCCCCTTCCATTTTTGGTTTCCTAATGTCATAGAAGGTTTATTTTGACCTCAAGCTCTAATCTTAATAACAATTCAAAAGATTGCTCCTTTTTCACTAATATCTTATTCCGCTATCATCGGAAGACTAGGAGGGTTGAACCAAACATCTCTACGTAAAATTATAGCTTACTCTTCAATTAATCATATGGCTTGGATATTATCAGCTATTACAATTAGAAATTCAGCTTGAATTACTTATTTTTTTATTTATTCAACTATCTCAACTTTAATTGTTACAACTTTTTTTTTATATCAATCTTTTTACATCTCACAAATTTCTTCTTTAGAAAAAATAATTAGGTTCTTAATACTTCTGTCATTAGGGGGGCTACCTCCATTTGCAGGATTTATAGCTAAATGATTTATTTTACAAGAAATTTTTGTTTTGCTTATTTTACTAGGCTCAACTCTAATTACATTATTTTTTTATATCCGAATTATTACTCTCTCACTTATTATTTTATTAACTTTTATTATTAGAATAGTTGTAATAACAATCGCTTCCATTCTTTCAAAAAAAACCATCTTAGATCGAGAGAAAGCTACTCCTTTCGAATGCGGATTTGATCCTAAAGGATCTGCCCGGCTCCCCTTCTCTCTTCGATTTTTTTTAATTGCAGTAATTTTCCTAATTTTTGACGTAGAAATTACTCTTCTTCTACCTCTTCCAGTAATTATTAATATTTCAAGAATATTTACATGAATTGCAACAAGATTATTTTTTATTTTTATTCTACTCATTGGATTATACCACGAGTGAAATCAAGGAGCTCTAGAATGAATGTTAAAGTTTATTGTTCCTTGTATTTTATTGATAGTAAGTGTAAATAGCTGATGAAGAATTCAATGCTCATTATTTATTTTAACTTTTCTTTTTGGTTTTTATATTTTTCATGAGTTTAATGTTTATCTCCTTAGGTGATGTTTTATAGTTGATTCTTTAAGAAGAATCTTAATTTTATTGAGATTTTGAATTTTAGCATTGGTTGTTAGTGCTAGAATAAAAGTTTTAAAAGATAATAACTTCCCAAGTAGATTTTTAATTACTAATTTATTTCTTCTTTTGTTTCTTTTATTAACTTTTGGAGCAGCTGATTATTTATTATTTTACATTAGATTTGAGGCTTCTTTAATTCCTACTTTAATTTTAATTTTAGGGTGAGGCTATCAGCCTGAGCGGATTCAAGCAGGGATTTACATATTATTTTATACTTTATTTGCTTCTTTACCTTTACTTTTATCTTTAATTGTCTTGTACTATAGTAGTGGTACTTTAATTTTAAATTTGGTTGATAGTGTTAGAAACTACTTCTTTTTGGACGGCTGCTGGTATATTATTACAGTCTTCGCTTTTATTGTTAAGCTTCCTATATTTTTATTTCATCTTTGATTACCAAAGGCTCATGTAGAGGCTCCAGTTGCAGGATCTATGATTTTAGCCGGGGTTTTATTAAAACTGGGAGGATACGGTCTTATTCGTGTTCTGCCTTTGTTTGGGGAAGCTAGTAAGATATTTTCTTGGTTTTGAATTTCTATTAGATTGGTAGGTAGTGTAATTGTGAGGTGTATATGTTTACGTCAAGTGGATATTAAAGCTTTAATTGCATACTCTTCAGTAGCCCATATAGCTTTAGTATTATGTGGTCTTATAACTTTTGGAGTGTGAGGTATTAGTGGTGCAATTGTAGTTATAATTGGTCACGGGCTATGTTCTTCAGGTTTATTTTGTCTTGCAAATATAGTTTATGAGCGAATTGGTAGTCGAAGCTTATTGATTAGAAAAGGTTTAATTAATTTTATACCTACTATAGCTTTATGATGATTCTTATTGAGAGCTGGTAATATAGCAGCCCCTCCTACTTTAAATTTATTGGGAGAGATTAGTCTTATTATTAGTATTGTAAGATGGAGAAATGTAAGTATAATTTTTATTGCTTTATTATCTTTTTTTAGAGCTGCTTATACTCTTTATTTATTTTCTTTGAGGCAGCATGGAAAATATTATAATGCAATTTTTTCTTGTTGCTCCGGGAAAGTGCGTGAATATTTAATTCTTATACTTCACTGGTTTCCTTTAAATTTGATGATTATAAAACCGGTTATTAGGGTAATAATAGGTCTGTGGGTATTTGTTGCTAAGCGTAAACATTTATTAAATACTCTTTTGAGACTAGAGTATATTATATTAAGCATTTTTTGAGTTATATGTGTTCATGTAAGTATTTTAGGTTATGAGTCTTATTTCATATTATTTTTTTTAACTTTAGCAGCTTGTGAAGGTGCGTTAGGGCTAGCTTTACTAGTTTCTATTGTTCGGAGACATGGTAATGATTGCTTTAATAAATTTAGAGTGTTACAATGTAGAATAATTTTTTTACTTTTAGGTAGTTTAATAAATTTATCTATTATACTTCTAATTAGCGGAGAAAGATGATTTTTAGAATGAGAAATTATTTCTATAACTTTAATTCTTGATTGAATATCTTTAATATTTAGGTTTGTAATATTTATTTCTTCTATAGTTATTTTTTATAGTGGGAGTTATATGAGAGGTGATAATAATATTAATCGGTTTATTTATTTAGTTTTAGCTTTTGTTCTTTCAATGGGGTTTCTTATTATTAGTCCTAATTTAATTAGAATTTTACTGGGATGAGATGGTCTGGGATTAGTTTCATATTGTTTAGTTATTTACTATCAGAATGAAAAATCATCGGCTGCTGGTATACTAACTGCACTTTCTAATCGTATCGGAGATGTAGCTATTTTACTTGCTATTTCTTTACTCTTTAGATTAGGAGGTTGAAATTTTTTGCTGTATTTAGTAGTGTTAGCAGCTATAACTAAAAGAGCTCAAATTCCTTTTTGTGCTTGACTTCCAGCTGCCATAGCAGCTCCTACCCCAGTTTCTGCGCTAGTTCATTCTTCAACATTGGTAACTGCTGGAGTCTATTTGCTCATTCGTTTTAATCCTGCTTTTCAAGTAGGGTTATTATTGTTAGCGAGGTTAACCATATTTATAGCTGGATTAGGAGCTAATTTTGAGTATGATTTAAAAAAAATTATTGCACTGTCTACCTTAAGACAGCTTGGTGTAATAATAAGAATTTTGTCTTTAGGATACCCTGATTTAGCTTTTCATTTACTTGCGCATGCTTTATTTAAAGCTTTATTATTTATATGTGCAGGAGCTGTTATTCATAATATAAAAGATTATCAAGATATTCGAATAATAGGTGGATTAGTTTATTATATACCTCTCACTGGTATAAGAATAACTTTAGCCAATCTAGCTTTATGCGGTACTCCTTTTTTAGCTGGTTTTTATTCTAAAGATATAATTTTAGAAGTGGCTTTTATATCTTCTTTAAATTTAACAATTTTTGTATTATATGCTTTAGCTACAGGTTTAACTGTATGTTATACTATACGATTAATTTATTATACTATATCAGGTTCTTTTAATCTAGGAAATTTATATGAAGTACACGATGAAAGCGCTATTATAACTAACCCAATGATTGCTTTAAGAGTTGGTGCTATTGTTAGTGGGGCAGCTTTGTCTTGACTGATTTTTCCAACCCCTTATATGATTTGTATAAGACTTTTTATGAAAACTTTAGCATTATCTGTGAGTGTATTAGGTGGAGCTTTAGGCTATTTTATAAATATAGGATCTTTTAATTATATTTTATATGATTTGACTGTTTTTTTAGGTTCTATGTGGTTTATACCATATTTATCTACTCGGGGTACTATAAACTCTTTTTTAAGTGTTGGAAATGACTTTCAAAGAGTAGGGGATAATGGGTGGCTTGAATATTATGGGGGGCAAGGAATTTATCATAGAACTAATAAAAGTTCTTTAAATTTACAAGTCCTTCAGGATAATATACTAAAAATTTATTTATTAAGAGTTTTTTTATGATCAATTACATTTACACAATTAACTCACCCCCTAGCAATAGGGTTAGCTTTATTACTTCAAACTATTATAGTATGTTTTATTGCGAACTTTCTAACCAATTCAGCATGATTATCTTATATTTTATTCCTAATTTTTTTAGGGGGAATATTAGTTTTATTTATTTACATTACTTCACTAGCTTCAAATGAACCTTTCATTTATAATGAATCTTCGACTATATTAACTTGATTTATTATTTTATATTTACTAATAACCCTTATTGTAGTAGTAACAATCACAACTACATTTTTCGGTCCTCTACGACTTTCT
KU350630.1_Callianassa_ceramica                  ATAACAAGTCTTTTCTCTGTTTTTGACCCTTCTTCAGGAATTTTTAATTTATCTTTAAACTGATTATCCACTTTTTTAGGTTTGCTTATTATACCTTACTTATATTGAGTGTCTCCTTCACGATGAGTTTTCATCTGAAGAGTACTTTACTCTGAATTTCGAGTTCTTTTAGGTGCCTTGACCTTAGTTTTTATTTCTTTATTCAGATTAATTGTTTATAATAATTTTCTAGGACTTTTCCCTTACGTTTTCACAAGATCCAGACATTTAGTTGTTACTTTATCCTTATCCTTACCTCTATGACTGGCTTTTATAGTGTTTGGATGATTTAACAATACCCAGCATATATTTGCCCACCTAGTCCCTAATGGAACTCCTGGACTTTTAATACCATTTATAGTTTTAATTGAAACAGTTAGAAATGTAATTCGACCAGGAACCCTTGCTGTTCGTTTAGCTGCGAATATAGTAGCTGGCCATCTTTTACTAAGTCTCATAGGAGGAGCTGGTGTTGGTATGGGAGTTATATTATTTTTCCTAGTTTCATCCCAAGTACTTCTACTAGTCTTAGAAGTAGCTGTCTCTATTATCCAATCTTATGTATTTGCCATTCTTAGAACATTATATGCTAGTGAAGTTATAGCGCCTCTTATATGGTTACCTCTTATGTTAATAATCGTTTTAACTTTTATAATTTTCATAACTATAAATTATTTTTTATATTTTATTTTCGGTGCTTGAGCTGGAATGACCTCTCTGAGGTTGATTATTCGAGCTGAATTAGATATAGCATTCCCACGTATAAATAATATAAGATTTTGATTACTTCCTCCTTCTCTAACATTGCTTTTATTTAGAAGAGGAGTTGGTACTGGGTGAACAGTATACCCTCCCCTTGCAGGATCTATTGCCCATGCTGGAGCTTCAGTTGATATGGGTATTTTTGCAGGTGTTTCATCTATTCTAGGTGCAGCAAATTTTATAACTACCGTTTTAAATATACGACCTAGTGGTATAACTATAGACCGAATGCCTCTTTTTGTATGAGCAGTTTTCATTACTGCTATCTTATTACTTCTTTCTCTACCCGGAGCTATTACAATATTATTAACAGATCGTAACCTTAATACTTCTTTTTTTGATGCTGGAGGTGGAGATCCTGTTCTTTACCAACATCTTTTTTGATTTTTTGGACACCCCGAAGTTTATATTCTTATTCTACCAGGATTTGGTATTTCACATATTGTTAGACAAGAATCAGGCAAAAAAGAATTCGTAGTTTGAGCTCATCATATATTCACAGTAGGAATGGATGTTGACACTTTTACTTCCGCAACCATAATTATTGCCATTCCCACTGGAATTAAAATTTTCTCAAACTCCTCAATCGACATCATCCTTCATGATACATATTATGTAGTTGCTCACTTCCATTATGTACTCTCCATAGGAGCAGTCTTCGGAATTTTTGCAGGAATTGCTCATTGATTTCCTTTATTTACAGGAGTAATGCTTAACCAAAAATGATTAAAAGTACATTTTTTCACAATATTTATTGGAGTTAATTTAACATTTTTTCCTCAACATTTTTTAGGTTTAAATTACTCTGACTACCCAGATGCCTTTACTACTTGAAATGTGGTATCTTCTATAGGATCCATGGTTTCTCTGGTGGCTGCACTAGGGTTTGTTATTATTGTCTGAGAAGGAATGACAACATGAGGTTACTTTGGACTTCAAGATAGGGCGTCCCCTTTAATAGAACAATTAATTTTTTTTCATGACCATGCAATGGTTGTGATTATTCTAATTGTAAGTTTCGTCGGCTATATAATAGGATCTTTATTTTTTAATAAATTTATTCACCGATTCCTTCTAGAAAACCAAAATATTGAAATTGTATGAACAATTGTTCCTGCTGTAATTCTTATTTTTATTGCTTTACCTTCTTTGCGACTTCTTTACCTTTTAGATGAAGTAAATAAACCAAGAGTAACTCTTAAAGTTATTGGTCATCAGTGATACTGAAGTTATGAATATTCTGATTTCCTTCAAGTAGAATTTGATTCTTATATAACTCCAACTGCTGAGCTGGAGGAAAATGGGTTTCGGCTTCTAGATGTGGATAATCGTACTGTTTTACCTATAAATACACAAGTCCGAGTTCTTATTAGAGCTGCAGATGTGATTCACTCTTGAACTGTCCCTGCATTAGGTGTAAAGGCAGATGCTATTCCAGGACGTCTTAACCAGGTTAATTTTCTAGTTAACCGTCCTGGTCTTTTTTATGGTCAGTGTTCAGAAATTTGTGGAGCAAATCACAGATTTATGCCTATTGTTATTGAAAGAGTTAATGTAGATAGATTTCTAAGATGAATTTACCATCATGGTTACCATCTTGTCGATATAAGACCTTGACCATTAACTGGTTCAATTAGAGCTATAATACTTACAACAGGACTAGTAAAATGGTTTCATTTATTTAATATAGATTTATTATGCCTAGGTCTACTAGGTACTTTACTAACTATGATGCAATGGTGGCGAGACGTTACCCGTGAAGGAACTTACCAAGGCCTTCATACTAGATTAGTCACTAAAGGATTGCGATGGGGAATAATTTTATTTATTGCTTCGGAGGTACTGTTCTTTTTTTCTTTTTTCTGAGCTTTTTTTCACAGAAGTTTATCCCCTGCTGTAGAGATTGGAATAACATGACCACCTCAAGGTATTCAACCTTTTAATCCTTTCCAAATTCCACTACTTAATACAACCATTCTGCTATCATCAGGAGCTACTGTAACTTGAGCTCATCATGCTATTATAGAGTCTAACCACACACAGGCTATCCAAAGGCTTGGTCTAACTATTTTGCTAGGATTTTACTTTACGTTTCTTCAAGCTTTAGAATATGTAGAAGCATCATTTACAATTGCCGATTCTGTTTACGGTTCTACCTTTTTTGTTGCTACCGGTTTTCATGGTCTTCACGTTATTATTGGTTCTTTATTTTTAACTGTCTGCTGGTTTCGTCTTTACAACTGCCATTTTTCCTCAGGACATCACTTCGGTTTTGAAGCAGCTGCATGATATTGACACTTTGTAGATGTTGTGTGATTATTCCTTTATGTGTTCATTTACTGATGAGGTATGACAACACCTATTCGGAAAACCCATCCTCTTTTTAAAATTGCTAATGGAGCTCTTGTAGATATACCAATTCCAAGAAATATTTCTATTTTTTGAAATTTTGGTTCTTTACTAGGGTTGTGTTTAGTTGTCCAACTTGTGACTGGATTGTTTCTAGCTATACACTTTACAGCCAGAGTAGACCTTGCATTTTCCAGAGTTGCACATATTTGCCGGGATGTTAACTATGGTTGACTATTACGAACACTCCATGCTAACGGGGCGTCTTTTTTCTTTATTTGCTTATATCTTCACATTGGCCGAGGTATTTATTATGGCTCTTATATATTTCTTCATGTATGAAGTGTTGGAGTTATTATATTATTCATGGTTATAGCTACTGCTTTCCTAGGTTATGTTCTTCCTTGAGGACAAATATTTTGAGGGGCTACTGTTATTACTAACTTATTTTCTGCCGTTCCATATATTGGTACAGATTTAGTACAATGAATTTGAGGAGGGTTCGCAGTTGATAACGCAACCCTCACACGATTCTTTACTTTTCATTTCGTTTTACCCTTTGGAGTCGCAGCCGCAACTTTGGTCCATATTCTATTCCTTCACCAATCAGGAGCTAATAACCCTTTAGGCGTCGCAAGAGATATTGATAAAATCCCTTTCCATCCTTACTTTACGTATAAAGATATTGTGGGATTTGTGGTTATGCTTCTATTTCTTATTTTACTAACTCTTCTTCACCCTTATATACTAGGAGACCCTGATAATTTTGTTCCAGCAAATCCTCTTGTCACCCCTGCTCACATTCAACCTGAGTGATATTTTCTATTCGCTTATGCCATTCTACGTTCTATTCCTAATAAACTAGGAGGAGTTGTAGCTTTGGTCTTATCAGTTGCTATCCTTTTCATTTTACCTTTTACTCATAGTTCTAATTTTCGAAGTCTTAATTTCTACCCTTTAAATCAGATTTTATTTTGGGTTTTTATTAATATTGTTATTTTACTCACTTGAATTGGCGCACGCCCTGTTGAAGATCCTTATGTGTTAGTAGGACAACTATTAACAGTTGCTTATTTCGCTTATTACATAATTAACCCTCTTCTACTTATTCTTTGAGATAAAATCTTATTAGCAATTTGTGTTCTAGTTAGAGTTGCTTTTGTAACCCTTTTGGAACGAAAAATTTTAGGTTATATTCAAATTCGCAAAGGGCCTAATAAAATCGGCTATATAGGGCTGCTCCAGCCTTTTGCAGATGCTGTAAAGCTTTTTACTAAGGAACAAACAACACCCACTCTTTCTAATTTTCTCCCTTATTACTTCAGGCCTATTTTTAGATTGTTTACTTCCTTAATTATTTGAAGAACTATACCTTACCTTTTGAGTTTAACTAACTTTAATCTAAGTGTTTTATTCTTCTTGTGTTGTATAAGTCTAGGAGTCTATTCCACGCTGAGAGCAGGTTGAGCTTCTAACTCCAAATATTCACTTCTTGGAAGACTACGAGCAGTGGCTCAGACAATTTCCTATGAAGTAAGTCTTGCCGTGATCCTACTTTCTTCTATCTTTATTGTCAATTCTTTTGACTTAATTTCGTTCAACTTCCTTCAAGAAAAGATTTGGTTAATTTGATTTATATTCCCTCTTAGTATATTATGGTTAGCTTCGTGTCTTGCTGAAACTAATCGGACCCCTTTTGATTTTGCCGAAGGAGAGTCTGAGTTAGTTTCAGGGTTTAACACAGAGTATAGAGCCGGTGGATTTGCACTCATTTTTATAGCAGAATACGCAAGAATTTTATTTATAAGTGCTCTTTTCAGAATTCTTTTTCTAGGGGCAAATCCAGATAATTTACTGTTTTATGTTAAACTTTCAGCTATTGCATTTCTTTTTGTTTGAGTCCGGGGAACTTTACCTCGTCTCCGGTATGATAAATTAATGTTTTTAGCGTGAAAAAGATTTCTACCAGTAGCACTTAATTATTTGATTTTTTTTATAGCAGTAAAAAGTGCTGATTCTTGATTTGGTGCTTGATGTGGGTTAGAACTAAATTTAATATCTTTCATTCCATTTATTTCCTTAGTAAAAAATAGTTATACTTCAGAAGCCTCCTTAAAGTATTTTCTTATTCAAGCTCTGGGCTCAGCTATTATTATTATAGGTTCTATAAGAATTTTAGTTGTAGCTTCTTCATTAATACTAAAAATAGGAGCAGCACCTTTACATTTTTGATTCCCTTCAGTGATAAGAGGTCTTAGGTGATTTAGTTGTATAGTTCTAATAAGAGTTCAAAAAATTGCTCCTTTAAGTCTTTTGTCTTATGGAGCTATAATTGGAAGAATTGGAGGGCTTAATCAAGTATTTTTACGAAAAATTTTGGCATATTCTTCAATTAACCACATGTCCTGGATATTGGCCTGCTTGTGAATAAGAGATTCATCTTGAGTTATATATTTTTCTTTTTATATTTTAGTCTCTAGAACAGTAGTTTATTTGTTTTATTCTCAAAATATAAATCATATTTCTCATTTATGATCATCTTTAAGGTTAGTGACTTGAATATCTTTACTTTCCCTAGGGGGCTTGCCTCCTTTTACCGGATTTATCCCTAAATGATTTGTACTTCAAGAATACTTAACATCTTTTTTTTTACTTTCTGGTACTCTAATCAGTTTATATTATTATCTCCGTATTTATGTTTTATTCTTTTTTATTATAGTAATTTTTTTAGTAAGAACAGTGGTAATAATGGTTGCTTCTTTACTTTCTAAAAAAACCATTATGGACCGTGAAAAAAATTCTCCTTACGAGTGTGGGTTTGACCCTAAAGGATCCGGACGACTACCATTTTCGCTTCGTTTTTTTCTAATTGCTGTAATTTTTCTAATTTTTGATGTTGAAATTACATTACTTTTACCTCTAGTGTGTATTTTATATTTAGTAGATATTTATTCTTGAACATTAACAGGACTTCTATTCCTTTTAGTGTTATTATTTGGACTTTACTATGAATGAAAGGAAGGAGCCCTTGATTGAATGTTAAAGTATATTTTATTTTGCTTCTTGTTGATCCCTTTAGCATCGAGCTGGTCTTTTGTCCTGAATTGTTTATTGGTATTAAGATTTCTTTGAGTAGTTCAGGCGCACCACCATTTCTTTTTATTTAATTTAGGAGTAAACCTAGGAGTTGATAATATTAGATATATTATAATTTTATTAAGAATGTGAATTGCTGTTTTAATTATGTATGCTAGGCAAGCAATTTGTAAAACGAATCAATTTTCATCTCTCTTTGTTTCATTCAATGTTATCTTATGTTTAGTTTTAATATTCACTTTTTCTGCTCGGGATTTATTATTTTTTTATATTTCTTTCGAAAGATCATTGATTCCAACTCTTGTTATGATTATTGGCTGGGGTTATCAACCAGAACGAATTCAAGCTGGGGTTTATATACTATTTTATACTCTTTTTGCGTCTTTACCTTTATTAGTTTCTTTAATAAGATTTTATAACCAAGGGGGAACTTTAATTATGGAAATCACTCCTAAGCTGATAAGCTCTAGTTTTATTTTTACGTTATGATATTTTGCTAGTGTATTTGCCTTTTTGGTTAAATTACCTATATATTTTTGTCACTTATGGTTACCAAAGGCCCATGTAGAGGCGCCAGTAGCAGGATCAATGGTTTTAGCAGGAGTTTTACTTAAATTAGGAGGATATGGTTTAATTCGTATCTTGCCAATCTTTTTAAAAATTAATAAAAGGTTTACATGAGTATGATTTATATTAGGAATTCTAGGCGGGATATTAGTAAGTGTTTTATGTTTACGTCAAACTGATATAAAATCACTCATTGCGTATTCTTCTGTGGCTCATATAGGACTGGTATTAACAGGAATTATATTATGTAATATTTGAGGTTTGTCAGGAAGAGTAGTTATTATAGTGGGACATGGTCTTTGTTCTTCAGGTTTGTTTTACTTGGCAAATGTAGTTTATTCTCGAACTTCATCTCGGAGGTTATTCATTAATAAAGGTTTATTAGTGATTATACCAAGAATTGGGTTTTGGTGGTTTATACTTTCTGCGGGAAATATAGCTGCTCCTCCGACAATTAATTTACTTGGAGAAATTAATTTATTAAGAAGAGTTATAAGATGAGAGTGATCTAGAATTTTAGGACTTGCTTTACTTTCTTTTATTAGAGCTTCCTACAGAATTTATTTATTCTCTTCAAGACAACATGGAGTATTCTTTAATTCATTTTATTCTTATTGTCCTGGAAAAACTCAAGAGTTTTTAACTTTACTTCTTCATTGATTTCCTTTGAACGTTTTAATTTTAAAACCTTTTATCTCAATCTTATGTGGGTTAGTGGCTTTTTCCTCTTCCTATAAACATTTACTTAATACATTACTTAGATTGGAGTTTATCATATTAAGAATCTTCTGACTTTTTACAATTATTTTTTCTGAGATTTCTCAAGAACTTTACTTAATACTTTTCTTTTTAACTCTTGTAGCATGTGAAGGAGCTTTAGGTTTAGGGCTCGTAGTTTGTATTGTACGAACGCACGGAAATGATCAATTTAACATTTTTAATTCTCTACAATGTAGGATAATCTTTTTAAGAATATTCAGAATATTTAACCTTTCTTTTTGACTTATACTAACTAATTCAGCGTTTGTTTTAGAATGGGAGTTATGTACTTTTGTGATTATTCTGGATTGAATATCTACTCTTTTCAGTTGTGTATCTTTTATTTCAGCTATGGTTTTATTTTACAGGAAAGAATATATAGCAGGCCATCCTCATTCTGAGCGATTTTTATATTTAGTTCTTATATTTGTTCTCTCTATGGTATTAATAATTAGAAGGCCAAATTTAATTAGAATTTTATTAGGATGGGATGGTCTCGGTTTGGTATCTTATATTTTAGTTATTTTTTACCAAAATGAGAAATCATCTAACGCTGGTATAATTACAATTTTATCTAATCGAGTTGGAGATGTAGCTATCTTAATTGGTATTACGATTATATTTCATATAGGAAGGTGAAACTTCTACCATAATCTAGTTATTTTAGCGGCTTCAACAAAAAGAGCTCAAATACCTTTTTCGGCCTGACTTCCAGCGGCAATAGCTGCTCCTACACCGGTTTCTGCCTTAGTACATTCGTCAACCTTGGTAACAGCTGGGGTTTATCTTTTAATTCGGTTTAGGCCTACTCTTCAAACAACTTTGTTGTTAATTTCAGCTTTGACAATATTTATGGCTGGTTTAGGGGCAAATTTTGAATATGATTTAAAAAAAATTATTGCTCTTTCAACTTTAAGACAATTAGGTGTAATAATTAGAACTTTAGGTCTAGGATATCCAGTATTAGCATTTCATTTGTTAACTCACGCTTTATTCAAAGCTTTACTATTTTTATGTGCTGGAGTTGTAATTCATAATGTAAAAGAGTATCAAGACATTCGAATAATAGGAAGAATCACTAAATCTATACCTTTAACTATAATATGCTTTAATTCGGCAAACTTAGCACTGTGTGGAATACCTTTTTTAGCAGGGTTTTACTCAAAAGACTTAATTTTGGAGCTTGCTTTTTCATCTAATATTAATTGAGTAATCTGAGTATTGTTTACATTGGCTACTGCTTTGACTGTTTCGTACTCTTGCCGGTTATTTTTTTTAAGTTTAACTTCAAGGTTTCGTTTAGAGCCACTTTCTAATCTTTCAGATAGGGCTAGAGTTATAACTTCACCTATAGTGGCCTTAGGGTTAGGATCTTTAATAAGAGGTGGAACTCTGATATGAACTATTCTTCCAGATCCTTATTTAATCTGTATACCTACTTTGTTAAAAATATTTCCAATTTTTATTATTACTTTAAGAGGATTACTTGGTTATATATTGGTATCTTATGATTTCGGGGGAACCTTGCCAGTCTTAATTCATTTTCTTGGTTCCATATGGTTTCTTCCTAAATTATCGGGAGTAACTGTTGGTAAGCCTGCTTTTAATATCGGGAATAGACTACAATCTTATATGGATAAAGGATGAACAGAATTCTTAGGGGCCCAGGGTATTTATATAAATTTAAGCTTTTCTAGAAAAAAACTACAAAGAGCTCAGGATAATAACATTAAAGTGTTTTTAGTCAGGTTCTTTTTTTGAAGTTTATTATTTATTCAGGTAAGCCACCCTTTATCACTTGGTTTAATTTTACTGTTTCAAACTTGCTTAGTTTGTGTAGCTTCAGGTCTTATATCTTTATCCTTTTGATTTTCATATATCCTTTTTTTGGTCTTTTTAGGAGGCCTACTGGTTTTATTCATTTACGTTGCTTCCCTAGCATCTAATGAATTTTTTATTTACAGAGAATCAGTAATAACATTTACATTATTCATTGTATTTTATCTTCTTCTTACACTTTTTGTAGTTGTAGAAATTACTGGTAACTATTTTGGCCCTTTACGATTCTCA
NC_015073.1_Macrobrachium_nipponense             ATAACAAACTTATTTTCAAGATTCGACCCAATCTCAAGAATTAACCACATATCTCTAAACTGAATATCTACCTTTCTGGGGCTACTCTTTATTCCCTATCCATTTTGAGCTATACCTAGCCGATCTTCAATAATGTGATCAACTCTTCATAAAGAGTTCAAGACACTCTTAGGCGGTAGAACCATTATATTTGTATCATTATTTAGGTTTATCGTATTTAACAACTTCTTAGGACTTATACCCTACGTATTTACAAGAACCAGTCATATAGCAATAACTCTTTCTCTTGCACTACCTTTATGAATAGCATTTATACTATTCGGGTGAATTAATCGAACTCAACACATGTTTGCACATCTAGTTCCAGCCGGAACACCTGGTCCCCTAACACCAGTTATAGTTCTAATTGAAACAATTAGAAACGTAATTCGACCTGGAACTCTAGCAATTCGACTAGCCGCTAATATAATCGCAGGACACCTTCTGCTCACCCTTATAGGAAACACTGGCCCTAGCCTAGGTACAGCCGTATTTATACTAGTACTAGCTCAAGTACTACTTTTAATTCTAGAAGCAGCTGTCGCTGTTATTCAATCCTATGTATTTGCCGCTCTCAGAACACTATACGCCAGAGAAGTAATAGCCCCCCTGTTATGACTTAATCTTTATGTATTTTTTACAGTAGTACTCACTCTCATTATCATTTCAAGATATTTCTTATATTTTATCTTCGGAGCTTGAGCAGGAATAACATCCTTAAGACTACTAATTCGAGCAGAATTAGACATAGCATTCCCACGAATAAATAACATAAGATTTTGACTTCTACCTCCATCACTTACCTTGTTACTATCAAGAAGAGGAGTAGGCACAGGATGAACTGTCTACCCCCCACTAGCTGCAGGAACTGCCCACGCAGGAGCCTCAGTAGACTTAGGAATCTTTGCAGGGGTATCTTCAATCTTAGGAGCCGTTAATTTTATTACTACCGTAATTAACATGCGATCACCAGGAATGACCATAGACCGACTACCTCTATTCGTATGAGCCGTGTTCTTAACGGCAATTCTTCTTCTTCTATCACTTCCAGGAGCTATTACTATACTTTTAACAGACCGAAATCTAAACACATCATTCTTTGACGCCGGAGGGGGTGATCCAATTCTCTACCAACACCTATTTTGATTTTTTGGCCACCCAGAAGTCTACATTTTAATTCTACCAGCCTTTGGAATTTCTCATATTGTGAGGCAAGAATCAGGGAAAAAAGAATTCGTAGTATGAGCTCACCACATATTTACAGTAGGAATAGACGTAGACACATTCACATCAGCTACTATAATTATTGCTGTTCCAACGGGGATAAAAATCTTCGCTAACTCATCTATCGACATTATTCTCCACGATACTTATTATGTAGTAGCACACTTCCACTACGTATTATCTATAGGAGCCGTATTTGGTATTTTTGCAGGAATTGCTCATTGATTCCCCCTATTTACCGGCCTATCACTCAACCCTAAATGATTAAAAGTTCACTTTACTACAATATTTATTGGAGTAAATTTAACCTTCTTTCCACAACACTTCTTAGGATTAAACTATTCTGACTACCCAGACGCCTATACCACATGAAATGTAGTTTCTTCAGTGGGATCTTCAATTTCACTTATCGCTGTCTTAGGATTCATCATAGTAGTATGAGAAGCAATGGCAACATGAAAAGCCCTCAACCTCCAAGACGCAGCATCCCCACTAATAGAACAACTAATTTTCTTTCACGACCACGCCATACTAGTTTTAATTTTAATTACTACCCTAGTAGGATTCATACTCTCATCTCTATTTTTTAACTCACTCACAAACCGAATTTTACTAGAACACCAGACCATCGAAACTATTTGAACAATTCTTCCTGCCATTATTTTAATCTTTATTGCTCTTCCGTCACTCCGTCTGCTCTATCTTCTGGATGAAGTAAATAATCCCGGAGTAACCCTTAAAGCTATCGGACGACAATGATACTGAAGGTATGAATACTCAGACTTCACACAAATTAGATTTGATTCATATATAGTATCAACTCAAGACATCACAGAAAGGGAATTTCGACTCTTAGAAGTAGACAATCGAACAATTTTACCAATAAACACTCAAATTCGAGCCTTAATCAGAGCGGGAGATGTAATTCACTCATGAACAGTACCAGCTCTAGGAGTTAAAGTAGACGCAGTTCCAGGGCGATTAAATCAAATTAGATTTCAAATCAATCGACCAGGACTATTTTACGGTCAATGTTCAGAAATTTGTGGAGCAAATCACAGATTTATACCTATTGTTGTGGAAAGAACTTCCGTTAAATCTTTCCTAGACTGAGTCTCACACCATGCCTACCACCTAGTAGATATCAGACCATGACCTCTTACCGGTTCCATCAGAGCCATAATACTTACAACAGGACTTGTAAAATGATTCCACCAGTTTAACATAGATCTATTAATCTTAGGAGTTACAGCAACCATCTTAACAATAATTCAATGATGACGAGATATTACACGAGAAGGAACTTATCAAGGACTCCACACATCTAAAGTAGTCAATGGCCTACGATGAGGAATAATTTTATTTATTACATCAGAAGTACTATTCTTTTTCTCATTTTTTTGAGCCTTCTTCCACAGAAGACTTTCCCCAACAGTAGAGCTCGGAACATGCTGACCCCCAGCAGGAATTAACACCTTCAACCCTTTTCAAATTCCCTTACTTAATACAGCTATTCTCTTAGCATCAGGAGCTACAGTAACTTGAGCCCATCATGCACTTTTAGCCTCTAATCACACACAAGCCTTACAAAGTTTAGCTTTAACAGTAGTCTTAGGTATATATTTCACGGCCCTCCAAGCTATAGAATACTATGAAGCACCATTTACGATTGCTGATTCAGTATATGGATCCACTTTTTTCGTTGCTACTGGCTTCCACGGACTCCATGTAATTATTGGATCAGGCTTCTTATTAGTCTCCCTCTACCGACTCTACATATGCCATTTTTCCTCTGCCCATCATTTTGGATTCGAAGCAGCTGCCTGATATTGACATTTCGTAGATGTAGTATGACTCTTCCTTTATATCTCAATTTACTGATGAGGAATGACAGCACCTCTACGAAAATCACACCCACTATTTAAAATTGCCAACGGGGCCCTAGTAGATCTACCCACCCCCGCTAACATTTCAATCTTATGAAACTTCGGATCTCTCCTAGGAATATGCTTAATAGTACAAATTGCAACGGGATTATTTCTAGCTATACACTATACAGCAAATGTAGACCTAGCCTTTTCTAGGGTCGCCCACATTTGCCGAGACGTAAACTATGGCTGACTTCTACGAACAGTACACGCTAACGGGGCCTCATTTTTCTTCATTTGTCTTTACAGACACATTGGACGAGGAATTTATTATGGTTCATTCTTATACATACACACCTGATCAGTAGGAGTAATCATTCTATTTTTAACCATAGCAACAGCCTTCCTAGGATATGTCTTACCCTGAGGGCAAATATTCTGAGGAGCAACCGTTATTACTAACTTAATATCAGCTATTCCATTTGTAGGAACAGACCTAGTACAATGAATTTGAGGAGGATTTGCAGTAAGAAATGCAACTCTTACACGATTTTTCACATTCCATTTCTTATTCCCATTTATTATTGCAGCCGCATCTATAGTCCACATTTTATTTCTCCACCAAACAGGGTCTAACAACCCCTTAGGAATTTCCAGTCAGCTAGAAAAAGTTCCATTCCACCCATACTTTTCATTTAAAGATATTGTAGGATTTGTGGTAACATTAGCAGCCCTAATCATCTTAACCCTACTAGACCCTTATCTACTAGGAGACCCAGACAATTTTATTCCAGCTAATCCCCTAGTCACCCCCGCACACATTCAACCCGAATGATATTTCTTATTCGCGTATGCGATTCTACGGTCCATTCCTAACAAACTAGGCGGAGTTATTGCACTAGTTATATCAGTAGCTATTTTATTTATTCTTCCTTTTACCCACAAAAATAAATTTCGAAGACTCGCCTTTTACCCCATTAGTCAAATCTTATTTTGATCTATAATTAGAATCGTTATCTTACTGACATGAATTGGTGCCCGACCCGTAGAAGACCCATACATTTTAACCGGACAAATTCTCACAGTTCTTTATTTTTCTTTCTTCATCATTAACCCCCTAGCAATAATTACATGAGATAAACTAATATTGATTATTTTAGTTTTGGTTTCTGTTGCCTTTTTTACCTTGTTGGAACGTAAAGTTTTAGGTTATATTCAAATTCGTAAGGGTCCTAACAAGGTTGGATATGCTGGTTTACTTCAGCCTTTTGCTGACGCTGTGAAGTTATTTACTAAAGAGCAGACTTTTCCTACTATAAGTAATTTTATTCCTTATTATTTATCTCCGGTTTTCAGTTTATTTATTGCTCTTGTTTGTTGATGTCTTATACCTTATGAGCTTGGTTTGTTTTCTTTCGAGTTTGGGGTTTTATTTTTTCTTTGCTGTACAAGGGCAAGAGTTTATTCTACCATGGGTGCAGGTTGAGCTTCCAATTCTAAGTATTCTCTTTTAGGGTGTCTTCGTGCTGTAGCTCAAACTATTTCTTATGAGGTAAGGTTGGCTTTAATTTTACTTAGGATATTGTTTTTAGTAGGTGGGTTTGATTTGGGATTATTTGAAAGTTATCAGCGTTATTGTTGATTTTTTATTTTGGGTTTTCCTTTGGCTTTACTGTGGTTTGCTTCCTGTTTAGCGGAAAGAAATCGAACTCCGTTTGATTTTGCAGAAGGAGAGTCTGAGTTGGTGTCTGGTTTTAATACTGAATATAGAGGTGGGGGATTTGCTCTTATTTTTATGGCGGAATACGCTAGGATTTTATTTTTAAGTGCATTATTTTCAATCATTTTTTTAGGGAGATGCCTTGTTTCTGTTGTTTTTTATGTAAAAGTTATGTTCGTGGGCTTCTGTTTTGTGTGAGTACGGGGCACTCTACCACGATTCCGTTATGATAAGTTAATGTATTTGGCCTGGAAAAGATTTCTTCCTGCGGCTTTAAATTATTGTATTTTTTTTATAAGGTTAAAGTCATCTCCCTCTTGATTTACAAGATGAATTGGGCTAGAATTAAACCTCCTCTCCTTTATCCCATTAATTTTTTCAAAACAAAATACATTTTCCTCAGAAGCAGCTCTAAAGTACTTTTTAGTCCAAGCTATAGGATCAGCTGTGCTATTAGCAGCAGCCTCTACACTCCTAATTATCCTATCTGCCCTTCTACTGAAGATAGGGGCAGCCCCACTTCACTTTTGACTACCCCCAATTATACAAGGCATCTCTTGATCACGATGTATTATTTTAATAACAATCCAAAAGATTGCCCCCATAGCAATAGTAACCTATTCAGCTATCTTAGGGGGTCTAGGAGGGCTAAATCAAACCATAATACGCAAAATCATGGCCTATTCTTCTATTAGTCACATGGGGTGACTTCTAGCAGCCATTTCACTTAACTCAACCATTTGAATAAACTATTTACTTATCTACAGGATTATTTCAGCATCTTTAGCAATTATAATAGACCAAAATCAACTCTTCCACATTAAGCAGCTTAGGCAAGTAAGTAAAATTACAGTATTCTTAAGGTTATTCTCTCTCGGAGGTCTGCCTCCGTTTTTAGGATTCTTACCAAAACTAAGAGTAATTAAAGAAATCTTATGAGTCAGGGTATTAACAATAAGAGCACTCATTACACTATTCTTCTATACTCGAATGCTTATTTCAATCACTTTTATCACTATTGTCCTAATCATTTCAGCGGCAGTTATAATTCTCTCTACACTCCTAGCAAAAAAAACTATTACAGACCGAGAGAAAAGATCCCCCTTTGAATGTGGATTCGACCCCAAAGGATCAGCACGACTACCGTTTTCACTACGATTTTTTCTAATCGCTATTATTTTCTTAATTTTTGATGTAGAAATCACACTCCTCTTACCCCTAACCACAATCATCACATTCTCTAACGTAAAAACATGAACCCTCACAGGGTTATTTTTCCTCATTATTTTACTCTTAGGATTATACCACGAGTGAATCCAAGGAGCTTTGGAGTGAATGTTAAAATTTATTTTAATAGTTTTATTGATAACTTTGATTGCAGATAGTTGATTGGCTATCCAATTGTCTTTATTTTTGGCTAGTTTTATTTTTGGAGTCTATTCTTTAAATGGGTTTACTTTTTCTTGTTTAGGCTTAAGGTTAGGGTTAGATTATATTGGTTATATTTTAATTTTATTAAGTTTTTGGATTATAGCTTTAGTAGTTGGAAGAAGACAAAAAGTTGAAAATTTAAAAGATTTTAATGGAATCTTTTTGTTAGTTAATATTTTTCTTTTATTAAGGTTAGTTTTGACTTTTTCTTGTCTTGATTATTTAATATTTTATGTTTGTTTTGAAAGTTCTTTAATTCCTACTATAATTTTAATTTTAGGTTGGGGTTATCAGCCCGAGCGACTTCAGGCCGGAGTTTATATGTTATTTTATACTTTATTTGGGTCTTTACCTTTGTTGATTTCTATTTTAAGTTTATATAGAATAGGGGGTTCTGTGACATTTAATTTATCTTCGCTTCCTGAGTGTGGTATGAGGTTGATGGCAGTGTGGTATATCTGTAGGGTCATAGCTTTTATTGTTAAACTGCCTGTTTATTTGGTTCATTTGTGGCTTCCTAAGGCGCATGTAGAGGCTCCTGTGGCTGGTTCTATGATTTTAGCTGGTGTTTTATTAAAATTAGGGGGGTATGGTTTGGTTCGAGTGTGTCCTCTTTTTATTCAATCGGCTGTGACTTTTAGGTGATTTTGAGTTTCAGTAGGGCTATTGGGTGGTATTTTTGTGAGTTTTATTTGTTTACGTCAAACAGATATAAAGGCTTTAATTGCTTATTCTTCCGTGGCTCATATGGGACTAGTTCTGTGTGGTCTTAGGGTTTTTAGTTGATGGGGATTATCTGGTGCTGTTTCTGTCATAGTTGGCCATGGTCTTTGTTCTTCTGGTTTGTTTTGTTTAGCAAATATGGTGTATGAGCGGTTGGGGAGTCGAAGATTATTAATTAGTAAGGGTTTACTTAGTTTTATACCTACTATGGCTTTATGATGATTTGTTTTAAGAGCGGGGAATATGGCTGCTCCTCCTACTGTTAATTTATTAGGTGAAATTAGTTTAATTTTAAGGGTAGTGTCTTGGGCTTTACTGGCAATAATTCCTGTTGCTTTGCTTTCGTTTCTGAGGGCTGCCTATAGTCTTTACATGTTTTCTTTAAGTCAACATGGGAAGTACTTTAGAGCTTTGTTTTCTTGTTGTTCTGGAAAAGTTCGGGAGTATTTAATTTTAATTCTTCATTGGTTGCCTTTAAACGTTTTAGTGTTGAAGCCTTTGTTTTGCTTGTGTTGTGGTTTATTGGCTTTTGTTGGTAAGCGTAAGCATTTATTAAATGTCTTGTTAAGTTTAGAGTTTATTATAGTAAATATTTTTTGGTTTATAGCTCAGGCTTTCGGTCATCTAGGTAGTGACTTATATTTCGTGTTATTCTTTTTAACTCTTGCTGCTTGTGAGGGAGCACTTGCTTTGGCTTTGTTAGTTTCTATTGTTCGTAGACACGGAAGGGATAATTTTGGGAGTTTTAATGTTTTGAGATGTAGTATGGTTTTCTTGTTACTTGTGTCTATTTGTAGTTTATCTTTAAATTTACTTTCTTCTGGTTGTTGTTATTTTATAGATTGAGAGTTGATTAGAATAGCTTTGATTATTGACTGAATATCAATGATGTTTTCTTTTGTTTGTTTTATTTCTTCTATGGTTTTATTTTATAGAGGGGGTTATATGTCCGGAGACTATAATATTGGTCGTTTTATATATTTAGTTTTGGGGTTTGTACTCTCGATATTATTATTGATTATTAGTCCTAATATAATCAGTATTTTATTGGGTTGGGATGGGTTAGGCTTGGTTTCTTATGCTTTAGTTATTTATTATCAAAATGAAAAGTCTGCTGGGGCAGGAATACTGACAGCTTTGTCTAATCGTGTTGGAGATGTTGCTATTTTATTAAGAATTTCTTTAATATTGAGTTTAGGAGGTTGAAATTTTTATTTTTATTTAGTAGTATTAGCTGCTATAACTAAGAGGGCTCAGATTCCTTTCTCTGCTTGACTACCTGCGGCCATGGCTGCTCCTACTCCTGTTTCTGCTTTAGTTCATTCTTCAACTTTAGTGACCGCTGGGGTTTATCTTTTGATTCGATTTCATTCTAGGCTTAGAACTTTACTTTTATTATTAGGTTGTTTGACTATGTTTATGGCTGGGCTGGGAGCTAATTTTGAAACGGACTTAAAAAAAATTATTGCTCTTTCTACACTAAGTCAGCTGGGTGTTATAATTACTATTTTAAGGTTAGGGTGGGCTACTTTAGCCTTCCATCTTTTAACTCACGCTTTATTTAAAGCTCTTTTATTTATATGTGCTGGTTCAATTATTCATAGTGTGGGTGACTATCAAGATATTCGTATGATAGGGGGTTTAGTAAATTTTATACCTATCAGGGTTGTTTGTATTAATTTAGCTAATTTAGCTCTTTGTGGGTTTCCTTTCTTGGCTGGGTTTTATTCGAAGGATTTAATTCTAGAAGTGGCTTTTTTAAATCCTCTTAATGAGATTTGTTTCTGGTTGTTAGCTTTGGCTACTGGTCTTACCGTTTGTTACAGGTTCCGTCTTGTATATTACAGGCTTAGGGGTGACTATAACTTAAGGTCTGTTTCATTTGTTAGAGATTCTGAGACTTTGATAACTTGGCCTATGTTGGGTTTAAGAATTGGTGCTGTAGTAGGTGGTTCTGCTGTTTCTTGGCTTGTGTTTCCTTCTCCTACTATAATTTGTCTTACTTTGTCGATGAAACTACTTGCTTTGGTTGTGAGTTTAGTTGGGGGTTTTATTGGATATGTATTAAATTTAATAGTAGAAAATTATAAGCTTTATCCTGTTGTTGTTTTTTCTGGTTCTATGTGATTTATGCCTCTATTATCTACTATCGGAATTAGACGGGGTGTTTTAGCTGGTGGTTTTGTATACACCCAATTAGGAGATGGAGGTTGATCCGAATATTATGGTGGGCAGGGTATTTACAGCACTCTTATGAAATCTTCTGGCTACCTTCAGGCAATTCAAGAAAATAGAATTAAAACTTATTTAATTATTTTATTAATTTGATCAATTTGCTTTATACAAATATCACACCCCCTAGCCATAGGACTAACTCTTATTTTTCAAACTATAATAATCTGCGTAACAGCAGGCCTACTATCTAAATTTATATGATTCTCTTATATTTTATTTTTAATCTTCCTAGGAGCCACATTAGTTTTATTCATCTATGTATCCTCTCTTGCATCTAATGAAACATTTATATATAATCCCACAACAGCAGCGTTAACAGGAATAGTAATTCTATACTTACTCCTAACCCTTATTGTAGTAGTCAAACTTACATCAACTTTCTCAGGACCCTTACGAACATCC
NC_012060.1_Litopenaeus_stylirostris             ATAACAAATTTATTCTCAGTTTTTGACCCTACATCAAGAGTACTTATGTTACCTCTTAACTGACTATCTACTTTCCTAGGAGTAATATTCTTACCTATACTTTATTGAGCAATACCATCACGATGGTCTTTATTATGGAGAACCCTACATAAGGAATTTAAAACTTTACTAGGCGGAACTACGCTTATATTTGTTAGTCTTTTCAGTCTTATTGTTTTTAATAATTTCTTAGGTCTTCTCCCATATGTTTTTACAAGTACCAGACATCTTGCTATAACATTAGCTCTTGCCCTGCCTTTATGAGTAGCTTTCATAATATTTGGATGAATTAATCATACTCAACATATATTTGCTCACCTTGTTCCACAAGGGACTCCTGGAGCTCTTATACCTTTTATAGTATTAATTGAAACAATTAGAAATGTAATTCGACCTGGTACCTTAGCAGTACGATTAGCAGCTAACATAATTGCAGGGCACCTTTTACTTACTCTTCTAGGAAGAACTGGTCCTTCCCTGTCAACATTAATCTCTATACTTATTATTGGACAGATTCTATTATTAATTCTTGAAGCTGCCGTAGCGGTTATTCAATCTTATGTATTTGCAGTGTTAAGAACCCTTTACGCCAGTGAAGTTATAGCTCCCCTATTATGATTAAATCTATTTCTTATATTTTCAGCCACATTTGTTGTATTCATTATTTTAAACTACTTTTTATACTTTATCTTCGGAGCCTGAGCTGGAATAACTGCTCTTAGACTTATTATCCGAGCTGAATTAGATATAGCTTTCCCTCGAATGAATAATATAAGCTTCTGACTTTTACCTCCTTCTCTTACCCTTCTTTTATCTAGAAGAGGTGTTGGAACTGGTTGGACAGTTTATCCTCCACTCTCTGCTAGTATTGCCCACGCTGGAGCTTCAGTAGACCTTGGAATCTTTGCTGGTGTATCTTCTATTCTAGGAGCAGTAAATTTTATAACTACTGTAATCAATATACGATCTACAGGAATAACTATAGACCGAATACCTCTTTTTGTTTGAGCAGTATTCATTACTGCTTTACTATTACTTCTATCATTACCAGGGGCCATTACTATACTCTTAACAGACCGTAACCTGAACACATCATTTTTTGATGCAGGAGGGGGTGACCCTGTTCTGTATCAACATTTATTCTGATTTTTCGGTCATCCAGAAGTATACATTTTAATTTTACCAGCTTTTGGTATTTCACATATTATTAGCCAAGAATCAGGTAAAAAAGAATTTGTAGTATGAGCGCATCATATATTTACGGTTGGTATGGATGTCGATACTTTTACATCTGCTACAATAATTATTGCTGTACCTACAGGTATTAAAATCTTCGCTAACTCTTCAATTGATATTATTCTACATGATACATACTACGTAGTAGCACATTTCCATTACGTCCTATCAATGGGAGCTGTATTTGGTATTTTCGCAGGTATTGCTCATTGATTCCCCTTATTTACTGGACTTACATTAAATCCTAAATGATTAAAAATTCATTTCCTAGTTATATTCATTGGAGTAAACATCACATTTTTCCCTCAACATTTCTTAGGTCTTAATTATTCAGACTACCCAGATGCTTATTCAGCATGAAATGGTGTATCTTCAATTGGATCTACAGTATCTTTAATCGCCGTATTAGGCTTCGTTATAATTGTATGAGAGGCAATGCCAACATGAGGTCACTTAGGTTTACAAGATAGAGCATCCCCACTTATAGAACAGCTAATTTTTTTTCATGATCATGCTATGGTTGTACTAATCTTAATTACAACACTAGTAGGTTATATAATATCAACACTCTTCTTTAATACTTTTACAAACCGATTCTTATTAGAAGGACAAACTATTGAAATTGTATGAACTGTTTTACCAGCTTTAATTCTTATCTTTATTGCTCTTCCTTCGCTCCGACTTTTATACTTACTAGATGAAGTTAATAATCCTAGAGTAACATTAAAAACTATTGGTCATCAATGATATTGAAGATACGAATATTCAGACTTTCTTCAAGTAGAATTTGATTCTTATATAATTCCTTCGAATGAACTGCCTGAGAACGGATTCCGACTTCTAGATGTAGACAACCGCACTGTATTACCAATAAATACTCAAATTCGAGTTCTAATTAGAGCTGCTGATGTAATTCATTCATGAACAGTACCAGCACTTGGTGTTAAAGCGGATGCTATCCCAGGACGACTTAATCAAGTAAGTTTCTTAATAAACCGCCCAGGATTATTTTATGGTCAATGTTCAGAAATTTGTGGAGCAAACCACAGATTTATACCTATTGTAGTCGAAAGAGTATCAGTAAATTCCTTTTTAAACTGAATTTCTCATCACGCCTTCCATTTAGTAGACATAAGACCATGACCTCTTACAGGCTCAATTAGAGCTATAATATTAACTACAGGATTAGTTAAATGATTCCATCAGTTTAATCCCGATCTATTAATTTTAGGAGTTACTGCTACTACCCTTACTATAATTCAATGATGACGAGATATTACACGAGAAGGAACTTATCAAGGTCTTCATACAAAAGCTGTTACTATTGGACTTCGTTGAGGTATAATCTTATTTATTACTTCAGAAGTCTTATTCTTCTTCTCATTCTTTTGAGCTTTTTTCCACAGAAGACTTGCTCCTAATGTAGAAGTAGGAAGCTGCTGACCTCCAGCAGGTATTCAAACTTTTAACCCATTTCAAATTCCCCTCTTAAATACTGCTATCTTACTCGCCTCTGGTGCTACTGTAACATGAGCTCATCATGCAATTATAGAATCTAATCATTCACAAGCTATACAAAGACTAGGTATTACAGTATTTCTAGGAATATATTTTACAGCTTTACAAGCTTTAGAGTATTATGAAGCCCCATTTACAATTGCTGATTCTGTTTATGGTTCCACATTTTTTGTTGCTACTGGTTTCCACGGACTTCACGTTATTATTGGTAGAACTTTCTTAATGGTTTGTTTATACCGGTTATATAAATGTCATTTTTCGGCTACTCATCATTTCGGATTTGAAGCTGCTGCTTGATATTGACACTTTGTAGATGTAGTTTGACTCTTCCTTTATATCTCCATTTATTGATGAGGAATGACAATACCAATTCGTAAATCCCATCCGTTATTTAAAATTTTAAATGGAGCCGTCGTAGATTTACCAGCTCCTGCCAACATTTCAACTCTATGAAATTTTGGTTCTCTCCTTGGTTTATGTTTAGTAATCCAAATTGTTACTGGTCTTTTCCTAGCTATACATTATACAGCTCATGTAGATTTAGCTTTCTCAAGTGTTGCCCACATTTGTCGTGATGTTAACTATGGATGACTTCTGCGTACCTTGCATGCCAACGGAGCCTCTTTCTTTTTCATTTGTTTATATATACATACAGGACGGGGTATCTATTATGGGTCTTTCTTATATTTACACGCCTGATCTGTAGGGGTCATTATTCTTTTACTTGTTATAGCAACAGCTTTCCTGGGGTATGTACTACCTTGAGGACAAATATTTTGAGGAGCAACTGTTATTACGAACCTATTTTCCGCTATTCCTTATATTGGAACTGACCTTGTTCAATGAATTTGAGGAGGATTTGCTGTAGACAACGCCACGTTAACTCGCTTCTTCACTTTCCATTTTCTTTTTCCATTCATTGTAGCCGCTGCTACTATTATCCACATTCTCTTTATTCACCAAACAGGTTCTAATAACCCACTTGGTATTGTAAGAAATGTAGATAAAGTACCGTTTCATCCTTATTTTACATTCAAAGATATTACAGGTTTTATTGTAATACTGGCAGCCTTAATTTTATTAACCTTACTTAACCCATATTTATTAGGAGACCCTGACAATTTTATCCCCGCCAACCCGTTGGTTACACCAGCACATATTCAACCTGAATGATATTTCTTATTTGCTTATGCTATTCTCCGATCCATCCCTAACAAATTAGGAGGGGTCATTGCCCTAGTTATATCAATCCTTATTTTACTCATCCTGCCTTTTACTCACGCTGCCAAGTTCCGAAGTCTCACGTTCTATCCTTTGAATCAAGTTATATTCTGATCTCTAGTTAGTATTGTATTTCTACTTACTTGAATTGGAGCACGTCCAGTAGAAGATCCTTATGTACTTACTGGCCAGATCCTTACTGTACTCTATTTTTCTTATTACATCATTAATCCTCTTACCCTTATTTGATGAGATAAAATACTATTGATTATTTGTGTATTAGTTGGGGTAGCTTTTGTTACATTACTAGAGCGAAAAATTTTGGGTTATATTCAAATTCGTAAAGGACCTAACAAAGTAGGGTTTATAGGGTTGTTGCAACCATTTGCTGACGCTGTAAAGTTGTTCACTAAAGAACAGACATTACCAGTTATGTCAAACTTTCTTCCTTATTATCTGTCACCCGTTTTCAGCTTATTTGTATCTTTAATTGTGTGGTTAGTTATACCTTATGAATTAGGGTTAATAAACTTTAGTATAAGTACTTTGTTTTTTTTATGTTGTACTAGTCTGGGGGTGTATACAACTATAAGAGCTGGGTGAGCTTCAAATTCTAAATATTCTTTATTGGGAAGTCTACGAGCGGTGGCTCAGACCATTTCTTATGAAGTAAGATTAGCTYTAATTTTATTATCATTTATCTTTCTAGTAGGTGGATTTGATCTAAGATTATTTAGTTTATATCAGCGGGATGTATGATTATTATGATTTACCTTTCCATTGTCTTTAATTTGATTCGCTTCTTGTTTAGCTGAAACAAATCGGACTCCCTTTGATTTTGCAGAGGGAGAGTCTGAGTTAGTATCGGGATTTAATACAGAATATAGAAGAGGTGGATTTGCGTTGATTTTTATAGCGGAATATGCAAGAATTCTTTTTATAAGAATGCTGTTTTCTTTAATTTTCCTAGGGGGTAATTTATTAAGACCTTTCTATTATGTAAAGCTTGTTATAGTTGCATTTGCCTTTGTATGGGTTCGTGGTACATTACCTCGTTTCCGTTATGATAAGCTTATATATTTGGCCTGAAAGAGATATTTACCAGTAGCTTTAAATTATCTAATTTTTTTTATGGGTGTAAAGTCCTCTTCTTCTTGATTTGGTGCTTGAATAGGACTAGAACTCAACCTTTTATCTTTTATTCCTCTTATTTCTTCTAAGAACAATCAATATTCTTCAGAAGCTGCTCTAAAATATTTCTTAATTCAAGCTTTGGGATCCTCAATCATCATTATATCCGCTTCTTTCATAATATTATTTACAGTTGCTCTTTTGCTTAAAGCCGGAGCAGCTCCTTTCCATTTCTGATTTCCAAGAGTAATAGAAGGACTTCAATGGAATCAAGTTATTATTCTTATAACCATTCAAAAGATTGCTCCTTTATCTCTATTATCATATTCAGCACTAGTAGGAGCCATTGGAGGAATTAATCAGACATTTCTGCGTAAAATTATAGCTTATTCTTCAATTAATCATATAGCATGAATAATATCAGCGATCCTAATCAGTGAAACTAATTGACTTCTTTACTTTTCTTTTTACTGTCTTATTTCTAGCTCAGTGGCAATTTTATTTAATTACCAAGACGCTTTCCATATTTCCCATATTTCATCTCACATGAAAATCTTAACATTCACCTCCCTCCTATCTTTAGGAGGATTACCTCCTTTTACGGGTTTTATCCCTAAATGAATTATCATTCAAGAATTTATAACGCTAGCTATTTTATTAGCTTCTGCCCTCTTAACTCTATTTTATTATTTACGAATGATCATTTTATTAATTTCAATTTCTATTACCTTAATTATTAGAGCTGTTGTTATAATTCTAGCTTCCCTTTTAGCAAAAAAAACCATTATAGATCGTGAAAAAAATTCTCCGTTCGAATGTGGATTTGATCCTAAAGGATCTGCCCGGCTCCCATTTTCTCTTCGGTTTTTTTTAATTGCTGTTATTTTTCTTATTTTTGACGTTGAAATTACACTATTACTTCCACTAGCTATAATTATTAATTTCTCAAATATTTCAGCCTGAGCTTTTACAGGATTCATTTTCATTATTATCCTTCTTGTAGGGTTATACCATGAATGAAATCAAGGAGCATTAGAATGAATGTTAAAATTTATACTGGCTTGTATTATATTGATACCTTTAGTTAATTCGTGATGGGCGGTTCAGAGCTCCCTATTTATTTTGACTTTTATCTTAATATTATATTGTCATCATGATTTCAGTAATTATATAGCAAGATGATGTTTTAATATTGATTCATTGGGTTATATTTTAATTTTATTAAGATTTTGGATCACTGCTCTTGTAGTGTGTTCAAGACAAAAAGTATTAAAAGAAAATAATTACCCTTCTTTATTTTTATTAGTTAATATCTTCCTCTTATTTTTTTTGATTATAACATTTTCGGCTAATGATTATTTATTGTTTTACATTAGATTTGAAAGTTCCCTAATTCCTACTTTGATTCTTATTTTAGGATGGGGTTATCAACCCGAGCGGTTGCAAGCTGGAGTGTATATGTTGTTTTATACTTTGTTTGCTTCTTTACCTTTATTAGTTTCGTTAATTAGATTGTATAATATAAGAGGAAGATTAACTTTAGGGTTAGTTGAAAATGTAAAAGGAGCTAGATTTATTCCATGCATTTGATATGTGGTAACAGTATTTGCCTTTATTGTAAAGTTGCCCATATTTTTGGTTCACTTGTGATTACCTAAAGCACACGTAGAAGCACCGGTTGCAGGATCAATGATTTTAGCTGGTGTTTTATTAAAGCTAGGAGGTTATGGATTGATTCGAGTATTACCTCTATTCGGAGAAGCTAATAAAAATCTGTCTTGATTATGGGTAAGAATTAGATTAGTGGGAGGAGTAGTAGTAAGTTTGATGTGTTTACGTCAAGTAGATATGAAAGCTTTAATTGCTTATTCCTCTGTAGCCCATATAGGATTAGTATTATCTGGTTTAGTAGTATTTGGGTGATGAGGAGTAAATGGGGCTGTGGTAGTAATAATTGGACATGGTCTTTGTTCTTCGGGTTTATTCTGTTTGGCTAATATAGTTTATGAACGAATTGGAAGACGAAGTTTGTTAATTAGAAAAGGTTTAATGAATTTTATACCAAGAATAGCTTTATGATGATTTTTATTAAGAGCAGGTAATATGGCAGCACCACCTACTTTAAATCTTTTAGGTGAAATTAGTTTAATTATTAGTGTGGTATCTTGAAGAAAGGTAAGTATATTATCCATTTCATTATTATCCTTCTTTAGCGCTGCATATACGTTATATATATTTTCTTTAAGACAACATGGTAAATATTATAGAGCTTTATTTTCATGTTGTTCTGGAAAAGTTCGGGAGTATTTGATTTTAATATTACATTGACTTCCTTTAAATGTTTTAATTTTGAAACCTGTGGTGAGAGTGATTTGTGGTTTATGAGTGTTTGTTTCTAAGCGTAAGCATTTGTTAAATACTTTATTAAGTTTAGAGTATATTATATTGAGAATTTTTTGAATTATAAGACTTCATCTTTCCAATATGGGACATGAAAGTTATTTTGTTCTGTTCTTTCTGACTTTAGCAGCTTGTGAGGGGGCTTTGGGATTAGCTTTACTAGTATCAGTAGTGCGTACACATGGTAATGACTGTTTCAGAAGATTTAGAGTATTACAATGTAGAATATTATTTTTGCTCAGAGGTTCTTTAAGCTGTTTATCTTTGCTATGTTTAAAGAGAGGTCAGGCTTGATTTATTGAATGAGAACTGTTAAGAATAACTTTGATTTTAGACTGAATGTCTTTTATATTTGGGTTTGTAATATTTATTTCTTCTATAGTATTATATTATAGAGGGGAATATATGCATGGTGATAGAAATATAAATCGTTTTATATATCTGGTGTTGGCTTTCGTTATATCTATGGGATTCTTAATTATTAGTCCTAATTTAATTAGAATTTTACTAGGTTGAGATGGGTTGGGGCTAGTATCTTATGCATTAGTAATTTATTACCAGAATGAAAAGTCAGCCAATGCTGGAATGTTGACGGCGCTTTCAAATCGAGTGGGAGATGTAGCAATTTTATTAGCTATTTCTTTATTTTTTAGTTGTGGAGGATGAAATTTCCTGTTTTATTTAGTAGTCTTAGCAGCTATAACCAAAAGAGCTCAGATTCCTTTTTCCGCTTGGTTACCAGCAGCTATGGCTGCACCTACTCCTGTTTCTGCATTAGTTCATTCGTCTACTCTAGTAACTGCAGGAGTTTATTTATTAATTCGTTTTAGCCCAGCTTTACAAACGGTATTATTACTTTTATCTAGTTTAACTATATTTATAGCTGGATTGGGAGCAAACTTTGAATATGACTTAAAAAAGATTATTGCTTTATCTACTTTAAGTCAATTGGGGGGTAATAATGAGAATTCTTCATTGGGTTATGCTGATCTTGCTTTCCACCTATTAGCTCATGCTTTATTTAAAGCTCTTTTATTTATATGTGCTGGGGCTGTAATTCATAGCGTGAAAGATTATCAGGATATTCGTATAATAGGAGGATTGGTTTATCATATACCGCTAACAGGAATATGTATAAATTTGGCTAATTTGGCTTTATGTGGTACCCCTTTCTTAGCCGGTTTTTATTCTAAAGATATAATCTTGGAAGTCGCTTTTATATCTCCTATTAATTTGGTCTCTTTTTTATTATATGCTCTAGCAACTGGTTTAACAGTATGTTATACTATGCGTCTAGTTTATTATAGCTTATCTGGAGATTTCAATTTGGGTAACTTATATTCTATTAGAGACGAAGGTAAAATTATAACTAATCCTATAATTGGTTTAAGAGTTGGAGCTGTATTTGGAGGAGCTACATTAGCTTGATTGATTTTCCCCTGTCCTTATATAATTTGTATAAGTCCTATTTTTAAGATGTTAGCTCTAATTGTCAGAGCAGTTGGAGGAATTTTAGGCTATTTATTAAATTTAAATGCTGTTAATTATAATCTATATAATATAGTTGTATTTTCTGGTTCTATATGATTTATGCCATTTTTATCTACTTATGGGGCAAGTAAGAACTTTTTAGGAAGAGGAGAAACTTATCAGAGAGTTGGAGATATAGGGTGATCTGAATATTATGGAGGACAGGGAATTTATTCTTTCATTATAAGAAGATCTAAAATTTTACAGGTGTTACAAGACAATAGAATGAAAGTATATATATTAAGTTTTCTACTTTGATCTGTTATTTTTACTCGCCTTCTTCATCCATTAGCAATAGGGATCATACTATTATTTCAAACCATTATAATTTGTGTTACAGCTGGATTGTCTATAAATTCGTTTTGATTTTCTTATATTCTATTTCTCATTTTTTTAGGAGCTATATTAGTCTTATTCATTTATGTAGCTTCTTTAGCATCAAATGAATCCTTTATTTACAACTACACCACTATAAATCTTACTTTATTTATTGTACTTTATTTATTATTAACTTTGATTGTAGTAGTAAAAATTACTAACACTTTTTTTGGTCCTTTACGTCTATCA
NC_014883.1_Alpheus_distinguendus                ATAACTAACTTATTCTCTAGATTTGACCCCCTATCATCAGTGTTCAACATATCTTTAAATTGATTATCAACCTTCCTAGGCCTTGTTATAATCCCCTACGCATTCTGGGCCATCCCATCCCGATGATCCATTTTATGGTCTACCCTGCACAAGGAGTTCAAAACACTCCTGGGAGGAGGAACAATTGTATTTGTCTCCGTTTTTTCTCTAATTGTCTTTAATAACTTCCTAGGCCTTACTCCATATGTCTTCACCTCTACAAGACACTTAGCACTCACTCTATCACTAAGGCTCCCCCTTTGACTATCATTTATACTATTCGGCTGAATCAACCACACACAACACATATTTGCACATCTAGTCCCAGCCGGGACTCCAGGCCCCCTAATACCCCTTATAGTCTTAATTGAAACGATTAGAAACCTAATCCGCCCAGGAACCCTGGCAGTCCGACTGGCCGCAAATATAATTGCCGGGCACCTCCTACTCACACTCCTAGGCAACACCGGATCCTCTCTCCAATCACTTCTATCTATACTTCTACTCGCCCAAATCCTACTTCTCATCTTAGAAGCAGCAGTAGCTGTAATTCAATCTTACGTCTTTGCCGCCTTAAGGACCCTCTACGCAGGAGAGGTTATATCCCCCCTGCTCTGACTAAACCTGTACATTATATTCACAATTACACTAGTAATTTTTATTGCCATATTTTTCTTCTTATACTTCGTATTCGGGGCCTGGGCTGGAATAACCGCACTTAGACTACTAATTCGGGCCGAACTCGACATGGCCTTCCCCCGAATAAACAACATGAGATTTTGGCTTCTACCCCCATCCCTAACACTCCTTCTCTCAAGAAGAGGGGTTGGTACAGGATGAACCGTTTACCCCCCTCTATCAGCAGGTATTGCCCATACCGGAGCTTCAGTAGACCTTGGTATCTTCGCAGGAGTCTCGTCGATCCTGGGAGCCGTCAACTTCATAACAACGGTTATCAATATACGATCTACAGGTATAACTATGGACCGAATACCCCTATTTGTTTGAGCCGTGTTTTTAACAGCAATCCTTCTCCTGCTAAGACTACCGGGAGCAATTACCATGCTCCTAACGGACCGAAACCTAAATACAGCATTTTTCGACGCTGGAGGTGGAGATCCTATTCTCTACCAGCACTTATTTTGATTTTTTGGCCACCCAGAAGTCTATATTTTAATTCTTCCAGCCTTCGGTATCTCTCATATCATCATCCAAGAATCTGGTAAGAAAGAATTTGTAGTATGAGCCCATCATATATTTACAGTTGGAATGGATGTGGATACATTTACCTCAGCTACTATAATCATTGCTGTCCCCACTGGAATTAAAATTTTCGCTAACTCTTCAATCGATATCATTCTTCATGATACCTACTACGTAGTTGCTCACTTCCACTACGTTCTATCAATAGGCGCTGTATTTGGAATTTTTGCCGGTATTGCCCATTGATTCCCCCTATTTACCGGCCTGTCGCTCAACCCCCAATGGCTCAAAATACATTTCTTTACCATATTTATTGGTGTGAATATTACATTCTTCCCCCAACACTTCCTAGGGCTAAACTACTCTGACTACCCAGATGCCTATACTACTTGAAATGTAGTCTCATCAATCGGATCAACAATCTCTCTAATTGCGGCCCTAGGTTTTGTTATAGTAATCTGGGAGGCTATGGCATCATGAAAAGCACTAGGTTTCCAAGATAGGGCCTCCCCACTTATAGAACAATTAATTTTTTTCCACGATCACGCCATACTTGTTCTAATTTTGATTACTACACTAGTAGGGTATATAATATCCACCTTGTTTTTTAACAAACTCGTCAACCGATTTTTACTTGAACATCAAAACATCGAAACCATTTGAACAATCTTACCAGCCCTGATTCTTATCTTCATTGCGCTACCCTCGCTTCGGTTACTCTACCTACTAGATGAAGTCAATAACCCTAGAGTCACCCTTAAAACCATCGGGCGCCAATGGTACTGATCCTATGAGTACTCTGATTTTGTAGAAACTCAGTTTGACGCATTTATAGTTCCTATAAACCAGCTAAGAGAGTCAAGATTTCGGGCCCTAGACGTTGATAACCGAACAGTTTTACCGATAAATACACAAATTCGAACTTTAGTCTCAGCGGCAGACGTCATCCACTCCTGAACTGTTCCCGCCCTAGGAGTTAAAGTTGACGCAGTCCCAGGTCGACTTAACCAAACCAGATTTAATATTAACCGACCCGGGCTATTCTACGGACAATGCTCGGAAATCTGCGGCTCCAACCACAGCTTTATACCTATTGTAGTAGAGAGAACGACTTCCGAAGCCTTCATAGACTGAGCCGCCCATCATACATATCATCTTGTAGACATAAGACCTTGGCCCCTTACAGGGTCAATCAGAGCTATAATACTTACAACTGGCCTAGTCAAATGATTCCACCAATTTAATATAGATCTCCTAATCCTAGGAGTCCTCGTCACAATTTTAACTATGCTTCAATGGTGACGAGACATCACACGAGAGGGCACCTATCAAGGCCTCCACACTACTCGAGTAGTAATTGGTCTCCAATGAGGGATAATCCTATTTATTACTTCAGAAGTACTATTCTTCTTCTCATTTTTCTGAGCTTTTTTCCACAGTAGGTTAGCTCCCACAGTTGAACTTGGCACAATGTGACCACCAGCTGGAATCCAGCCCTTTAATCCGTTCCAAATTCCTCTACTCAACACAGCCATCCTCTTAGCCTCAGGGGCTACTGTAACCTGAGCCCACCACTCCCTGCTAGAATCTAACCACACCCAGGCTCTTCAAAGGTTAGCACTAACAGTAGGGCTAGGAATATACTTCACTGCCCTCCAGGCCCTTGAATACTATGAGGCCCCCTTTACTATTTCAGACTCAGTGTATGGCTCAACCTTCTTCGTAGCCACAGGTTTTCACGGCCTACACGTAATTATTGGGTCTTCTTTCTTATTAATCTGCCTATACCGTATATACATATGCCACTTTTCAAACAACCATCACTTCGGGTTTGAAGCAGCCGCCTGATATTGACACTTTGTAGATGTAGTCTGACTCTTCCTCTATATCTCAATCTACTGATGAGGTATGCCAATCCCCCTTCGTAAGAACCACCCCCTATTTAAAATTGCAAACGGGGCAGTAGTTGACCTGCCAACCCCAGCTAACATCTCAGTTCTATGAAACTTTGGTTCACTTCTAGGGCTATGCTTAATTATTCAAATTGCAACAGGATTGTTCTTAGCTATACACTATACAGCCCATATTGACCTAGCGTTCTCAAGGGTAACTCACATCTGTCGAGACGTCAACTATGGATGACTCCTCCGGACTATACATGCCAATGGTGCCTCCTTTTTCTTCATTTGTCTATACATACATATTGGTCGAGGAATCTACTACGGATCCTTCCTATACCTCCACACATGATCAGTAGGAGTTATCATCCTCTTCCTAGTTATGGCCACCGCATTCTTAGGTTATGTCCTCCCCTGAGGACAGATATTTTGAGGCGCGACAGTTATTACTAACTTATTTTCAGCCATCCCATATGTTGGCACAGATCTGGTTCAATGAATCTGAGGAGGATTTGCAGTAGACAACGCAACTTTAACACGATTTTTTACATTCCATTTCCTATTCCCATTTGCAGTAGCAGCCGCCTCCATAGTCCACATCCTATTTCTCCATCAGACAGGCTCTAACAACCCCCTAGGTATGTCTAGCCAGATAGAAAAAGTCCCATTCCACCCCTACTTCTCATTCAAAGACATTGTAGGCTTCGTTGTAATAGTTGCTGGACTCGTAGTACTCTCTCTCTTACACCCCTACCTATTGGGAGACCCCGACAACTTCATCCCTGCAAACCCCCTAGTAACCCCCGCCCATATTCAACCAGAATGATACTTCTTATTCGCATACGCCATCCTCCGATCTATCCCCAATAAACTAGGAGGGGTAATCGCGCTAGCAATATCTGTTGCCATCTTATTCATCCTCCCCTTCACCCACAAAGCAAAATTCCGAAGACTTACTTTCTACCCACTTAACCAAATCCTATTCTGATCTCTGACCGCTTCCGTTATCCTTTTAACCTGAATCGGTGCCCGACCTGTAGAAGACCCCTATGTCCTAACAGGGCAGGTGCTAACCGCCCTCTACTTCTCCTACTACATTATTAACCCGCTATCTCTAATAGTGTGAGATAAGCTTATATTAGTTTTGATAGTCTTGGCAGCAGTGGCGTTTCTAACTTTGCTTGAGCGGAAGATTTTGGGCTATATCCAAATCCGAAAGGGGCCAAATAAGGTGGGCTATATGGGGATTCTACAGCCTTTTGCGGATGCTGTGAAGCTGTTTACTAAAGAGCAGACGTTTCCGACTGTGTCTAATTTTGTGCCTTATTATTTGTCTCCAGTGTTTAGGTTGTTTATCTCTTTGGTATGCTGGGTAGTTATGCCGTATGAGATGGGGCTTTTATCTTTTAAAATGGGGATGCTCTTTTTTTTATGCTGCATAAGGGCCGGGGTTTATTCTACTATGGGCGCGGGCTGGGCGTCTAATTCTAAGTATGCTTTGCTGGGGTGCCTTCGAGCGGTGGCTCAGACCATCTCTTACGAGGTAAGCTTAGCTTTAATTTTACTCAGTGTCTTGTTTTTGGTGGGGGGATTCAATATGGAGTTATTTACTGAATATCAGCGGTATGCGTGGCTTGCGTTAGTTGCATTCCCCCTATGTATATTATGATTTGTGTCTACTTTGGCTGAGACAAATCGAACTCCTTTCGATTTCGCAGAGGGGGAATCTGAGCTCGTTTCTGGATTTAATACCGAGTATAGAAGAGGAGGGTTTGCTTTAATTTTTATAGCTGAGTACAGTAGTATCCTTTTTATAAGGGCGTTAACCTCAATTTTCTTTTTGGGGGGCTGTCTGAGGAGACCTATATTTTACCTAAAGGTTATGGCTATTAGGTTTTGTTTCGTGTGAGTGCGGGGGACGTTACCCCGGTTCCGTTATGATAAGTTAATGTATTTAGCTTGAAAGAGTTTTCTGCCGGTGGCTCTTAATTATTGTATCTTCTTTGCCACGTTGAAGTCATCCAACTCATGATTTACTAGGTGGCTAGGATTGGAATTAAATCTACTATCATTCATCCCTATCATCTCATCCAGATTTAATTCCTATTCATCCGAAGCCGCCCTAAAGTATTTCTTGATTCAAGCCTTAGGCTCAGCCGCCCTCCTAATCAGAGCCACTTCTATAAGACTAATTTTAAGTGCCCTTCTACTTAAGACAGGGGCCGCCCCTGTTCACTTTTGATTCCCACCCATTATACAAGGAGTATCGTGGCCCCAATGCATTATACTAATAACTGTGCAGAAAATCGCTCCTCTCTTCCTGCTATCATACTCAGCCCTAGTAGGGGCTATCGGAGGGCTAAATCAAACCCTCTTGCGAAAAATCTTGGCTTACTCTTCGATTAACCATATAGCATGGCTCCTGGGGGCCGCACTGATTAGATCAAACATGCTTTTCACATACCTTTTTATCTACTCCGTAGTATCCTCTTCAGTAGTGTTATTACTTAACTCCAACCAAATCTTCCACTTCAAGCAGCTAGACACAAAAACGAAAACGCTCTCCTTCATAGTTCTCTTCTCTCTCGGTGGCCTTCCACCATTCTTAGGATTTATTCCTAAACTCCTAGTAATTAACTTCCTGCTCTGAATTTTTATCCTATTGTCTAGCTCCCTTATCACCCTGTTCTACTATACTCGGATTTTATCTTTATCCCTACTTATTCTAACAGTTTTTATTATTTCCTCTATCCTAATAGCCGTCTCTTCCATTCTATCAAAGAAAACAATCAACGATCGAGAAAAAAACTCACCATTCGAATGTGGGTTCGACCCTAAAGGATCAGCCCGAATACCATTCTCCCTACGATTCTTCTTAATCGCAGTAATTTTTCTGATCTTTGATGTAGAAATCACTCTCCTTTTACCCCTTGTCTCAATTATATCCCTGTCGAACATTAAAAGATGAATTATAACAGGAATTTTTTTCCTAATTATCCTCCTCTTAGGACTCTACCATGAATGGGCCCAAGGAGCCCTAGACTGAGTGTTAAAGATAGTTTTTTTTACATTATTGATAACTTGAGGGGTTGGTAGGTGGTTTAGGGTTCAAGTAAGGATGTTTATAGGAGCTTTTATATTAAGATTCTGTGGGCTGAGAGAATTTTTCTGAGGCGGTTTAAGGTCAGCTTTAGGTATTGATTTTGTTAGTTATATCCTGATTATGCTGAGGTTTTGAATTATGGGGCTAGTCTGTTCAGCAAGGCAGAAAGTCCTTGATTTAAATAACTTCCCTAGTGCATTTTTACTTATATGTATTCTTTTGACTTTAAGTCTGGTCTTGACATTTTCTTCTGTAGATTATTTAACTTTTTATATCTTCTTCGAGAGGTCTTTAATTCCGACAATAGTCTTAATCTTGGGTTGGGGGTATCAGCCTGAGCGGCTTCAGGCAGGGGTTTATATACTGTTCTACACCTTGTTTGCTTCTCTTCCTTTATTAGTCTCTCTGCTGGTTTTATATAGCACTGGTGGTACTTTAGTAATATCACTGGTGCCGGTGAGAGCAAGGGTTAGCTTTTTGTCTTGTATTTGGTATTTTTGCACTGTGTTTGCTTTCGTTGTCAAGCTGCCTGTATTTTTAGTCCATCTATGGTTGCCGAAGGCACACGTGGAGGCCCCCGTGGCGGGGTCAATGGTATTAGCGGGTGTTCTCTTGAAGTTGGGGGGCTACGGCCTATTACGTGTAAGTGGTATCTTCGTGGGGGCCGCTAACAGGATCTCACCTCTTTGGGTCAGTCTAGGAGTGGCAGGCGGGGTTCTGGTTAGGCTGGTGTGTTTGCGGCAGACTGACATTAAGGCTTTAATTGCCTTTTCTTCAGTAGCTCATATGGGGCTAGTTTTAGCGGGTGTGGGGACTTTAAGGGTGTGGGGGTTTAGTGGGGCAGTGGTTGTTATGGTTGGGCATGGTCTCTGCTCTTCGGGGCTCTTTTGCTTGGCTAACGTTGTTTATGAGCGGGTGGGGAGGCGTAGGTTGTATATTAGGAAGGGGTTGTTAAATTTTATGCCAAGGATGGCTTTATGATGATTCCTATTGAGTATCGGTAATATAGCTGCTCCTCCTAGCCTTAACTTGTTAGGTGAGATTGAGTTGATTACTTCGGTTGTGAGGTGATCTAGTATAAGCATTGCTTCTATTGCCCTGCTTTCTTTTTTTAGGGTTTCTTATAGTCTATACATGTATTCTTTAAGTCAGCATGGGAAGTATTTTAGCTCTGTTTTTTCTTGTTGCTCAGGAAAAGTGCGGGAGTACCTAGTAATAATGTTGCATTGACTACCTCTGAACATTCTAATTCTTAAACCTTTGGTCGGTGTTTTAGCCGGGTTGCAGGCTTTTGTTTCTGGTCGAAAGCATTTGTTGAATACCCTGTTGAGCTTGGAATTCATTATGGTAAATTTATTTTGGCTTATAGTAGTTATAGTAAGTAATGTTGGTGGTGATCTGTATTTTAGCTTGTTTTTTATAACTTTGGCTGCTTGTGAGGGGGCATTAGGTCTGGCTTTGTTAGTTTCTATTGTTCGGACTCATGGGAATGATAATTTTAGGAGTTTTAGAGTTTTGAAGTGTAGAATAGTCTTTTTATTGATAATTTCTATTGTGTCAATATCTGTGGCGATACTTCATTCTGGCTCTTCTTATTTTATTGAGTGAGAGCTGGTTAGGGGGGCTTGCATTTTAGATTGAATATCTATAATGTTTTCTTTTGTTACCTTCATTTCTTCCATGGTTTTATATTATAGGGGAGGTTATATGAGGGGAGACAGCAACATTAATCGGTTTTTGTACCTGGTGCTGGGGTTTGTAATATCGATGGGGTTTTTGATTATTAGGCCAAATTTAGTCAGGATTCTATTAGGATGGGATGGCCTCGGTTTAATTTCTTATGCTTTAGTCATTTATTATCAAAATGAAAAAAGCGCCAATGCTGGGATATTGACGGCCCTTTCAAACCGTGTGGGGGATGTGGCTATTTTAATTAGAATTTCAATTATGTTTAGGATAGGAGGGTGGAATTTTATGTTTATGTTTATTGTGCTGGCGGCTATGACTAAGAGGGCTCAAATCCCGTTCTCAGCGTGGTTGCCAGCCGCTATGGCGGCCCCCACGCCAGTGTCTGCTTTGGTCCACTCCTCTACGCTAGTGACTGCTGGGGTTTACTTGTTGATTCGGTTTAGTCCTAGGTTACAGGGTGTGTTGTTAGTTCTGGCTAGTTTAACAATGTTTATGGCGGGCCTGGGGGCTAATTTTGAAACTGACTTGAAGAAGATTATTGCTCTTTCAACTTTGTCGCAGTTGGGTGTAATAATAACTATCTTGTCTTTGGGCTGAGCGGAGCTGGCCTTCCATTTATTGGCTCATGCTCTTTTTAAGGCCTTACTTTTTATAAGGGCGGGGTCAATTATTCACAGGGTGGGGGACTATCAGGATATTCGGGTTATAGGTCAGCTGGCGTCTTATATGCCTTTAAGGGTTATAATGATTAATTTGGCTAACTTGGCATTATGTGGGACTCCTTTTTTGGCCGGATTTTATTCTAAAGATTTAATCTTGGAGATTGCGTTTATGAATGAGTTGAATAGGGTTTGTTTCTGGCTTTTAGTCTTATCGACCGGTCTGACGGTCTGTTATACTTTTCGGTTGGTATTTTACAGAATTAGAGGCGATTACAACTTGGCTTCGAACGCGATGGTGAGTGATGAGGATAGAGTAATGACCTATCCTATGATGGCTTTGGGGTTGGGGGCTATCAGAGGTGGTTGTGTGTTGTCCTGATTAATGTTTCCATCCCCCTCTATAATTTGCATGAGTAGTGAGTTTAAACTGTTGGCTCTTTTGGTAAGGGCAATCGGGGGCTTTATCGGGTATATATTAAATATAACATCAGTAAATCACTTTTTATATAGTTTGGTCGTTTTTTCTGGCTCGATGTGGTTTATACCTTCTATTTCTACTAAGGGGGTGAGTGAGGTTCCCTTGCGTGCAGGTCAAAAATATCATCACTATGGGGATAGAGGTTGATCTGAATATTATGGGGGCCAGGGGTATTATAAGTTATTCGAGGGGGGTTCTAATTTAATGCAGCTTTTCCAGGATAATAATGTTAAGGTATATATGAAAGTTATATTCTTCTGATCCTACCTGTTTACACGCCTCCGACACCCCTTAGCTATGGGTCTTACCCTGATCTTTCAAACTACCCTTATCTGCCTATCGTCCGGAGCCAGCTCTAGATTTACATGAATATCCTACATTTTATTTCTTATTTTTCTAGGTGCAACACTCGTTCTATTTATCTATGTAGCCTCCCTAGCCTCTAACGAAGTCTTCATGTACAACCCCTCTACAGCCTTCCTCACTTCCTTTGTGGTCCTATACCTACTACTCACGCTAGTTGTCATCGTAAAACTTAGCTCATCCTCTTCAGGCCCCCTGCGACTATCA
NC_020310.1_Rimicaris_kairei                     ATAACAAACCTATTCTCAAGTTTTGACCCCCTCTCTAGTGTTATAGGACTATCCCTAAACTGAACTTCAACTTTCCTAGGGCTTCTGTTTATCCCTTACTTATTCTGAGCTATACCCTCTCGATGATCACTCCTTTGATCAACTCTTCATAAAGAATTTAAAATCCTCTTAGGAGGAGGAACTATCATTTTCGTAAGTCTTGCTAGATTTATCGTATTTAACAATTTCTTAGGTCTTCTACCTTATGTGTTTACAAGAACAAGACACCTAGCTATAACACTCTCCCTTGCCCTTCCACTCTGAGTATCCTTTATAATTTTTGGTTGACTTAACCACACCCAACATATATTTGCACATCTTGTTCCCCTAGGAACACCCGGAGCCCTCATGCCCTTTATAGTTCTCATTGAAACTGTTAGAAATGTTATTCGGCCAGGAACCTTAGCCGTACGACTTGCAGCCAATATAATTGCAGGACATCTTCTTCTCACCCTCCTAGGAAACACAGGCCCAAGCTTAACATTTCTCCTTAACTTTCTTATTATCTCCCAAGTCCTTCTCCTACTCCTTGAATCAGCAGTTGCTATTATTCAATCTTATGTATTTGCCGTCTTAAGAACCCTTTATGCTGGTGAAGTAATAGCCCCCCTCTTATGATTAAACCTCTTCTTATTTTTTTCCATTTGTTTTTTATTTTTCTTAATTATTAACTACTTCTTATATTTTGTATTTGGAGCATGAGCAGGAATAACTGCCCTTAGTCTCCTAATCCGAGCAGAACTAGACATGGCTTTCCCCCGAATAAACAACATAAGATTTTGACTTCTTCCTCCCTCTTTAACCCTTCTTCTTTCCAGAAGAGGAGTAGGAACAGGATGAACTGTTTATCCACCCCTTGCAGCAGGTATTGCTCATGCTGGAGCCTCTGTTGATATAGGAATTTTCGCAGGAGTTTCTTCCATTTTAGGAGCCGTAAATTTTATAACTACATGTATTAATATACGAACAAGAGGAATAACTATAGACCGTATACCCCTTTTCGTCTGATCAATCTTCTTGACAGCAATTTTACTTCTCCTTTCCATACCAGGAGCAATTACTATACTACTAACAGATCGTAATCTTAATACCTCATTCTTTGATGCCGGAGGAGGAGACCCCATCCTTTATCAACACCTATTTTGATTTTTTGGTCACCCTGAAGTTTATATTCTAATTCTCCCTGCTTTCGGAATTTCCCACATTATTAGACAAGAATCCGGTAAAAAAGAATTTATTGTATGAGCTCACCATATATTCACAGTTGGTATAGACGTAGACACTTTCACTTCAGCCACTATAATTATTGCTGTACCAACCGGAATTAAAATCTTCGCTAATTCTTCCATTGATATACTTCTACACGATACATACTACGTAGTAGCCCACTTCCATTATGTCCTATCTATAGGAGCTGTCTTTGGTATTTTCGCAGGAATTGTTCACTGATTCCCCCTATTTACTGGCCTTTCCTTAAATCCATCATGACTAAAAATACACTTCCTTACAATATTTATTGGAGTAAATGTAACCTTCTTCCCCCAACACTTCCTAGGACTTAATTATTCAGATTACCCTGACGCCTATACCACATGAAACGTAGTTTCTTCCATCGGATCATTAGTTTCCCTAGTCGCTGTTCTAGGCTTCGTAATCATTATTTGAGAAGCCATGGCAAGATGATCTGCACTCGGATTTCAAGACAGGGCCTCCCCCCTTATAGAACAATTAATTTTTTTCCACGACCATGCGATACTTATTCTCATTATAATTATAACTCTCGTTGGCTACATAATAGCTTCTTTATTCTTTAATACATTTACCAATCGCTTCCTCCTTGACGGCCAAACTATTGAATTCGTCTGAACTGCCCTTCCAGCCGTAATCCTCATCTTTATTGCTCTACCCTCCCTTCGATTACTCTATCTTCTAGATGAAGTAAATAACCCAAGAGTCACTCTTAAAACAATCGGCCATCAATGATACTGAAGTTATGAGTACTCAGACTTCCTTCAAGTTGAATTTGACTCTTATATAATCCCCTCAAATGAACTCCCAGAATCAGGATTCCGTCTTCTAGATGTAGATAATCGCACTATTATCCCTATAAACACTCAAATTCGACTCCTAGTTTCCGCTGCCGATGTAATTCACTCCTGAACTATCCCCTCTTTAGGAATTAAAGTTGATGCAATCCCCGGACGTCTTAACCAAGTAAGATTTACAATTAACCGACCAGGTTTATTTTTTGGTCAATGTTCTGAAATCTGCGGAGCAAACCATAGATTCATACCAATTGTAGTTGAAAGAACATCTATTAACTCTTTCTTAGATTGAATTTCACACCACACATACCATCTAGTAGACATAAGACCTTGACCACTTACAGCATCAGTAAGTGCAATAATATTAACGACAGGTTTAGTTAAATGATTCCACCAATTTAATATAGACCTACTTATCCTTAGCTTTGTTGCAATAATTTTAACTATAATTCAATGATGACGAGATGTTACCCGAGAAGGAACCTACCAAGGACTTCACACATCACGAGTCATAGTTGGCCTACAATGAGGGATAATTCTCTTTATTACCTCTGAAGTCTTATTCTTTTTTTCATTTTTTTGAGCCTTTTTTCACAGAAGGCTCTCTCCCACAGTAGAGCTAGGGAGGTGCTGACCTCCTATTGGAATTCAAGCCTTCAACCCTTTCCAAATTCCTCTCTTAAATACTGCCATCCTTCTCGCCTCAGGAGCAACAGTTACATGAACACACCACGCTCTTATAGAATCCAACCACTCTCAAGCACTTCAAAGCCTAGCCCTCACAGTTACCCTAGGACTTTATTTCACAGCGCTACAAGCTTTTGAATACTTTGAAGCCCCTTTTACTATTGCTGATTCAGTCTATGGATCCACTTTTTTTGTTGCCACAGGATTTCATGGCCTTCATGTTATTGTTGGCTCAACATTTTTAATAATTTGCCTTTATCGGATGTACATATGCCATTTCTCCGCTAAACACCACCTTGGATTTGAAGCCGCTGCTTGATATTGACATTTTGTAGACGTCGTCTGACTATTCCTTTATATCTCCATTTACTGATGAGGAATGACAGCACCTATACGTAAATCTCACCCCTTACTAAGAATTGCAAACGGAGCTCTAGTCGATCTCCCTGCCCCTGCAAATATCTCTATCTTATGGAACTTTGGTTCTTTACTTTCCCTTTGTCTAATTGTCCAAATCGCTACCGGACTCTTTCTAGCCATACACTACACAGCCCACATTGATCTCGCCTTCTCAAGAGTTGCACATATCTGCCGAGATGTAAATTATGGATGACTTCTCCGAACCCTCCATGCGAACGGAGGTTCCTTTTTCTTTATTTGCCTTTACGCACATATCGGACGAGGTATCTACTATGGATCCTTCACATACATACATACCTGATCTGTCGGAGTAATCATTTTTTTCCTTACAATAGCAACTGCATTTCTAGGATATGTTTTACCCTGAGGACAAATATTTTGGGGGGCAACAGTTATTACCAACCTCTTTTCTGCTATTCCCTACATCGGAAATGAACTAGTCCAATGAATCTGAGGAGGATTTGCCGTAGATAACGCCACCCTTGTCCGATTTTTTGCATTTCACTTCCTTTTCCCATTTATTATTGCAGCAGCCACTATAGTTCATATTTTATTCCTTCATCAAACAGGGTCAAATAACCCCCTAGGCATTTCAAGACAAATTGACAAAATTCCCTTCCACCCTTATTTCTCTTTCAAAGACATTGTCGGATTTGTAGTTATACTTATAGCCCTAGTTATACTTACCCTTCTAGGCCCATACTTACTAGGAGATCCAGATAACTTTGTGCCAGCCAATCCCTTAGTCACCCCAGCTCATATTCAACCAGAATGATATTTCCTATTTGCATATGCCATTCTTCGCTCTATTCCCAACAAACTAGGAGGAGTAATCGCTCTAGCTGCATCAGTAGCTATTCTATTTATTCTCCCTTTCACCCACAAAGCAAAATTCCGAAGACTAGCTTTTTACCCTTTAAACCAAATCATATTCTGAATTATAGTAGTAATTGTAATCCTATTAACTTGAATCGGAGCCCGACCAGTTGAAGATCCATATGTCATCACAGGACAAATTCTCACTGTTGCCTACTTTGCCTATTATCTCCTTAACCCACTAACAACCATTCTATGAGATAAACTCTTATTGGTGATTTTTGTTCTTGTTGCCGTGGCTTTTCTTACTTTATTGGAGCGTAAGATTTTAGGTTATATTCAAATTCGGAAGGGGCCTAATAAGGTCGGGTTTATAGGGCTATTACAGCCTTTTGCTGATGCGGTAAAATTGTTTACTAAAGAGCAGACATTACCTACGATGTCTAATTTTATTCCTTATTATTTGTCTCCGGTTTTTAGGTTATTTATTGCTCTTTTGGTTTGGTTGGTTGCTCCTTTTGATAGGGGGCTTGTTAGTTTTAAGATAAGAGTTTTATTTTTTCTTTGTTGTACTAGGTTAGGTGTATATTCTATGATGGGGGCTGGATGGTCTTCGAATTCGAAGTATGCTTTGCTAGGTTGTTTGCGGGCAGTTGCACAGACTATTTCGTATGAAGTGAGGTTAGCGTTGATTTTATTGAGATTTTTGTTTTTAGTGGGAGGATTTGACTTAGGTTTGTTTACAGAATATCAACGGTATCTGTGGTTTATGGTGTTGACTTTCCCTTTGGCTTTAGTGTGGTTTGCTTCTTGTTTAGCAGAAACTAATCGGACCCCTTTTGATTTTGCAGAAGGTGAATCGGAGTTAGTTTCTGGGTTTAATACTGAGTATAGAAGGGGTGGGTTTGCTTTAATTTTTATGGCTGAGTATGCAAGTATTTTGTTTATGAGGATGTTATTTAGTTTAATTTTTTTGGGAGGAGAGTTAAGGAGGCTTGTGTTTTATTTGAAAGCGGTCTTTATTAGGTTTTGCTTTGTTTGAGTGCGAGGGACTTTGCCTCGCTTTCGTTATGATAAGTTGATGTATTTAGCTTGAAAAAGATTTCTTCCGGTTGCGTTAAACTATTTAATTTTTTTTTTAGGTTTAAAGTCCTCTTCCTCTTGATTTACAGCCTGACTTGGATTAGAATTAAATCTCCTATCTTTCATTCCCATTATCTCTTCCAAATTTAACCAATACTCTGCCGAAGCTTCATTAAAATATTTCCTAATCCAAGCCCTTGGCTCAGCTATTATTTTAAGTAGAGCTCCTTCTTTCCTTCTAATCTGTCTAGCTCTTTTACTTAAAATAGGAGCCGCCCCAGTTCACTTTTGATTTCCTTCAGTCATAGAAGGAATAAACTGACCCCAATGTATTATTCTAATAACTATTCAAAAAGTTGCTCCGATACTTATACTCTCCTACTCTAGTCTAATTGGAAGAATTAGAGGCCTAAATCAAACTCTAATCCGTAAAATTATAGCTTACTCTTCAATTAACCATATAGCTTGAATATTAGCTGCAATTCACATTAACGAAATAATATGAATAACATATTTCCTAGTTTATTCTCTTATCTCTTCCTCAATTGCTCTAATTATACACTCCCAGCAAATTTTTCACTTTAACCAACTAACCCCAGGAATTAAAATAGTTACACTTATCTCTTTCCTCTCATTAGGAGGACTACCTCCCTTTCTCGGATTTATTCCAAAATGACTAGTCATCCAGGAATTCATCTGACTCTCCATTCTACTCATTAGAGCCCTTATCACCTTATTCTACTATCTTCGTATTCTAATAACAACTTTCTTAACTCTCCTAATTCTCCTTATTAGTTCTGCCGTAATAATTATTTCTTCAATTTTAGCTAAAAAAACAATTACAGACCGAGAAAAAAACTCACCCTTCGAGTGTGGATTTGACCCCAAAGGATCAGCTCGCCTTCCCTTCTCTCTCCGATTTTTTTTAATTGCAGTTATCTTTCTCATTTTCGATGTAGAAATCACCCTCCTTCTTCCCCTTGCTTCAATTATCAACCTAAGAAATATTAAAACCTGAATATTCACAGGAACTTTCTTCATCCTCATCCTTCTTCTAGGCCTCTACCACGAATGAAATCAAGGAGCCTTAGACTGAATGTTAAAGTTTGTTGTTTACAGGTTATTGATATTGTTAAGGGTGCAGAGTTGGGTTGTAGTTCAGAGTCTTTTATTTTTTATAAGATTTATTTTTGGGTTATATTGTGTAAATGGGTTTTTTATAGGAAGAGTTGGTCTAGGTTTAGGAATAGATTCTATTAGTTATATCTTGATTTTGTTGAGGTTTTGGATTATAGCTCTCGTTGTTGGAGGAAGTCAAAAAGTGAAGGATAGAGGTAATTTTTCTTCATTATTTTTGTCGGTAAATATTTTGTTGTTGTTGAGGTTAGTTTTGACTTTTTGTTGCTTAGACTATTTAATATTTTATGTGTGTTTTGAGAGTTCTTTAATTCCAACTTTAATTTTAATTTTAGGTTGAGGTTATCAGCCTGAGCGGTTGCAGGCTGGAATTTATATGCTATTTTATACGTTATTTGCGTCTTTACCTTTATTAGTGTCTTTAATTAGTTTGTATAAGAGAGAGGGTACTTTAACTTTAGGGTTAATTTCTACTGTAGAGGGGTCTAAGATAGTTTTGTCAATTTGGTATGTTTGTACTGTTTTTGCTTTTATTGTTAAGTTGCCTATATTTATAGTTCATTTATGGTTGCCGAAAGCACACGTAGAGGCTCCAGTAGCTGGTTCTATGATTTTGGCTGGGGTTTTATTGAAGCTAGGAGGGTATGGTTTGATTCGTGTTCTTCCCTTGTTTGCAGGGGTTAGAAAAGGACTTGTAAGGGTTTGGGTAAGAATTGGAGTTATTGGGGGAGTAGTTGTAAGATTTATCTGTTTACGGCAGACAGATATTAAGGCTTTGATTGCTTATTCTTCAGTTGCTCATATAGGGTTAGTTTTATGTGGGCTAATATTATTTAGGTGATGGGGTCTTGGAGGAGCAGTATCTGTGATAGTTGGTCACGGTTTGTGTTCTTCTGGTCTTTTTTGCTTGGCTAATATGGCTTATGAGCGGGTTGGGAGCCGTAGTCTTTTAGTGAGAAAGGGTCTCTTAAATTTTATGCCAAGAATGGCTTTATGGTGATTTTTACTGAGGGCTGGAAATATGGCTGCTCCTCCAACTTTAAATTTATTGGGAGAGATTAGGTTAATTATTAGGGTTGTATCTTGATCTAAGGTTAGAATTTTAGGGGTGGGATTACTTTCTTTTTTTAGAGCAGCATATACTTTATATATATATTCTTTAAGTCAGCATGGAAGGTATTTTAGATCTTTGTTTTCATGTTGTTCAGGAAAGGTACGAGAGTACTTAGTGTTAATGTTACATTGGCTTCCTTTAAATCTTTTAATTTTGAAGCCTATATTTAGTTTATTTTGTGGGCTATTAGCTTTTGTGGGGGGTCGTAAACATCTTTTGAATACTCTTTTAAGGTTGGAGTATATTATGTTAAGTATTTTTTGGTTTATGACTGTTATATTAGTTAATTTAGGTGGAGATATATATTTTGTTTTATTTTTTTTAACTTTAGCGGCTTGTGAGGGGGCGTTAGGATTGGCTTTGTTAGTGTCTGTGGTTCGAACTCATGGGAATGACAATTTTAGAAGATTTAGTGTTCTACAATGTAGTATGGTTTTTTTGTTGCTTCTTTCTGTAAGGTCTATTTCTTTAGTAGTATTGAGGAGAGGGGTTTCTGTTTTTATTGAGTGAGAGATTGTTAGGATGACTTTAATTTTAGATTGGATGTCTTTAATATTTTCGTTTGTTTCTTTTATTTCTTCTATAGTTTTATTTTATAGGGGAGGATATATGAGGGGAGATAAAGATATTAATCGATTTATATATTTAGTTCTTGGGTTTGTGGCTTCTATAGGGTTCTTGATTATTAGACCAAACTTAGTTAGTATTTTGTTAGGGTGGGATGGATTAGGGTTAGTATCTTATGTGTTAGTAATTTATTATCAGAATGAGAAGTCTGCTAATGCTGGTATAATTACTGCTTTATCAAATCGAGTGGGAGATGTAGCAATTCTTTTAAGAATTGCTTTAATATTTAGATTGGGGGGCTGAAATTTCATGTTTTATTTAATTGTTTTAGCTGGAATAACAAAGAGGGCTCAGATTCCTTTTTCAGCGTGGCTGCCAGCAGCCATAGCTGCACCCACACCAGTGTCTGCATTAGTTCATTCTTCTACTTTAGTGACAGCAGGGGTTTATCTTTTAATTCGCTTCAGGGGAGCCTTACAAACTACTTTATTCTTATTAGCTAGGGCAACAATGTTTATGGCTGGTTTAGGGGCTAATTTTGAGACTGATTTAAAGAAGATTATTGCTTTATCTACCTTGAGTCAATTGGGTGTGATGATGGGAATTTTAGCTTTAGGTTATCCTAATTTGGCTTTTCACTTGTTGGCACATGCCTTGTTTAAGGCATTGCTTTTCATGTGTGCGGGGTCTATTATCCATAGGGTAGGAGATTATCAAGACATTCGGGCTATAGGAGGCTTGGTAAAGTTAATGCCAGTGAGTGTAATAAGGTTAAATTTAGCTAATTTAGCATTATGTGGGACTCCCTTTTTAGCTGGATTTTATTCAAAAGATTTGATTTTAGAGGTTGCTTTTGCTAGTCCTTTAAACGAGGTATGTTTTTGGTTATTTGTATTGGCCACTGGTTTGACGGTGTGTTATACTTTTCGTTTAGTTTATTATACTTTAAGAGGTGACTTTAATTTAAGAAGATTAGCTGCTGTAAGAGGTGAGGATAGTGTTATGACTTACCCAATACTTGGGTTAGGCCTGGGGGCTATTTTTGGAGGAGCCGCTCTTTCTTGGTTGGTTTTTCCTTCTCCTTATATAATTTGTTTAAGGTTGGATTTTAAGCTGTTAGCTTTATTTGTGAGATTGGTAGGGGGGCTGCTTGGGTATTTTTTGAATATTATAACAGTAAATTATTTGTTATATTATTCAGTAGTTTTTGCTGGTTCTATATGGTTTATACCTTTTTTGTCAACCCGTGGGGTTAGAAATTTGTTTTTAAAAGCCGGGAGGTTTTATCATCAAGTGGGGGATAGGGGCTGGTCTGAGCATTACGGGGGCCAAGGGTCTTACTCTTTTTTTATAATTTCTTCTAATTACTTACAGGCGGCTCAAGATAATAATGTTAAAATATATATGGTCGTTTTTTTAATGTGGTCTATTTCTTTTACCCGAATACTTCACCCCCTAGCCATAGGAACAACCCTTCTCTCCCAAACAATCGTAATTTGCGTAACAGCAGGCCTGTCCGCAAAATCTATATGATTTTCATACATTCTCTTTCTTATCTTCCTAGGAGCCATACTCGTTTTATTTATTTATGTTGCATCCCTGGCCTCAAACGAAGCCTTTATTTATAACCCATCTTCCGTAAATCTAACTTTATTCATCATCCTCTATCTCCTTCTCACACTTATTGTAGTAGTAAAAATTACTTCGATCTTCTTCGGCCCTCTTCGACTCTCT
NC_002184.1_Penaeus_monodon                      ATAACAAATTTATTTTCAGTTTTTGATCCTACTTCAAGCCTGATAAATATCCCTCTTAATTGATTATCTACATTCCTAGGTGTAATATTTTTACCTATAATGTATTGAATTATACCTTCTCGATGATCATTACTATGAAGTACACTTCATAAAGAATTTAAAATTTTATTAGGGGGTTCAACTCTTATATTTGTAAGACTTTTTACTTTTATTGTATTTAATAATTTTTTAGGTTTACTGCCTTACGTATTTACTAGAACAAGACACCTAATCATAACCCTCGCTCTTGCATTACCTTTATGGTTAGCTTTCATAATATTTGGGTGGATTAATCATACACAACATATATTTGCTCACCTTGTACCACAAGGAACGCCAGATGCCCTTATACCTTTTATAGTTTTAATCGAAACTATTAGAAATGTTATCCGACCAGGGACCTTAGCTGTTCGATTAGCAGCCAATATAATTGCAGGTCATTTATTACTTACTCTCTTAGGAAATACTGGTCCATCCTTATCAACCTTAGTTTTTTTGCTTATTATAACACAAATTTTACTGTTAATTTTAGAAGCTGCTGTAGCAGTAATTCAATCATATGTTTTTGCCGTTTTAAGAACTCTTTATGCCAGTGAAGTAATAGCCCCTTTATTATGATTAAATCTTTTTCTTATATTTTCAGCTACATTTGTTATATTTATTGTACTAAATTATTTCCTATATTTTATTTTCGGAGCTTGAGCTGGAATAACAGCCCTTAGTCTTATTATTCGTGCTGAATTAGATATGGCATTTCCCCGAATAAATAATATAAGTTTCTGACTTTTACCCCCTTCGCTAACTTTACTTTTATCTAGAAGAGGAGTGGGAACTGGATGAACAGTATACCCTCCTTTATCAGCCAGAATTGCTCACGCAGGTGCTTCAGTTGATCTAGGTATTTTTGCAGGGGTCTCATCAATCTTAGGAGCTGTAAACTTTATAACGACCGTTATCAATATACGATCTACAGGGATAACTATAGACCGAATACCACTTTTTGTTTGAGCAGTATTTATTACAGCTCTACTCCTACTGTTATCTTTACCAGGAGCTATTACTATACTATTAACAGATCGTAATTTAAATACATCCTTCTTTGATGCAGGAGGTGGTGACCCAGTCTTATATCAACATTTATTTTGATTTTTCGGTCATCCTGAAGTATATATTTTAATTCTTCCTGCCTTTGGGATCTCACATATTATTAGTCAAGAATCTGGTAAAAAAGAATTTGTAGTATGAGCTCATCATATATTTACTGTAGGTATAGACGTTGATACTTTTACATCTGCTACGATAATTATTGCTGTCCCGACGGGTATTAAGATCTTCGCTAATTCATCTATTGATATTATCTTGCACGATACTTATTATGTAGTAGCCCACTTCCACTATGTTCTTTCAATAGGAGCCGTATTTGGTATTTTTGCAGGTATTGCCCACTGATTTCCTCTTTTTACCGGTTTAACCCTGAACCCAAAATGATTAAAAATCCACTTTCTAGTTATATTTATTGGGGTAAACATTACATTTTTCCCTCAACATTTTTTAGGGCTTAATTATTCAGATTATCCAGACGCCTACACAGCATGAAATGTTATATCATCTATTGGATCTACAGTATCATTAATTGCAGTACTAGGTTTTGTTATAATTGTATGAGAAGCCATGCCAACATGAGGTCACTTAGGTTTACAAGATAGAGCTTCTCCTCTTATAGAACAATTAATTTTTTTCCATGATCACGCTATAGTAGTATTAATTTTAATTACAACATTAGTTGGATATATAATATCAACTTTATTTTTTAATAATTTTACAAATCGCTTCTTATTGGAAGGACAAACTATTGAAATTGTATGGACAGTACTTCCCGCTCTAATTTTAATTTTTATTGCACTTCCTTCTTTACGATTACTATATCTATTAGATGAAGTTAATAATCCAAGTGTTACCTTGAAAACTATTGGACACCAATGATACTGAAGTTACGAGTACTCAGACTTTTTACAAATTGAATTTGACTCTTATATAATTCCATCAAATGAATTATCAGAAGACGGATTTCGACTTTTAGATGTGGATAATCGAACTGTTCTACCTATGAATACTCAAATTCGAGTATTAATTAGAGCTGCTGATGTTATTCATTCATGAACAGTACCTGCCCTTGGTGTAAAAGCAGATGCAATTCCAGGGCGACTTAATCAAGTAAGTTTTTTAATAAATCGACCAGGATTATTTTATGGTCAATGTTCAGAAATTTGTGGGGCAAATCATAGATTTATGCCTATTGTTGTTGAAAGTGTATCAGTTAAATCATTTTTAAACTGAATTTCCCACCACGCTTTCCATTTAGTAGATATAAGACCATGACCACTTACAGGTTCAATTAGAGCTATAATATTAACCACAGGACTAGTTAAATGATTTCATCAATTTAACCCTGACCTTTTATTTTTAGGAATTATTGCGACAACTCTTACTATAATTCAATGATGACGAGATATTACGCGAGAAGGTACTTACCAAGGATTACATACTAAAGCAGTTACTATCGGCCTTCGATGGGGTATAATCTTGTTTATTACTTCAGAAGTATTATTTTTTTTCTCTTTCTTTTGAGCTTTTTTCCACAGAAGATTATCTCCTAACGTAGAAGTAGGTAGTTGTTGACCTCCTGCAGGAATTCAAACCTTTAACCCTTTTCAAATTCCTCTCCTTAATACAGCAATCCTTCTTGCTTCAGGTGCTACTGTAACTTGAGCTCACCATGCAATCATAGAATCTAACCACACACAAGCTATTCAAAGATTAGCTATCACAGTATTATTAGGTATATATTTCACAGCTTTACAAGCATTAGAGTATTATGAAGCTCCGTTTACAATTGCAGATTCAGTATATGGTTCAACATTCTTCGTAGCTACAGGATTTCACGGTCTACATGTTATTATTGGTAGTACATTCCTCTCAGTATGCTTATATCGTTTATACAAATGTCATTTTTCAGCCATACATCACTTTGGATTTGAAGCTGCCGCTTGATATTGACATTTTGTAGATGTTGTATGATTATTCCTCTATATTTCTATTTATTGATGAGGAATGACAATACCAATTCGTAAATCGCACCCTTTATTTAAAATTTTAAATGGAGCTGTTATTGACCTCCCAGCACCAGCTAACATTTCAACTTTGTGAAACTTTGGTTCTCTACTTGGTTTATGCTTAGTTATTCAAATCGTTACTGGACTCTTTTTAGCTATACACTATACTGCTCATGTTGACCTAGCATTCTCTAGTGTGGCACATATTTGTCGAGATGTAAATTATGGATGACTTCTCCGAACGTTACATGCTAATGGAGCGTCTTTCTTCTTCATTTGTCTGTATATACATACCGGACGAGGTATTTATTATGGATCGTTTTTATATATACATGCTTGATCAGTAGGTGTCATTATTCTTCTACTAGTTATAGCGACTGCCTTCTTAGGATATGTGTTACCTTGAGGACAAATATTCTGGGGAGCCACTGTAATTACGAATTTATTTTCAGCTATTCCATATATTGGTACAGATCTTGTACAATGAATTTGAGGTGGATTTGCAGTCGATAATGCTACATTAACTCGATTCTTCACTTTTCATTTTTTATTCCCGTTTATCGTAGCAGCAGCAACTATTATTCATATTCTTTTTATTCATCAAACAGGATCTAACAATCCGCTAGGAATTGTTAGTAATGTAGACAAAGTACCTTTTCATCCTTATTTTACATTTAAAGATATTACTGGATTTATCGTAATACTAGCAGGACTTATTCTATTAACATTATTAAACCCTTATTTATTGGGAGATCCAGACAACTTTATTCCCGCCAATCCACTTGTTACCCCTGCCCATATTCAACCGGAGTGATATTTTTTATTTGCATATGCTATTTTACGATCAATTCCTAATAAATTAGGAGGTGTTATTGCCCTAGTAATATCTATCCTCATTTTATTAATCTTGCCTTTTACCCACGTAGCAAAATTTCGAAGATTAACGTTTTATCCTTTAAATCAACTTATATTTTGATCATTAGTAAGTATTGTCTTCTTATTAACTTGGATTGGGGCACGGCCCGTTGAAGATCCTTATGTAATTACTGGTCAGATCCTGACTGTTCTTTATTTCTCTTATTATATTATTAACCCACTTACACTTATATGATGAGATAAGATACTATTAATCATTTGTGTTCTAGTAGGGGTAGCATTTGTTACTTTACTGGAACGTAAAATTTTAGGTTATATTCAGATTCGTAAAGGTCCTAATAAAGTTGGCTTTATAGGTTTGTTACAACCTTTTGCTGATGCTGTTAAGTTATTTACTAAAGAACAAACTTTACCTGTTATATCAAACTTTTTACCTTATTATTTCTCTCCTGTTTTTAGTCTATTTGTTTCTTTAATTGTCTGATTAGTAATACCTTATGAACTAGGGTTAATAAACTTTACTATGAGTACTTTATTTTTTTTATGCTGTACTAGACTAGGTGTATACACCACTATAAGAGCTGGATGATCTTCTAATTCCAAATATTCCCTTTTAGGTAGATTACGAGCAGTAGCTCAAACAATTTCATATGAAGTAAGACTTGCTTTAATTTTATTATCTTTTATTTTTTTAGTAGGGGGTTTTGATTTATGCTTATTTAGACTGTACCAACGTGATGTGTGACTACTCTGATTTACTTTTCCCCTATCTTTAATTTGATTTGCCTCATGTTTAGCAGAGACTAACCGAACCCCTTTTGATTTCGCTGAGGGAGAATCTGAACTCGTATCTGGTTTTAATACTGAATATAGAAGAGGTGGTTTTGCCTTAATCTTTATAGCTGAATATGCAAGAATCTTATTTATAAGAATACTATTCTCTTTAATCTTTTTAGGAGGAGATTTAATCAGTCCTTTCTATTACTTAAAACTTGTAATAGTCGCTTTTGCTTTTGTTTGAGTCCGTGGTACTTTACCACGTTTCCGTTATGATAAGCTTATATATTTGGCCTGAAAAAGATTCTTACCTGTTGCTCTAAATTATTTAGTATTTTTTATAGGGGTAAAATCTTCTTCGTCTTGATTCGGAGCTTGAATTGGACTTGAACTAAATCTAATATCTTTTATTCCTTTAATTTCTTCAAAAAATAATCAATATTCCTCAGAAGCCGCTCTAAAATACTTTTTAATTCAAGCTTTAGGTTCTTCGGTTATTATTATATCCGCCTCTTTTGTATTATTGATAACAGTGGCTCTTTTGTTAAAATCAGGAGCAGCTCCATTTCATTTTTGATTCCCTAGAGTTATAGAAGGATTACAATGACCTCAAGTGATTATCTTGATAACAATTCAAAAAATTGCTCCCCTCTCTTTATTATCATATTCCGCGTTAGTAGGAGCAATCGGAGGGATTAACCAAACTTTTTTACGTAAAATTATAGCTTATTCCTCTATTAATCATATAGCGTGGATAATATCAGCTATCTTGATTAGAGAAACGAACTGGTTATTATACTTTTCGTTTTATTGTTTTATTTCTACCTCAATTGTTATATTATTCAATTTTCAAGAAGCTTTCCATATTTCTCATATTTCACCGCAAATAAAAATAATTATATTTTCCTCGTTATTATCTATAGGGGGTTTACCTCCTTTTACGGGATTTATTCCCAAGTGATTTATCATTCAAGAATTTGTTATTTTAATAGTCCTTCTTATATCGGCCCTTCTGACTCTATTTTACTACTTGCGTATGATTATTTTATTAATTTCAATTTTAGTTACTCTAATTATTAGAACAGTAGTTATAATTCTTGCTTCTCTTTTATCAAAAAAAACAATTATAGACCGAGAGAAAAATTCCCCTTTTGAGTGTGGATTTGACCCTAAAGGATCCGCTCGTCTTCCTTTTTCGCTTCGTTTTTTCTTAATTGCTGTTATTTTTTTAATCTTTGATGTAGAGATTACGCTTTTACTTCCTTTGGCTATTATTATTAACTTTTCAAATATTTCAGCTTGAATCCTCACAGGATTCACTTTTATTATTATTCTCCTTATTGGGTTATACCATGAATGAAATCAAGGAGCCCTAGAATGAATGTTAAAATTCTTATTATCTTGTATTATATTGATACTGCTGGTAAATAACTGATGAGCTGTTCAAAGTTCTTTATTTATTCTTTCTTTCTTAATAATTATTTATTGTCATCATGATTTTTACAATTACATAATAGGGTGATGTTTCAGAGTTGATTCTTTGGGTTATATCCTAATCTTATTAAGTTTTTGGATTACTGCTCTCGTTGTTTGCTCAAGACAAAAAGTTTTAAAAGATAATAACTATCCATCTCTATTTTTACTGGTTAATATCTTTCTTTTATTTTTTTTATTAATAACTTTTTCAGTTAATGATTACTTGTTGTTTTATATCAGTTTTGAGAGATCTTTAATTCCTACTTTAGTTCTTATTTTAGGTTGAGGTTATCAGCCCGAACGATTGCAGGCTGGGGTATATATGTTATTTTATACTCTATTTGCTTCATTACCTCTTTTACTATCTTTAATTAGTTTATATAATATAAGAGGCAGCTTAACTTTAGGTTTAGTAGAAAATGTAGAGGGAAGAGGTTTTATCTCCTGTTTATGATATGTGGTAACTGTCTTTGCTTTTATTGTAAAATTACCTATATTTTTAGTTCATTTATGATTACCAAAAGCTCATGTAGAAGCACCTGTTGCGGGTTCAATAATTCTGGCAGGCGTTTTATTAAAACTAGGAGGTTATGGATTGATTCGAGTATTATTTTTATTTGGGGAAGCCAACAAGAGTATATCTTGATTGTGAATTAGAATTAGTTTAGTAGGAGGGGTAGTAGTAAGTCTGATATGTTTACGTCAAGTAGATATAAAGGCTTTAATTGCTTATTCTTCTGTAGCTCATATAGGTCTTGTTTTATCAGGTCTTGTAGTATTTGGTTGATGAGGTTTAAATGGGGCAGTAGTAGTTATAATTGGTCACGGTTTATGTTCTTCTGGTTTATTCTGCTTGGCTAATATGGTTTATGAGCGAGTAGGGAGTCGAAGATTATTAATTAGTAAAGGATTAATAAATTTTATACCTAGAATAGCATTGTGATGATTCCTTTTGAGAGCAGGTAACATGGCTGCTCCTCCTACTCTAAATCTCTTAGGTGAAATTAGATTAATTATTAGAGTAGTATCATGAAGAAAGGTAAGAATATTATTCATTGCTTTATTATCTTTTTTTAGATTTAGTTATACTTTATATATATTTTCTTTAAGACAACATGGTAAATACTACAGAGCTTTATTTTCATGTTGCTCCGGTAAGGTTCGAGAATATCTGATCTTAATACTACATTGGTTACCTTTAAATGCTTTAATTTTAAAACCTATAGTGAGAGTATTATGTGGTTTATGAGTTTTTGTTTCTAAACGTAAACACTTATTAAACACGTTATTGAGTTTGGAGTATATTATACTAAACATTTTTTGAATTATAAGATTACATTTATCTAATATAGGTCATGAAAGTTATTTTGTATTATTTTTTTTAACTTTGGCAGCTTGTGAGGGTGCTTTAGGACTAGCTCTTTTAGTATCTGTAGTCCGTACACATGGTAACGATTTCTTTAGAAGATTCAGAGTATTACAATGTAGAATATTATTTCTTTTTAGAGGTTGCTCGGTTTGTTTATCTCTAATGTGTTTAGAAAGAGGACAAGCTTGATTTATTGAATGAGAATTATTAACTATAACTTTAATTTTAGATTGAATATCTTTTATATTCAGTTTTGTAATATTTATTTCTTCTATAGTATTATATTTTAGAGGAGAATATATGTCTGGTGATAATAATATAAATCGATTTATATACCTAGTATTAGCTTTTGTTATATCTATAGGTTTCTTAATTATTAGTCCTAATTTAATTAGAATTCTTCTAGGGTGAGATGGTCTAAGACTAGTTTCATATGTCTTGGTTATTTATTATCAAAATGAAAAATCAGCTAATGCTGGTATATTAACTGCTCTTTCTAATCGAGTAGGAGATGTAGCCATTTTATTATCCATTTCTTTATTTTTTAGTTACGGTGGGTGAAATTTCTTATTTTATTTAGTAATTCTAGCTGCTATAACAAAGAGAGCACAAATTCCTTTTTCAGCTTGATTACCTGCAGCTATAGCAGCTCCTACTCCTGTTTCTGCTTTAGTTCATTCATCTACTTTAGTTACAGCCGGAGTATATCTATTAATTCGTTTTAGCCCCGCTTTACAAAGAATATTATTATTATTGTCAGGTTTAACTATATTTATAGCTGGTCTAGGAGCTAACTTTGAGTATGATTTAAAAAAAATTATTGCTTTATCTACCTTAAGTCAATTGGGTTTTATAATAAGAATTTTATCGTTAGGTTATGCAGATCTTGCCTTTCATTTATTAGCACATGCTTTATTCAAAGCTCTTTTATTTATATGTGCAGGTTCAGTAATTCATAGTGTTAAAGAATATCAAGATATTCGGATAATAGGAGGGTTAGTTTATCATATACCTTTAACTAGTATATACATAAACTTATCTAATTTAGCTTTATGTGGTATTCCTTTTTTGGCTGGTTTTTATTCTAAAGATATAATTTTAGAAGTAGCTTTTATATCTACTATTAATATATTCTCTTTCCTTTTATATGCTTTAGCTACGGGTTTAACAGTCTGCTATACAATACGTTTAGTTTATTATACTTTGTCAGGTGATTTCAACCTAGGAAATTTATATTCTATTAGTGATGAAGGTAAAATTATAACTAATCCTATGTTTGGTTTAGGAGTAGGAGCTATTTTTGGTGGAGCAAGATTGGCTTGATTAATTTTTCCTTTCCCTTATATGATTTGTATAAGACCTTTTTTTAAAATATTAGCATTGATTGTAATATCAATTGGAGGTATGTTAGGATATATATTAAATTTAAATACTGTTAATTACCAACTCTATAGCTTTGTTGTATTCTCTGGATCTATATGATTTATACCTTTTTTATCTACTTATATAATTAGAAAAAAATTTTTAGAGGGTGGAAGAAAATATCAAAAAGTTGGTGATATAGGATGATCTGAATATTATGGGGGTCAAGGTATTTACACTTCTATTATATTATCTTCCAAAAGTTTACAGTTTTTACAGGATAATAACATAAAAATCTATATATTAAGCTTTTTACTTTGGTCTTTTATTTTTACACGTTTACTTCATCCCTTAGCTATAGGGCTTATATTACTAATTCAAACTGTAATAATCTGTGTTACAGCTGGTTTATCAATAAATTCTTTTTGGTTTTCCTATATTTTATTTATTATTTTCCTAGGAGCAATATTAGTTCTATTTATTTATGTAGCATCCTTAGCTTCTAATGAATCCTTTATTTATAATTATACTACTATAAACCTCACTTTATTTATTGTATTATATTTGTTATTAACATTAATCGTAGTAGTAAAAATTACTAACACTTTTTTTGGTCCTTTACGACTATCC
NC_029240.1_Palaemon_gravieri                    ATAACAAACCTATTCTCTAGATTCGACCCCCTATCAAGAATTAGTAACCTACCCTTAAATTGAATCTCCACTATATTAGGATTAATGTTCATTCCTTATTTATTTTGAGCTATACCTTCTCGGGCCTCTCTAATATGAATAACTTTACATAAAGAATTTAAAATCCTTCTTGGGGGAGGAACTTTAATCTTCAATTCACTATTTAGACTCATTATATTTAATAATTTTTTAGGGTTAATACCCTATATTTTCACTAGAACTAGACACTTAGCAATAACCCTATCTTTAGCCCTACCTCTCTGGTTAACTTCAATAATTTTTGGTTGAATTAATCACACTAAACACATATTCGCTCACTTAGTTCCAGCCGGAACACCTGGGCCCTTAACCCCTCTTATGGTTCTAATTGAAACAGTAAGAAACGTTATTCGACCAGGAACATTAGCCATCCGATTAGCTGCCAATATAATTGCCGGCCATCTCTTACTCACTCTCTTAGGTAATACAGGATCTAATCTTTCAACTCTCCTCTCATTCTTACTTTTATCCCAAATCTTGCTTTTAATTTTAGAATCAGCCGTTGCCATTATTCAATCTTATGTATTTGCAGCCCTAACAACTCTGTACACAAGAGAAGTTATAGCCCCCTTATTATGACTCAACTTATATATATTTTTTTCAGCCGTATTCATTTTATCTATTATTTTAATTTTTTTCTTATACTTCATTTTTGGAGCTTGAGCAGGAATAACTTCTCTAAGGCTTTTAATTCGAGCAGAGCTTGATATAGCTTTTCCACGAATAAATAATATAAGGTTTTGACTTTTACCTCCCTCACTTACCCTTCTTCTTTCCAGGAGAGGCGTAGGCACAGGATGAACTGTCTACCCCCCTCTAGCAAGAGGATTAGGTCACGCGGGAGCCTCTGTAGACCTAGCCATTTTCGCAGGTGTTTCTTCTATTTTAGGAGCCGTAAACTTTATTACAACAGTAATTAACATACGTGCCCCAGGAATAACAATAGATCAAACCCCTCTTTTTGTCTGAGCAGTATTTTTAACTGCTATTTTACTTCTTCTATCTCTTCCAGGGGCTATTACAATACTACTTACTGACCGTAATTTAAACACCTCATTCTTTGATGCTGGAGGAGGAGACCCAATTCTATATCAACATCTATTTTGATTCTTCGGTCACCCAGAAGTTTATATTTTAATCCTACCAGCTTTTGGAATCTCTCATATCGTAAGACAAGAAGCAGGAAAAAAAGAATTCGTAGTATGAGCTCATCATATATTCACAGTGGGAATAGATGTGGACACTTTCACCTCAGCAACTATAATTATTGCCGTCCCCACTGGTATTAAAATCTTTGCAAATTCTTCTATTGATATTATTCTTCACGATACTTACTACGTAGTAGCTCACTTCCACTACGTATTGTCAATAGGAGCTGTATTTGGAATTTTCGCGGGAATCGCTCATTGATTCCCCTTATTTACAGGGCTATCTCTTTACCCATTTTGACTAAAAATCCATTTTACAACGATATTTATTGGAGTAAATCTTACATTCTTCCCCCAGCATTTTTTAGGATTAAATTATTCCGACTACCCTGATGCATACACCACATGAAACGTAGTTTCTTCAATTGGATCTACTATTTCCTTAATTGCTGTATTAGGATTCGTAATTGTAATCTGAGAAGCAATGGCAACCTGAACCGCTTTAAACTTTCAAGACGCAGCTTCCCCACTTATAGAGCAATTAATTTTCTTCCACGACCACGCAATATTAGTGCTGATCCTTATTACCACTTTAGTAGGGTTTATGCTTTCCTCGTTATTTTTTAATTCATTTACAAACCGATTCTTACTGGAACATCAAGCTATTGAAACTGCTTGAACTATCCTTCCTGCTATTATTTTAATCTTTATTGCCTTTCCGTCCCTCCGACTTCTTTATTTATTAGATGAAGTAAATAACCCCAATGTTACACTAAAAGTTATTGGCCATCAATGGTACTGAAGATACGAATACTCAGATTTTGCCCAAGTAGAATTTGATTCTTATATAATCCCAAGTGAAGAGATGGAAAATGCCGGTTTCCGGTTATTAGATGTAGATAACCGAACGATTCTACCAATAAATACTCAAATCCGAGCTCTGATTACCGCAGCAGATGTAATTCACTCTTGAACTGTACCCGCCCTAGGGGTTAAAGTAGATGCAGTCCCAGGCCGAATAAATCAACTAAGGTTCCAAATAAACCGACCAGGATTGTTTTATGGTCAGTGTTCAGAAATTTGCGGGGCAAATCACAGATTTATACCTATTGTAATTGAAAGAACTTCAATTAAATCTTTCCTTAACTGAATCTTTTACCATGCCTACCACCTAGTAGATATAAGACCTTGACCTCTTACAGGATCTATCAGAGCTATAATATTAACAACAGGTTTAGTTAAATGATTTCACCAACTAAATCCAGATCTTTTAATATTAGGATTAGTTACCACACTATTAACTATAATTCAATGATGACGAGACATTACTCGAGAAGCCACTTATCAAGGGCAGCATACCCTTAAAGTAATTAATGGGCTTCGATGAGGGATAATCTTATTTATTACCTCGGAAGTATTATTCTTCTTCTCTTTTTTTTGGGCTTTCTTCCACAGAAGACTTTCACCAGCTATTGATCTTGGCACCTGCTGACCTCCCGCTGGAATTCAAGCCTTCAACCCCTTTCAAATTCCTCTACTAAACACTGCTATTTTACTAACATCAGGTGCCACAGTAACTTGAGCCCATCATGCTATTTTAAGATCTAATTTTTCGCAGGCAATTCAAAGCTTAGCTCTTACTGTATTTTTAGGAATATACTTTACAGCTCTCCAAGCCCTTGAATATTACGAAGCTCCGTTTACCATTGCCGACTCAGTTTATGGAGCTACATTTTTTGTAGCTACTGGGTTTCATGGACTCCATGTAATTATTGGTTCTATATTCTTACTAGTAACTCTTTATCGACTATATATGTGTCACTTTTCCGCCAACCACCACTTAGGATTTGAGTCAGCCGCCTGATATTGACACTTTGTTGATGTAGTCTGATTATTCCTGTATATCTCGATCTACTGATGAGGAATGACAACCCCTATTCGAAAATCGCACCCTCTCTTCAGTCTTGGTAATAGAGCTGTAGTAGACCTTCCAACTCCCATTAATATTTCAACATTATGGAATTTTGGCTCTCTTTTAGGATTATGCTTAGTAGTTCAAATCGCAACTGGAATTTTTTTAGCTATACATTATACAGCAGATGTAAATCTCGCCTTCTCCAGAATTGTTCATATCTGCCGAGATGTAAACTATGGGTGACTTCTTCGAACCACCCACGCCAACGGAGCTTCATTTTTCTTTATTTGTCTTTATAGACACATTGGACGGGGTATATACCACGGGTCTTTTTTTTATCTACACACGTGATCAGTAGGAGTTATTATCTTATTCCTAGTAATAGCAACAGCTTTTCTAGGATATGTCTTACCATGAGGACAAATATTTTGAGGGGCCACAGTGATTACTAACCTTATATCTGCTATTCCTCTTGTCGGAACCGATTTAGTTCAATGGCTATGGGGAGGGTTCGCGGTAGGTAACGCCACTTTAACTCGCTTCTTCACTTTCCACTTCTTATTTCCATTTATTGTAGCAGCCGCTTCAATAATTCATATTCTATTTCTCCATCAAACAGGCTCTAATAATCCTTTAGGAGTTAATAGTCAACTAGAAAAAATTCCCTTTCACCCCTACTTTTCATTTAAAGATATTGTAGGGTTCATTGTTATATTATTAGCCCTGATTACCTTAACCCTATTGAACCCCTATCTACTAGGAGACCCCGATAATTTTATCCCCGCTAACCCTATAGTTACTCCCCCTCACATCCAACCAGAATGATATTTCCTTTTTGCGTACGCAATTTTACGATCTATTCCCAATAAATTAGGAGGTGTTATTGCTCTAGTTATATCAGTAGCAATTCTATTTATCCTACCTTTTACCCATAAAGCAAAATTCCGAAGATTAGCATTTTACCCTATAAACCAGTTCTTATTTTGATCATTAATTGCTATTGTTCTACTATTAACTTGAATTGGAGCTCGCCCAGTAGAAGATCCTTACATCCTTACAGGACAAATTCTTACAGTAGCTTATTTTAGATTCTATTTAATTAACCCAATCATAATACTCTTATGAGATAAGCTGTTACTTTTAGTAATAGTCTTAGTTAGTGTTGCTTTTTTTACTTTACTTGAGCGTAAAATTTTAGGTTATATCCAAATTCGTAAGGGACCTAATAAAGTGGGATTTAAGGGCTTACTACAGCCTTTTGCTGATGCAGTAAAGTTATTTACTAAAGAGCAAACTTATCCTACTTTAAGAAATTTTATCCCTTACTATATTTCTCCTATTTTTAGATTAATACTTGCATTATGTGTTTGATTAGTTATACCTTATGAAGTTGGGTTTTTCAGTTTTGAGTTTAGGGTTCTTTTTTTTCTTTGTTGTATAAGAGCAAGAGTTTACTCAGTAATGGGGGCTGGTTGAGCTTCAAATTCAAAATATTCTTTATTAGGATGTTTACGAGCGGTGGCTCAAACTATTTCTTACGAGGTGAGGTTGGCTTTAATTTTATTAAGTTTATTATTATTAGTGGGGGGCTTAGATTTAGCTTTGTTTGAGAGATATCAACGTTATGCTTGGTTTATCTTGTTAGCTGGTCCTTTAGGGTTGCTTTGGTTTGTTTCCTGTTTAGCTGAGAGAAATCGTACTCCTTTTGATTTTGCGGAGGGCGAGTCAGAGTTAGTCTCTGGGTTTAACACTGAATATAGTGGGGGCAGGTTTGCTTTAATTTTTATAGCTGAGTATGCCAGTATTCTATTTTTGAGTTCTTTATTTACAATTTTATTCTTGGGTAGAGGGTTGATATCTATTGGGTTTTATTTAAAGGTTATTTTTATTGCTTATCTTTTCGTTTGGGTGCGGGGGTCTCTTCCTCGGTATCGTTATGATAAGTTAATGAATTTAACTTGGAAAAGGTTTTTACCCATTTCTTTGAATTATTGTCTCTTAAACAGGGGGATGATATCATCGTCTTCTTGATTTCTAGCTTGGTTAGGATTAGAATTGAACCTTCTTTCTTTTATTCCCCTTATTACAGCCCAAAAAAGTCCCTTTTGTTCAGAAGCCGCTTTAAAATATTTTTTAATTCAAGCCTTCGGCTCTGCTATTTTACTAATCAGAGTAACAATTCTATTTCTCATCTTTACCTCTCTAATCTTAAAAATAGGAGCGGCTCCCCTTCACTTCTGACTCCCAACAATTATACAAGGAATATCTTGATTAAACTGTCTCATTTTAATAACTATTCAAAAAGTTGCCCCTCTAGTACTTATTTCTCTTTCTGCTATTATAAGAGGGTTAGGAGGTTTAAACCAAACCTTTTTACGTAAACTTATAGCTTACTCATCTATTAATCACACAGCCTGAATATTAGCTGCGATTTCTTCTAGAACTAGACTATGAATCCACTATATTTTAACCTACAGAATTATTTCAGTCTCCGTAGTCACTATTTTCAATCAGAATCAAATATTACACATTAAACACTTATCTCCTTTCAATAAAGTAACTCTGTTTATAACTCTTTTCTCCCTAGGAGGTCTACCTCCATTCTTAGGATTTTTACCTAAAATAAGAGTTATTACAAATTTCATTTGAGCTCTGATTTTAACAATAAGAGCTCTAATTACCCTATTTTACTACATTCGAATTCTTATTATACTAATAATAATTTTATTTACATTAATTTTATCAACGATTGTTATATTCATCTCCTCAATTTTAGCTAAAAAAACAATCACTGACCGAGAAAAATGTTCCCCATTTGAATGTGGTTTTGATCCTAAAGGAGCCGGCCGACTCCCATTTTCTCTACGATTCTTCCTAATCGCAATCATTTTTCTTATTTTTGATGTAGAAATTACACTTTTATTCCCCCTAGTAAAAACCTTTAAAGTAACTCTCACTGAAACATGAATCATTACAGGGACTTTCTTTCTATTAATCCTGTTAATTGGACTTTACCACGAATGAAATCAAGGAGCACTAGATTGGGTGTTAAAGTTTATCTTTATAGTTTTGTTAATAACTTTGTCTTTAAATAGTTGGTTATCTGTGCAGCTTTCTCTTTTCTTGGTTTGTTTCCTATTTGGGTTAATAAGATTAAGAAATTTCAGTTTATTTCATTTTGGGTATGGGTTTGGAGTTGATAGGGTCGGCTATATTTTAATCTTACTTAGTATTTGAATTATAGCTTTAGTATTGGGGGCAAGAGAGGGAGTGAAAAAAGTTGGCACACATGTGAATCTTTTTTTAGTTGTTAATCTTTTATTACTAGTTACTTTGATTTTAACTTTTTCTTGTTTAGATTATATTTTATTTTACGTGTGTTTCGAGAGTTCATTAATTCCCACTTTAATTTTAATTTTAGGTTGAGGGTATCAGCCTGAACGATTGCAGGCGGGGGTTTATATGCTGTTTTATACATTATTTGCTTCTCTTCCTTTATTAATTTCTTTTTTAAGTCTATATGCGATAGAGGGTTCTTTGATTATAGGGTTAGGAGTGTCTGTTAGTTTAGGTAAAAGTCAGATAATAGTTTGATATATCTGCAGGGTAATGGCTTTTATTGTAAAATTGCCTATATTTTTAGTGCATTTATGATTGCCTAAGGCCCATGTCGAGGCTCCTGTGGCAGGGTCTATAATTTTAGCTGGTGTTTTATTAAAATTAGGGGGCTATGGTTTAATTCGTGTTTGTCCTCTTTTTTTAGGGGTTGCTATGGATTTAGTTTGGTTGTGGATCAGCTTAGGCTTAGTGGGAGGTTTTGCTGTTAGACTAATTTGTTTGCGACAAGGAGATATAAAGTCTTTGATTGCTTATTCTTCTGTTGCTCATATGAGTTTAGTTTTATGCGGTTTAATACTTTGTAGGTGATGAGGTTTAGTAGGGGCGGTTGTAGTTATAGTCGGACATGGATTATGTTCATCAGGTCTTTTTTGTCTAGCTAATATAAGTTATGAGCGGCTAGGAAGGCGTAGTTTATTAGTGGGGAAAGGTCTTTTAACTTTTATGCCCACATTAGCTCTTTGATGATTTGCTCTTAGGGCTGGAAATATAGCAGCTCCTCCTACATTAAATCTTTTGGGGGAAGTTAGGTTGATTATTAGAGTTGTATCTTGGTCTAAGGTGAGAATAAGTTGTTTAGCTTTGATTTCTTTTTTTAGGGCAGCGTATACTTTATACCTTTTTTCTTTAAGACAGCATGGTAAGTATTTTGTTTCAGTATTCTCTTGTTGTTCTGGAGAAGTCCGGGAGTATTTAGTGTTAATGCTTCATTGGTTGCCATTAAATGCTTTAATTTTAGTTCCTTTAGTGGGATTTATTTGTGGTTTGCTTGCTTTCGTTAGAGAGCGTAAACATTTATTAAATGCTTTATTGAGATTGGAGTTTATTATAGTAAGAATTTTTTGGTTTATACTAGGGGTCATCTGGTGTGTTGGTGGAGATTCTTATTTTTTAATATTTTTTTTAACTTTAGCTGCTTGCGAGGGGGCTTTAGGGTTAGCTTTGTTAGTTTCAGTTGTTCGTAGACATGGAAATGATTCTTTTAATAGATTAAGTATTTTAGGGTGTAGAATAGTTTTTTTGTTAAGAGTTGCTTGTCTGAGAATTTCTTTAACATTTTTAAAGAGAGGTTTATGTTATTATATAGAGTGGGAGTTAGTGAGTATGTCCTTAATTTTTGACTGAATATCTTTAATATTTTCTTTTGTTTGTTTGATTTCTTCTATAGTTTTATTTTACAGGGGGGGCTATATAATAGGAGACCCTAATATTAGTCGTTTTCTTTACATTGTGTTGGGGTTTGTTGCTTCAATATTGTTTTTAATTTTGAGCCCTAATTTAATTAGAATTTTACTTGGTTGGGATGGCCTAGGATTAGTTTCTTATGCTTTGGTAATTTATTATCAAAATGAAAAGTCAGCGAGGGCCGGGATGTTAACAGCTTTGTCTAACCGAGTGGGAGATGTGGCTATTTTATTAAGAATTGGGGTAATAATAGATTTAGGCGGGTGAAATTTTATTTTTAGTTTGATTGTAGTTGCTGCAATAACTAAGAGGGCTCAGATCCCATTTTCTGCTTGGTTACCTGCCGCTATAGCTGCTCCTACTCCGGTTTCTGCGTTAGTTCATTCTTCTACTTTAGTAACGGCTGGGATTTATTTATTGATTCGGTTTAGGCCTAGGCTGAGAGATATTCTATTATTGGTAGGCTGTATAACTATGTTTATAGCAGGTTTAGGGGCTAATTTTGAGACAGATTTTAAAAAAATTATTGCTTTATCTACTTTAAGTCAATTAGGCGTGATAGTTAGTATTTTAGGGATAGGTTGAGCAATTTTGGCGTTCCATTTATTAACACATGCTTTATTTAAGGCTTTACTCTTTATGTGTGCGGGGTCAATTATTCATAATGTTAGGGGTAGGCAAGATATCCGAACTATAGGAAGTTTAGTTAGTCTAATACCTTTGAGAACTACTCTTTTGAATTTAGCTAATTTGTCTTTGTGTGGAATTCCTTTTTTAGCTGGATTTTATTCTAAAGATTTAATTTTAGAGGTCGCTTTCATGGGTCCTTTAAATATTATTTGTTTGTTTATATACGCGGTTGCAACGGGTCTAACTGTTAGGTACAGATTTCGTGTTTTATATTATAGGGTAAGTGGTCCTATAAATATAGGTTGTGCTTCCTCTGTTAGAGATGAAGATGTTTTAATAACAAGCCCAATGATTATTTTGAGATTTGGGGCTGTAGTAAGAGGGGCTGTTCTTTCTTGGTTAATTTTTCCTGTAAATTTTATAATTTGTTTATCTCCAATATTTAAAATATTAGTATTGCTTGTGACTATTATTGGGGGGTATATTGGTTATACTTTAAATATAGTGGCCGAAAATTGTGGTTTATATGGGATTAGGGTTTACGCCGGATCAATGTGATTTCTACCTTTTCTATCTACACTAGGAGTTAGGCCTGGAAGGTTGCGATTGGGCTTCTTTTACCATCAAGTATTTGACAGGGGGTGGTCTGAGTATAGAGGCGGACAAGGTCTTTATTATATTTTAAGAAACTTAAGAAAAGTTCTTCAAGTTATACAAGAGAATAGAATTAAAGTTTATTTATTAATAATGTTAGTTTGAGCCATTTGCTTCACCTTATTAACTCACCCCCTATCGATAGGATTAGTTCTTGTCGCCCAAACCATTTTAATTTGCTTTTCTGTAGGAGTTTTAAGGACTATGAGATGGTTTCCTTATATTCTATTCTTAATCTTCTTAGGGGCTACGCTAGTATTATTTATTTACGTAGCCTCACTAGCCTCTAATGAACCTTTTATTTATAACCCAACCGCAGCAAATTTAACTGCCGTTGTCATCTTATATCTTTTATTAACTTTAGTAGTAGTAGTCAAACTAAGATCAAGATTTATTGGCCCGCTACGTTTATCT
NC_026884.1_Fenneropenaeus_merguiensis           ATAACAAATCTATTCTCAGTTTTTGATCCTACTTCTAGCTTGATATCCCTTCCACTTAATTGGCTTTCTACTTTTTTAGGAATTATATTCTTACCCATATTATATTGAGCTATACCTTCTCGATGATCTCTATTATGAAGAACCCTACATAAAGAATTCAAAATACTTTTAGGTGGGACTACCCTTACATTCGTAAGATTATTTAGTTTAATTGTATTCAACAATTTTTTGGGTTTACTCCCTTATGTATTTACCAGCACAAGTCATTTAGCTATAACACTAGCTCTAGCACTACCTCTCTGAATTGCTTTCATACTATTTGGCTGAATTAATCATACTCAACATATATTTGCTCATTTAGTACCCCAGGGTACTCCTGGAGCTTTAATACCATTTATAGTCCTAATTGAAACGATTAGAAATGTTATTCGACCAGGGACACTGGCAGTACGTCTAGCAGCCAATATAATTGCAGGACATCTCTTACTTACACTACTAGGAAGCACTGGGCCTTCTCTATCAACCCTAGTCTCTATACTTGTTATTGGACAAATCTTACTATTAATCCTAGAAGCTGCTGTAGCAGTAATTCAATCTTATGTATTCGCTGTATTAAGAACCCTTTATGCCAGTGAAGTAATAGCCCCCTTATTATGACTAAATCTATTTCTTATATTTTCAGCAACATTTATTGTATTCATAGTATTAAATTATTTTTTATACTTTATCTTCGGAGCCTGAGCTGGGATAACTGCCCTTAGACTTATTATTCGTGCTGAATTAGATATAGCTTTCCCTCGAATAAATAATATGAGTTTCTGACTTTTACCTCCCTCGCTAACTCTACTTCTTTCTAGAAGAGGGGTAGGAACAGGATGAACTGTTTACCCTCCTCTATCTGCCAGCATTGCCCATGCAGGAGCATCTGTAGATCTAGGAATCTTCGCAGGGGTTTCTTCAATTCTAGGTGCTGTAAATTTTATAACTACCGTTATCAATATACGATCAACAGGAATAACTATAGACCGAATACCTCTTTTCGTCTGAGCGGTATTTATTACAGCCTTACTACTTTTACTATCATTACCGGGAGCTATTACAATACTTCTAACGGACCGAAACCTAAATACTTCATTCTTTGATGCAGGAGGGGGAGATCCTGTTTTATATCAACACTTATTTTGATTCTTCGGTCACCCAGAAGTTTATATTTTAATTTTACCTGCCTTCGGAATTTCACACATTATTAGTCAAGAATCAGGTAAGAAAGAATTTGTAGTCTGAGCACACCATATATTTACAGTAGGTATGGATGTTGATACTTTTACATCTGCCACAATAATTATTGCTGTTCCTACAGGCATCAAAATTTTCGCTAACTCATCAATTGATATTATCTTACATGATACATATTATGTTGTTGCCCACTTCCATTATGTTCTTTCTATAGGAGCAGTATTCGGCATTTTTGCTGGTATTGCCCACTGATTCCCACTCTTTACAGGACTTACTTTAAATCCCAAATGACTAAAAATCCACTTTATAGTAATGTTTGTTGGAGTAAATATTACATTCTTCCCTCAACATTTCTTAGGACTTAATTACTCTGACTACCCAGACGCCTATTCAGCATGAAATGTCGTTTCATCTATTGGATCTACAGTATCATTAATTGCCGTTTTAGGATTTGTTATAATTGTATGAGAAGCAATGCCAACATGAGGTCACTTAGGTTTACAAGATAGAGCTTCCCCTCTCATAGAACAATTGATTTTTTTTCACGATCATGCAATAGTAGTATTGATTTTAATTACAACATTAGTTGGTTATATAATATCCACCTTATTTTTTAATACTTTTACAAACCGGTTTTTATTAGAAGGTCAAACTATTGAAATCGTGTGAACTGTACTACCCGCATTAATTCTTATCTTTATTGCCCTCCCTTCTCTCCGATTATTATACCTATTAGATGAAGTTAATAACCCAAGCGTCACATTAAAAACTATCGGGCACCAATGATATTGAAGCTATGAATATTCAGACTTCTTACAAGTTGAGTTTGACTCTTATATAATTCCCACAAATGAACTTGCTGAAGATGGGTTTCGACTTTTAGATGTAGATAACCGAACTGTCCTTCCTATAAACACTCAGATTCGAGTATTAATCAGAGCTGCTGATGTAATTCACTCATGAACAGTACCAGCTTTAGGGGTCAAAGCAGACGCAATCCCTGGACGACTTAACCAAGTTAGTTTTCTAATAAACCGACCAGGATTATTTTACGGGCAATGTTCAGAAATTTGTGGGGCTAACCACAGATTTATACCTATTGTAGTAGAAAGTGTATCAGTTAATTCCTTCCTAAACTGAATCTCACACCACGCCTTTCACTTAGTAGATATAAGACCTTGGCCACTTACAGGGTCAATTAGAGCTATAATATTAACCACAGGTCTAGTTAAATGATTCCACCAATTTAACCCTGATCTTCTGGTATTAGGAGTTATCGCAACTACACTTACTATAATTCAATGATGACGAGATATTACACGAGAAGGTACTTATCAAGGAATACACACCAAAATAGTAACTATTGGACTTCGATGAGGTATGATCTTATTCATTACATCTGAAGTACTGTTTTTCTTCTCATTCTTCTGGGCATTTTTTCACAGAAGCCTCTCCCCTAACGTAGAAGTAGGTAGCTGTTGACCTCCTGCAGGGATCCAAACCTTTAACCCTTTCCAGATTCCTCTCCTTAATACTGCCATTTTGCTTGCCTCAGGTGCCACTGTAACATGAGCTCACCACGCTATCATAGAAGCTAATTACACTCAATCAATTCAGGGATTGGCTATTACAGTCCTTTTAGGAGTATACTTTACTGCCCTTCAAGCTCTAGAATATTATGAAGCTCCATTTACAATCGCCGACTCAGTTTATGGTTCTACTTTCTTTGTGGCCACTGGGTTCCACGGGCTACATGTAATTATTGGTAGTACCTTTCTCATAGTATGCCTATACCGCCTTTATAAATGTCATTTCTCATCTACACACCACTTTGGGTTTGAAGCTGCAGCATGATATTGACATTTCGTAGATGTTGTATGATTATTCCTCTATATTTCTATTTATTGATGAGGAATGACAATACCAATCCGTAAATCACACCCATTATTCAAAATTTTAAATGGAGCCGTTGTAGACTTACCAGCCCCAGCTAATATTTCAACCTTATGAAATTTTGGATCTCTCCTTGGTTTATGCCTAGTTATTCAAATTGTAACTGGTCTCTTCTTGGCTATACATTATACTGCTCACGTAGACCTCGCTTTCTCAAGCGTTGCTCATATTTGTCGAGATGTAAACTACGGATGACTATTACGAACACTACACGCTAATGGTGCTTCCTTCTTCTTTATTTGTCTATACATACACACAGGACGAGGTATTTACTACGGCTCATTCTTATACCTTCACGCATGATCAGTAGGTGTTGTAATTTTACTTCTAGTGATAGCAACGGCCTTCTTAGGATATGTTTTACCGTGAGGACAAATATTTTGAGGAGCAACTGTAATTACAAATTTATTTTCAGCTATTCCTTACATTGGAACAGACCTTGTACAATGGATTTGAGGGGGATTTGCAGTAGATAACGCCACTTTAACACGATTCTTCACTTTCCATTTTTTATTCCCATTTATTGTAGCAGCAGCTACTATTATCCATATTCTTTTTATTCACCAGACAGGGTCTAATAACCCCCTAGGAATTGTCAGAAACGTTGATAAAGTCCCCTTCCACCCGTACTTTACATTTAAAGATATTACAGGATTTATCGTTATACTAGCAGCTCTTATTTTACTAACTTTACTTAACCCTTATTTACTGGGAGACCCAGATAATTTTATCCCCGCAAACCCTCTTGTAACCCCAGCTCATATTCAACCGGAATGATATTTCTTATTTGCATATGCGATTCTACGATCTATCCCAAACAAACTAGGAGGTGTTATTGCACTAGTTATATCTATTCTCATTCTTCTTATTCTGCCTTTCACTCACGCAGCTAAATTCCGAAGTTTGACCTTTTATCCTCTCAATCAACTTATATTCTGATCCCTAGTCAGCATTGTATTTTTACTAACCTGAATTGGAGCCCGGCCCGTAGAAGACCCTTATGTACTTACAGGGCAAATTCTTACTGTTATATACTTTTCTTACTATATTGTCAACCCGCTTACCCTTATTTGATGAGATAAGATACTATTAATTATTTGTGTCTTAGTAGGAGTTGCTTTTGTGACTTTATTGGAACGTAAGATTTTAGGTTATATTCAAATCCGTAAGGGGCCTAATAAAGTAGGGTTTATGGGTTTATTACAGCCATTTGCTGATGCTGTGAAGTTATTTACTAAAGAGCAGACTTTACCAGTTATATCTAACTTTTTGCCTTATTATCTTTCGCCTGTCTTTAGTTTATTTGTATCTTTAATTGTATGGTTAGTGATACCTTATGAATTGGGGTTGATAAACTTTAGAATGAGAACTTTGTTTTTTTTGTGTTGTACTAGATTGGGAGTGTATACAACGATGAGAGCGGGATGAGCCTCTAACTCTAAGTATTCTTTATTAGGTAGACTGCGAGCTGTAGCTCAGACTATTTCTTATGAAGTAAGACTTGCTTTAATCTTATTGTCATTCATTTTTTTAGTTGGAGGATTTGATTTAACTTTATTTAGTTTATATCAGCGAGATGTATGATTATTATGGTTCACTTTTCCTTTAGCTTTAATTTGATTTGCTTCTTGTTTAGCCGAAACTAACCGTACTCCCTTCGACTTTGCTGAAGGGGAATCTGAGTTGGTATCGGGATTTAATACTGAATATAGAAGAGGAGGGTTTGCTTTGATTTTTATGGCAGAATATGCTAGAATTCTGTTTATAAGAATGTTATTTGCTCTTATCTTTTTAGGGGGGAATTTAATTAGACCTTTTTATTACTTAAAGTTAGTAATAGTCGCCTTCGCTTTCGTGTGAGTTCGGGGTACTTTACCGCGGTTTCGATACGATAAGTTGATATATTTAGCCTGGAAAAGATTTTTGCCTGTGGCCTTAAATTATTTGGTGTTTTTTATAGGAGTTAAGTCATCGTCTTCTTGATTTGGAGCTTGAATCGGGCTAGAACTCAACCTTTTATCTTTTATTCCCTTAATTTCCTCTAAAAATAATCAGTACTCTTCAGAAGCAGCATTAAAATATTTTTTAATTCAGGCCCTAGGATCATCTATTGTAATTATATCTGCTTCTTTCATGATATTGTTTACAGTAGCTCTTTTACTAAAGTCAGGAGCAGCCCCTTTCCATTTCTGATTTCCCAGAGTTATAGAAGGTCTTCAATGACCTCAAGTTATTATTCTCATAACTATTCAAAAAATTGCTCCTCTATCCTTACTGTCCTATTCAGCTGCAGTAGGAGCTATTGGAGGAATTAATCAAACTCTTCTTCGTAAAATCCTAGCTTATTCTTCAATCAACCATATAGCGTGAATAATGTCAGCTATCTTAATTAGAGAAACAAATTGGCTTATCTACTTCTCTTTTTATTGTCTTATTTCCACTTCTGTAGCCATTCTCTTTAATTACCAAGAGGCCTTTCATATTTCTCATATTTCCTCTCAAATAAAAATATTAACATTTTCATCTCTCTTATCCCTAGGAGGATTACCCCCTTTTACGGGATTTATTCCCAAATGACTTATTATTCAAGAGTTCGTTATATTGGCCATTCTTTTATCTTCAGCTCTTTTAACTTTATTTTATTACCTGCGGATGATTATTTTGTTAGTTTCAATTCTAATTACCTTAGTTATTAGAGTGGCAGTCATAATTTTAGCATCCCTATTAGCAAAAAAAACCATCATAGACCGAGAGAAAAATTCACCTTTCGAATGTGGTTTTGACCCAAAAGGCTCTGCCCGACTTCCTTTTTCGCTCCGATTCTTCTTAATTGCAGTTATTTTCCTCATCTTTGATGTAGAAATCACACTCTTACTACCCCTCGCTATCATCGTAAATTTCTCAAATATCTCAGCCTGAGCCTTTACAGGATTTGCTTTTATCCTTATCTTGCTTATTGGTTTATACCACGAATGAAACCAAGGTGCATTAGAATGAATGTTAAAATTTTTGTTAGCGTGTATCATATTGATACCTTTAGTAAATTCATGGTGGGCTGTTCAAAGCTCATTATTTATACTTTCTTTTATTATAATTGTTTACTGTCATCATGATTTTAGTAATTATATAATGGGATGGTGTTTTAATATTGATTCTTTGGGATATATTTTAATTTTATTGAGTTTTTGAATTACAAGTCTTGTGGTCTGTTCTAGACAAAAAGTGTTAAAAGATAATAATTACCCTTCTCTCTTTCTATTGGTTAATATTTTTCTTTTATTTTTTTTAGTTATAACTTTTTCGGTTAATGATTACTTATTATTTTATATTAGCTTCGAAAGTTCTTTAATTCCCACTTTAATTCTTATTTTAGGTTGGGGCTATCAGCCGGAGCGGTTACAGGCGGGGGTTTATATATTATTTTATACTTTATTTGCTTCATTGCCTTTATTGGTGTCTTTGATTAGATTATATAATATAAGAGGTAGCTTAACTTTAGGTTTGGTGGAAAATGTTAGCGGAATTAGTTTCATTCCTTGTGTATGGTATGTAGTTACCGTTTTTGCTTTTATTGTAAAGTTGCCTATATTTTTAGTTCATCTGTGATTACCAAAGGCACATGTAGAAGCTCCTGTAGCAGGGTCAATAATTCTTGCGGGGGTATTATTAAAACTAGGTGGGTATGGATTAATCCGAGTGTTACCTTTATTTGGGGAAGTTAATAAGAGTTTATCTTGACTGTGAGTAAGAATTAGTTTAGTAGGAGGTGTAGTAGTAAGTTTAATATGTTTACGTCAAGTAGATATGAAGGCTTTAATTGCTTATTCATCTGTTGCTCATATAGGACTTGTTTTATCTGGTCTTGTGGTATTTGGGTGATGAGGTTTAAATGGGGCTGTAGTAGTAATAATTGGACATGGTCTATGTTCTTCTGGTTTATTTTGTCTGGCTAATATAGTCTACGAACGAGTGGGCAGTCGGAGCTTACTAATTAGTAAGGGTTTAATAAATTTTATGCCTAGAATAGCATTGTGGTGGTTCTTGTTAAGTGCAGGTAATATAGCAGCTCCTCCTACTTTAAATTTATTAGGGGAAATTAGATTAATTATTAGAGTTGTTTCATGAAATAAAGTAAGAATATTATCTATTGCCTTATTATCTTTTTTTAGAGCTGCTTACACTTTATACATATTTTCTCTGAGACAACACGGTAAATATTATAGCTCTTTGTTTTCATGTTGCTCTGGTAAGGTTCGAGAATATTTAATTTTGATATTACATTGATTACCTTTAAATGTGTTAATTCTAAAACCTGTAGTGAGAGTTTTGTGTGGGTTGTGGGTTTTTGTTTCTAAACGTAAGCATTTATTAAATACTTTACTGAGTCTAGAATATATTATGCTAAGAATTTTTTGAATTATAAGACTACATTTATCAAATATAGGACATGAAAGTTATTTTGTATTGTTCTTTTTAACCTTAGCTGCCTGTGAGGGGGCTTTAGGTTTAGCCCTTTTAGTTTCTGTGGTACGGACCCATGGTAATGATTGTTTTAGTAGTTTTAGAGTATTACAATGTAGAATATTATTTTTAGTTAGAGGGTCTTTAAGTTGTTTATCATTAATGTGTTTAAAAAGAGGGCAAGCTTGGTTTATTGAGTGAGAATTATTGAGCATAACTTTAATTTTAGACTGAATATCTTTTATATTTGGATTTGTGATATTCATTTCTTCTATAGTATTATATTATAGAGGGGAATATATATCTGGAGATAATAATATAAATCGTTTTATGTATTTAGTGTTAGCTTTTGTAATATCTATGGGGTTCTTGATTATTAGTCCTAATTTAGTTAGAATTCTTTTAGGGTGAGATGGTTTAGGATTGGTGTCTTATGCTTTGGTTATTTATTATCAAAATGAAAAATCAGCTAATGCTGGAATATTAACAGCTCTTTCAAACCGGGTAGGAGATGTAGCTATTTTATTGGCAATTTCTTTATTTTTCAGTTGTGGGGGTTGAAACTTTCTGTTCTATCTAGTCGTTTTAGCAGCTATAACTAAAAGAGCTCAAATTCCTTTTTCTGCTTGGCTTCCAGCTGCTATGGCTGCTCCTACTCCGGTGTCGGCTTTAGTTCACTCTTCTACACTAGTAACAGCGGGGGTCTATTTATTAATCCGGTTTAGTCCTGCTTTACAAATAGTTCTATTATTGTTATCTAGATTAACAATATTTATGGCTGGACTGGGAGCAAATTTTGAATATGACTTGAAAAAAATTATTGCTTTATCTACGTTAAGTCAATTGGGAGTAATAATGAGCATTCTATCTCTGGGTTATGCGGATCTTGCTTTTCACTTACTAGCTCATGCCTTATTTAAGGCTTTATTATTCATGTGTGCTGGAGCTGTGATTCATAGTGTTAAAGATTATCAGGACATTCGAATAATAGGAGGGCTAGTTTACCACATACCTTTAACAGGAATATGTATAAATCTAGCTAATTTAGCTTTATGTGGAACTCCCTTCTTGGCTGGTTTTTACTCAAAAGATATAATTCTGGAAGTTGCTTTTATATCTCCTATTAATATAGTTTCTTTTTTATTATATGCTTTAGCGACAGGTTTAACAGTTTGTTACACAATGCGCTTAGTTTACTACACTTTATCCGGAGATTTTAATTTAGGTAATTTATACTCTATTAGTGATGAAGCTAAGATTATAACTAATCCAATAATTGGATTAAGAATCGGGGCTGTTTTTGGAGGTGCAAGTCTAGCCTGATTAATTTTCCCCTGTCCCTATATAATTTGTATAAGCCCTTTTTTTAAAATACTTGCTTTGATTGTAAGAGTTATTGGGGGTGTTGTAGGTTATATACTTAATTTAAATGCTGTAAACTATCAGTTATATGAATTCGTTGTTTTTGGAGGGTCTATGTGATTTATACCATTTTTATCTACATATGGTATTAGAAAAAGATTTTTAAGAAGAGGAGAAACTTATCAGAAAGTAGGAGATATAGGATGATCTGAGTATTACGGGGGACAGGGAATCTACTCTTTTATTATGACTAGATCTAAAAATCTACAAGTACTCCAAGATAATAATATAAAGGTTTATATATTAAGTTTCTTACTCTGGTCTTTAATTTTTACTCGACTTCTTCACCCCTTAGCTATAGGACTCATACTATTATTTCAAACCATCATAATTTGCGTTACTGCAGGCCTATCAATAAACTCTTTTTGATTCTCTTATATTCTGTTCCTTATTTTTTTAGGAGCCATACTAGTACTGTTCATTTACGTAGCTTCTCTTGCCTCTAACGAATCGTTTATTTACAACTATACTACTATAAACCTAACTTTATTTATTGTAATATATCTTCTATTAACATTAATTGTAGTAGTAAAGATCACCAACACTTTTTTTGGTCCCCTACGACTATCT
NC_020023.1_Upogebia_pusilla                     ATAACAAGACTTTTTTCAATTTTTGAACCCTCATCTAGGATTATATCACTCTCCTTAAATTGAGCTTCTACATTTTTAGGCCTTATTTTTATTCCATATTTATATTGGGTATCTCCATCACGTTGATCTTTAGTATGAAATACCCTACATTTAGAATTTAAAACACTCTTAGGGGGAAGAACTATTATTTTTGTGTCATTATTTTCTTTAATTGTTTTTAATAATTTTCTAGGTTTGCTACCTTATGTATTTACTAGGACAAGACATTTAGTTATAACATTGTCACTATCTCTTCCCCTATGATTAACCTTTATGATTTTTGGTTGAATTAATCATACGCAACACATATTCGCGCATTTAGTACCTCAAGGTACTCCCCCAGCTCTTATACCATTTATAGTTTTAATTGAAACCCTAAGAAATCTAATTCGTCCAGGAACATTGGCAGTTCGATTAGCTGCCAATATAATTGCCGGTCATTTACTATTAACATTATTAAGAGGAACTGGACCATCTTTATCATCATTAGTGTCACTACTTTTAATTGTTCAAATCCTTCTTCTTTTACTAGAATCTGCTGTTGCAATTATTCAATCCTATGTATTTGCAGTATTAAGAACTTTATATGCAGGAGAAATTATAGAGCCTTTATTATGATTGAACCTATTCATTATATTTTTAATTAGATTTTCTGTTTATTTTATTATAAATTATTATCTATATTTTATATTTGGAGCATGAGCTGGCATAACATCTTTAAGATTAATTATTCGAGCAGAGTTAGATATAGCATTTCCACGTATAAATAATATAAGATTTTGATTATTACCTCCGTCTTTAACACTTCTTCTTATAAGAAGAGGTGTTGGAACAGGATGAACAGTTTATCCACCTTTATCAGCAGCTATCGCTCATGCAGGAGCCTCTGTAGATATAGGAATTTTTGCAGGTGTATCATCCATTCTTGGGGCTGTTAATTTTTTAACTACAGTTATTAATATACGACCTATAGGAATAACTATAGACCGTATACCTCTTTTTGTATGATCAGTTTTTATTACTGCAATTCTCTTATTACTATCACTTCCTGGAGCTATTACCATATTATTAACAGATCGAAATTTAAACACCTCTTTTTTTGATGCTGGAGGAGGAGATCCTATTTTATACCAACATTTATTTTGATTTTTCGGACACCCCGAAGTTTATATTTTAATTTTACCTGCTTTTGGTATCTCCCATATTGTAAGACAAGAATCTGGTAAAAAAGAATTTATTGTTTGAGCTCACCATATATTTACTGTGGGTATAGACGTAGATACGTTTACTTCAGCAACTATGATTATTGCTGTACCAACTGGTATTAAAATTTTTGCTAATTCATCTATTGATATTATTCTACATGATACCTATTATGTAGTAGCCCACTTCCACTATGTTTTATCTATAGGAGCAGTATTTGGGATTTTCGCAGGAATTGCACACTGATTTCCGCTATTTACAGGGATGTCTCTTAATCCTAAATGATTAAAAATTCATTTTTTAACAATGTTTATTGGAGTTAATATTACCTTCTTCCCTCAACATTTCTTAGGACTAAATTATTCAGATTACCCAGATGCTTATACAGCATGAAATGTTATATCATCTGTTGGTTCTCTAGTCTCATTAATTGCAGTATTAGGATTTATTATAGTAGCATGAGAAGCTATGCCAACATGAGGAAGATTAGGATTTCAAGATAGTGCCTCTCCCCTTATAGAACAATTGACCTTTTTCCATGATCACGCTATAATTGTTTTAATTTTAATTACAACGATAGTTGGATATATAATAGGATCTCTTTTTTTTAATTCTTTAACAAATCGATTTCTTTTAGAAAATCAAACTATTGAAATTATTTGAACAGTTTTACCTGCTCTAATTTTAATCTTTATTGCCCTTCCCTCGCTACGACTTCTTTATTTACTAGATGAAGTAAATAGACCAAGAATTACCCTAAAAACAATTGGGCATCAATGATATTGAAGGTATGAATACTCAGATTTTTTACAAGTTGATTTTGATTCATATATAGTTCCAACCTCTGATCTTCCTGATTCAGGATTTCGATTACTAGATGTTGATAATCGAACAGTACTACCTATGAATACTCAAATTCGAGTCCTTATTACAGCAGCAGATGTTATTCATTCCTGAACTGTACCTGCTTTAGGAGTTAAAGCAGATGCTGTTCCAGGACGACTAAACCAAGTTAGATTTATGATTAACCGACCTGGTCTTTTTTATGGTCAGTGTTCTGAGATTTGTGGTGCCAACCATAGATTTATACCTATTGTGGTAGAAAGTGTATCAACTAATTCATTCTTAGATTGAATTTCTATACATGCCTATCATCTTGTAGATATAAGACCCTGACCACTTACAGGTTCAATCAGAGCAATAATGTTAACTACAGGACTAGTTAAATGATTCCATCAATTCAATATAGATTTATTAGTGTTAGGAACATTAGCCACTATTCTAACAATGGTTCAATGATGACGAGATATTACACGAGAAGGAACTTATCAAGGATTACATACAAGAATTGTAATGAAAGGACTTCGATGAGGAATAATTCTATTTATTATTTCAGAAGTACTTTTCTTTTTCTCTTTTTTCTGGGCATTTTTTCATAGTAGGTTAGCCCCAACAGTAGAAATTGGAATATGCTGACCCCCTTTAGGTATTCAACCTTTTAACCCCTTTCAAATTCCCCTTTTAAATACTACTATTCTATTATCATCAGGGGCAACAGTAACATGAGCACACCATGCAATTATAGAATCTAACCATTCCCAGGCCATTCAAAGATTAGGATTAACTATTATCCTTGGATTTTATTTTTCAGCTCTACAAGCTTTTGAATATATTGAAGCATCTTTTACAATTGCAGACTCAGTATATGGATCTACTTTCTTTGTAGCTACAGGGTTTCATGGTCTCCATGTTATCATTGGATCATCATTTTTAGCAATCTGCTGAGTACGTCTTTATAATTGTCATTTTTCATCTGATCATCACTTTGGATTTGAAGCAGCTGCATGATACTGACATTTCGTAGATGTAGTGTGATTATTCCTATATATTTTCATTTATTGATGAGGGATGACAATACCCATTCGGAAGTCCCACCCACTACTAAAAATTGCCAATAGAGCACTCGTTGATATACCCCTACCAAGTAATATTTCCATTTTTTGAAACTTTGGATCTTTATTAGGCCTCTGTTTAATTGTACAAATTGCTACAGGTTTATTTTTAGCAATACACTATACTGCTCATATTGACCTTGCCTTTTCAAGGGTAACACATATTTGCCGAGATGTTAATTACGGCTGACTTTTACGAACACTTCACGCAAACGGTGCCTCTTTCTTTTTTATCTGTTTATACCTTCATATTGGACGAGGAATATACTATGGATCTTATATAATCTTCCATGCTTGATCAGTAGGAGTATTAATTTTATTTATAGTAATAGCAACAGCTTTCCTAGGATATGTATTACCATGAGGACAAATGTTTTGGGGAGCAACAGTTATTACTAATTTATTTTCTGCGATTCCTTACATTGGGACCGATTTAGTTCAATGAGTGTGAGGAGGATTTGCTGTAGATAATGCTACGCTAACACGCTTTTTTACCTTCCACTTTATCCTTCCTTTTATTGTTATAGCTCTATCAATAGTACATATTCTCTTTCTACATCAAGCAGGAGGTAATAATCCTTTAGGAATTTCAAGACAAGTAGATAAAGTCCCCTTTCATCCATATTTTACATTCAAAGATATTGTAGGATTTGGAGCTATACTATTATTTTTAATTTTACTAACTCTTTTAAATCCATACCTCCTTGGAGATCCAGATAATTTTATTCCTGCTAATCCTTTGGTTACTCCAGCCCACATTCAACCAGAATGATATTTTCTAATCGCTTATGCTATTTTACGATCTATTCCTAACAAATTAGGAGGCGTTATTGCCCTAGCATTATCAGTAGCAATTCTTTTTATTCTTCCTTTTACACATGCCTCTAAATTCCGAAGATTAACTTTCTATCCTTTAAACCAATTCTTATTTTGATCTCTGGTAGCAACAGTAATTCTACTAACTTGAATTGGTGCACGACCAGTTGAAGACCCATATGTTCTTACAGGTCAAGTTTTAACAATTTTATATTTTACTTATTATATTATAAATCCCCTAATTTTAATATGATGAGATAAAATGTTATTGATTATTTGTGTTTTAATCAGGGTGGCTTTTGTTACTCTATTAGAGCGTAAGATTTTGGGCTATATTCAAATTCGTAAAGGTCCAAATAAAGTTGGATTTATGGGTATTCTCCAGCCTTTTTCTGATGCTGTAAAGTTGTTTACTAAGGAGCAAACTATACCGACTCTTTCTAATTTTATTCCTTATTATATATCACCTGTTTTTAGTTTATTTGTATCCTTGTTAGTTTGAAGTGTTCTTCCTTATGAGATAGGATTTATAAATTTTAATTTGGGTATTTTATTTTTTTTATGTTGTCTTAGTATAGGGGTGTATTCTACTATGAGGGCTGGATGGTCTTCTAATTGTAAGTATTCTCTTTTAGGTAGTCTACGTGCTGTAGCTCAAACAATTTCTTATGAGGTAAGATTAGCTTTAATTTTACTTTCTGTAATTTTTTTAGTGGGTGGGTTTAATGTAGGATTGTTTAATGAATATCAGAATGATATTTGATTTTTGTGATTTCTACTTCCTTTGTCTTTTATTTGGTTCGCTTCTTGTTTGGCTGAGACCAACCGAACTCCTTTTGATTTTGCTGAAGGAGAATCTGAACTAGTATCCGGTTTTAATACAGAGTATGGAAGAGGGGGGTTTGCTCTTATTTTTATAGCTGAGTATGCAAGAATTTTATTTATAAGAGCTTTATTCGTAATTATTTTTCTGGGAAGAAGACCTTGTAGAATTTCGTTTTACATTAAATTAAGATTGGTTGCTTCTGGATTTGTATGGGTGCGGGGGACATTACCTCGTCTTCGTTATGATAAGTTGATATATTTAGCATGAAAAGGATATTTACCTATTTCTTTAAATTACTTGTTTTTTTATATAGGAGTTAAATCTTCACCCACTTGGCTTACAGCTTGAATTGGACTGGAATTAAACCTTTTATCATTTATTCCTATTATTACTATAAAAAATAATTCTTTTTCATCTGAAGCATCCTTAAAGTATTTTTTAATCCAAGCCCTTGGATCAGCTACAATTATTGCCTCAGCTTCACTTATACTTCTTATTGAAACTTCTTTACTTTTAAAAATAGGAGCAGCTCCCTTTCATTTCTGATTTCCTCAAGTAATAGAAGGATTAGATTGACTATCAGCAATTATTCTTATGACAATCCAGAAAATTGCTCCCATAGTCCTGATTTCTTATTCGAGCCTGATTGGAGCCATTGGAGGAATTAATCAAACAATACTACGTAAAATTTTAGCTTTTTCATCTATTAATCATATATCTTGAATGCTACTCTCAATGTCTTTTAGAGAATTATATTGATCTTATTATTTTATTTTATATTGTTTTATCTCCTCTTCAATTGCCCTGCTTTTTCTTATTCAGCAAGCATTTCATGTTTCACATTTAAATCCCCTATTAAAAATTATTGCATTAATTTCTCTACTATCTTTAGGGGGGCTACCTCCTTTTATTGGATTTTTTCCGAAATGATTGATTATTCAGCAATATATTCCTCTTGTTATTATACTCCTTGCAACACTTGTAACACTTTACTTTTACCTGCGTATTGTTATTATTATTTCTATTATCTTATTAACTATTTTATTAGCAACTATTGTTATGATATTAGCATCTCTTCTATCTAAAAAAATAATTATTGACCGAGAAAAAAGATCTCCGTATGAGTGTGGTTTTGATCCTAAAGGATCCGCCCGACTCCCCTTTTCCTTACGGTTTTTCTTAATTGCTGTCATTTTTTTAATTTTTGACGTTGAAATTACACTCCTGCTTCCTCTTGCCTCAATTATTCACATTACTAATATTTATTCCTGATTAATTACAGGATCTATTTTTCTTTTTATTCTATTATTTGGACTTTACTATGAATGGTATCAAGGAGCTCTTGATTGAATGTTAAAATATATCATAATATTAGGCTTATTGATTCAAATTAGTAAACGGTGAGAGGTTGTTCAGTTTTTTATTTTTTTAAGTAGGTTTTTATTTGGTATTATGGGAAGTCATTATTTTTTTATCTCTGATTTAGGAATGGGTTTAGGATGTGATTTTACTAGTTACATTTTGATTTTATTAAGTTTATGAATTATAGGGCTTGTCGTTATATCTAGTTATAAGATTAAGTTTTTGGGAAATCATTCTGCCGTGTTTTTAGTGGTAAATATTTTATTATTAATTATATTAGTTTTAACATTTAGTTCTATAGATTACTTATTATTTTATATTAGGTTTGAGAGATCATTAATTCCTACTTTAATTTTAATTCTAGGTTGAGGTTACCAACCTGAGCGTGTTGAGGCGGGAATTTATATACTTTTTTATACTTTATTTGCCTCGTTACCTCTTTTGGTTTCTTTATTAAGAATTTATAATTTAGGAATAAGGCTAACTTTGGGAGTAGTTGAGGCGGTAAGTGTTGATAGGTTGGTAGGGGTTTTCTGATATTTTGCTACGGTGTTTGCTTTTGTAGTAAAATTACCTATATATATATTTCATCTTTGATTACCTAAGGCTCATGTTGAGGCCCCTGTTGCAGGGTCTATGATTTTAGCTGGGGTATTACTAAAATTAGGGGGCTATGGGTTAATCCGAGTGTTACCCTTATTTAGAAGGGTAAATAAATTATATTCTGGCCTATGAATTAGGATTGCAATTTTAGGTGGGTTTTATGTGAGTATAATATGTTTACGACAAGTTGATATTAAATCTTTAATTGCATATTCTTCTGTGGCACATATGGGATTAGTGTTATGTGGACTAGTGGTATTTGGGTGATGAGGTTTAAATGGGGCTGTAGTAGTTATAGTTGGACATGGATTATGTTCTTCTGGTTTATTTTGCTTAGCAAATATGGTTTATGAGCGTGTTGGTAGTCGTAGTTTATTAATTAGAAAGGGGTTGTTAAGATTTATACCTAGAATAGGGCTTTGATGATTCTTATTAAGTGTAGGAAATATAGCAGCTCCTCCAACTTTAAATTTATTAGGCGAGATTAGTCTCATCATGAGGGTAGTTAGATGAAGCTCATTAACTATAGTAGGTATTTCTTTATTATCCTTTTTTAGGGCTGCTTATACTTTATACATATATTCTTTAAGTCAGCATGGTGTCTTTTATAATTCTGTTTTTTCTGTGTGCTCTGGTAAAGTTCGAGAGTATTTGGTGCTATTCCTTCACTGGCTCCCTTTAAATATTTTGATTTTAAAATCTATTATTATAATTTTTTGTGGTTTATGATCTTTCTGTTTATATCGTAAGCATTTATTAAATATATTGTTGAGTTTAGAGTTTATTATATTGGGTATTTTTTGAATAATAGGTTGTGGTGTTTGTTTTTTAGGTAGGGAGGTTTATTTCATTTTGTTTTTTTTAACTCTGGCAGCCTGTGAAGGAGCTTTGGGGTTATCTCTTTTAGTAAGTGTGGTTCGAACTCATGGTAATGATTGTTTCAATAGATTTAGAATTCTAGAATGTAGAATGTTATTTTTATGTCTTACTTCTTTTAGTCTTCTTTCAATTTATTCATTAAATAGAGGGGTAGTTAATATCATTGAGTGGGAATTTATATCAGTTAGTTTAATTTTAGATTGAATATCTTTTATATTTAGATTTGTTTTTTTCATTTCTTCTATGGTATTATTTTATAGGGGGGATTATATACTAGGAGATTTAAATTTTAATCGTTTTATATATCTAGTTCTATGTTTTGTAGCATCTATAGGGGCTTTAATTGTTAGTCCTAATTTAATTAGTATCTTATTGGGTTGAGATGGACTAGGATTAGTATCCTATGCTTTGGTTATTTATTATTCTAATGAAAAATCTTCAAATGCTGGAATATTAACTGTATTATCAAATCGTGTGGGAGATGTGGCTATTTTATTAAGAATTGCTTTAATATTTAATATTGGTGGTTGAAATTTTGTATACTATTTAGTAGTGCTAGCAGCAATAACTAAAAGAGCTCAAATTCCTTTCTCTGCTTGATTACCAGCTGCTATAGCAGCTCCTACTCCCGTTTCTTCTCTTGTTCATTCTTCAACTTTGGTTACAGCAGGAGTTTACCTATTGATTCGGTTTAGAAATATATTACAATCTTTTTTATTAATTATTTCTTGTTTAACTATATTTATGGCCGGGCTAGGAGCTAATTTTGAATATGATTTGAAAAAAATTATTGCTCTATCTACCCTGAGTCAACTTGGTGTAATAATTAGTATTTTAAGACTAGGATTTGCCGATTTGGCTTTTCATTTATTGGCCCATGCATTATTTAAAGCTTTATTGTTTATGTGTGCTGGTGTTATTATTCATAATTCAAAAGAATATCAAGATATTCGATGTATGGGGGGTCTTGCAGAGTTTATGCCTTTGACTAGAATATGTATAAATTTAGCTAATTTGGCCTTATGTGGTATACCTTTTTTAGCTGGATTTTATTCTAAGGATATAATTTTAGAAGTAGCTTTTATAAGGGAAATTAATTTTATCTCTTTTATACTATATGCATTAGCCACAGGTCTGACAGTTTGTTACACATTTCGTTTAATTTATTATAGGTTAAGTGGTAATTTTAATTTAAGAAGATTAAGATTAATTTCTGATAGGTCTGTTGTTATAACTAATTCTATAGTGGGGCTTAGAGTAGGTGCAATTATAGGTGGTTGTTTTTTATCTTGGTTAATTTTTCCGGAACCTTATATAATTTGTATGAGGTTAGAGTTTAAAACATTACCTTTGTTGGTAAGAATTTTAGGGGGCTTTATTGGGTATATATTAAATAATATAAATGTAAATTTTAATTTATATAGAGGAGTTGTGGTTATAGGTTCCATATGGTTTATGCCGTTTTTATCAACATTTGGCTTAAATTTAAAAGGATTAAAATTTGGTCAAATAATTTCAAAAATTGGAGATGGGGGCTGGTCTGAATTTTATGGTGGGCAAGGAAGATATAAATTTATTATAAATAGATCTAATAATCTTCAGATTTTTCAAGATAATAGAGTAAAAATAATTATGAAAATTTTTATAATTTGAGCGATTATATTCCCCCAATTAACACATCCCCTATCAATAGGAATCGCACTACTTCTTCAAACAACCTTTATTTGTTCTTGTAGTGGTATTATAATACCTTCTTTTTGATTTTCATATATTTTATTTTTGATTTTTCTAGGAGGAATACTTGTATTATTTATTTATGTAACTTCTCTAGCATCAAATGAAACTTTTATTTACAATCAATTAACAATAATGTTTACTATTTTTATTGTTATTTATTTACTCCTAACTCTTTTTGCAGTTGTAAAAATTACAAATAGATTTTTTGGTCCACTGCGGCTATCA
NC_012738.1_Farfantepenaeus_californiensis       ATAACAAATTTATTCTCAGTTTTTGACCCTACATCAAGAGTTTTTATACTACCTCTTAACTGAGCCTCTACTTTCCTAGGTGTAATATTTCTGCCTATACTTTATTGAGCAATACCATCACGATGGTCTTTACTATGAGAAACTCTACATAAAGAATTCAAAACCTTGTTAGGTGGAACTACTCTCATATTTGTTAGTCTCTTTAGCCTTATCGTTTTTAACAATTTTTTAGGGCTCCTCCCTTACATCTTCACAAGTACTAGTCATCTAGCTATAACGTTAGCCCTCGCTTTACCTTTATGAATAGCTTTTATATTATTTGGGTGGATTAACCATACTCAACACATATTCGCTCACCTTGTTCCCCAAGGTACTCCCGGGGCCCTTATACCTTTTATAGTACTGATTGAAACAATTAGAAATGTTATTCGACCCGGTACCTTAGCAGTACGATTAGCAGCTAACATAATTGCAGGACACCTTTTACTTACTCTCTTGGGAAGAACAGGCCCTTCTTTATCAACACTAATCTCTTTACTTATCATCGGCCAAATTTTATTACTAATCCTAGAAGCTGCTGTGGCAGTTATTCAATCGTATGTATTTGCAGTATTAAGAACTCTTTATGCTAGTGAAGTTATAGCCCCCTTATTATGACTGAACCTTTTTCTTATATTCTCCGCTACATTTGTTATATTCATTGTCTTAAACTATTTCTTATACTTTATCTTCGGGGCTTGAGCAGGAATAACTGCCCTTAGACTTATTATTCGTGCTGAGCTAGATATGGCTTTCCCTCGAATAAATAACATAAGTTTCTGACTTTTACCCCCATCTCTCACTCTCCTCTTATCTAGAAGAGGTGTAGGAACTGGATGAACTGTATATCCTCCTTTATCTGCAAGTATTGCCCATGCGGGAGCTTCCGTTGATCTCGGAATCTTCGCAGGTGTATCATCAATTTTAGGTGCCGTAAATTTTATAACAACTGTTATCAATATACGATCTACCGGAATAACTATGGACCGGATACCTCTTTTTGTTTGAGCAGTATTTATTACTGCTTTACTTTTACTACTGTCCTTACCAGGAGCTATTACTATGCTCTTAACAGATCGTAATCTTAATACATCATTCTTCGATGCAGGAGGAGGTGACCCCGTTTTATACCAACATTTGTTCTGATTTTTCGGTCACCCAGAAGTATATATTTTAATTTTACCTGCTTTTGGGATCTCTCATATTATTAGTCAGGAATCTGGTAAAAAAGAATTTGTAGTATGAGCTCACCACATATTCACAGTTGGTATGGATGTTGATACTTTTACATCTGCCACAATAATCATTGCTGTCCCTACTGGTATTAAAATCTTTGCTAACTCTTCAATTGATATTATTTTACATGACACATATTATGTTGTCGCACATTTCCATTATGTTCTTTCAATAGGAGCCGTATTTGGTATTTTTGCAGGTATTGCTCATTGATTCCCTCTATTCACAGGACTTACCCTGAACCCGAAATGATTGAAGATTCATTTCCTTGTTATATTTATTGGAGTAAATATTACATTCTTCCCCCAACATTTCTTAGGTCTTAATTACTCAGATTACCCGGACGCTTACTCTGCGTGAAATGTTGTATCTTCTATTGGGTCTACGGTATCATTAATTGCAGTCTTAGGGTTTGTCATGATTGTGTGAGAAGCTATGCCAACATGAGGTCACTTAGGTTTACAAGATAGAGCGTCTCCACTTATAGAACAATTAATTTTCTTTCATGACCACGCTATAGTTGTACTAATTTTAATTACAACATTAGTAGGATATATAATATCAACTCTTTTTTTTAATACATTTACAAACCGATTCTTATTAGAAGGACAAACCATTGAAATTGTATGAACTGTTTTACCTGCATTGATTCTTATTTTCATTGCTCTCCCTTCACTACGGTTACTATATCTACTAGATGAAGTTAATAACCCTAGAGTTACATTAAAGACAATTGGGCACCAATGATACTGGAGATATGAGTATTCAGACTTTCTTCAAGTAGAATTTGACTCTTATATGATTCCTTCAAATGAATTACCTGAAAATGGGTTCCGACTTCTAGATGTTGATAATCGAACCGTATTACCAATAAATACTCAAATCCGAGTTTTAATTAGAGCTGCCGATGTAATTCATTCTTGAACTGTACCAGCTCTTGGGGTTAAAGCAGATGCAATCCCTGGACGACTTAATCAAGTAAGTTTCCTAATAAACCGCCCAGGATTGTTTTACGGTCAATGTTCAGAGATTTGTGGTGCCAATCATAGATTTATGCCTATTGTAGTTGAAAGTGTATCAGTAAACTCTTTTTTAAACTGAATTTCTCACCACGCCTTCCATTTAGTAGATATAAGACCATGACCACTTACAGGTTCGATTAGAGCTATAATGTTGACTACGGGACTAGTCAAATGATTCCACCAATTTAACCCTGATTTGTTGATTTTAGGGGTTATTGCTACTACTCTCACCATAATTCAATGATGACGGGATATTACACGAGAAGGTACTTATCAAGGCCTTCACACAAAGGCAGTCACTATTGGGCTCCGGTGAGGTATAATTCTATTTATCACTTCAGAAGTCCTTTTTTTCTTTTCATTTTTTTGAGCTTTCTTCCACAGAAGACTTGCCCCTAATGTAGAAGTAGGAAGTTGCTGACCTCCGGCGGGTATTCAAACTTTTAACCCCTTCCAAATTCCTCTATTAAATACTGCCATTCTTCTTGCCTCTGGTGCTACCGTAACATGAGCTCATCACGCAATTATAGAATCTAACCATTCTCAAGCTATACAAAGACTGGGTATTACAGTTTTCTTAGGTATATACTTCACTGCCCTCCAAGCCTTAGAATACTATGAAGCTCCGTTTACAATTGCCGATTCTGTATATGGCTCTACCTTCTTTGTAGCTACTGGTTTCCACGGTCTTCATGTTATTATTGGTAGAACTTTCCTAATAGTTTGTTTATATCGCTTATATAAATGTCACTTTTCCGCTACTCATCATTTCGGATTTGAGGCTGCCGCCTGGTATTGACACTTCGTAGACGTAGTTTGACTCTTCCTTTATATCTCCATTTACTGATGAGGAATGACAATACCAATTCGTAAGTCTCACCCACTATTTAAAATCTTAAATGGAGCTCTTGTAGATTTACCCGCTCCTGCTAATATTTCTACTCTTTGGAACTTCGGCTCCCTCCTTGGGTTATGTCTAGTAATTCAGATTGTTACCGGTCTTTTTCTTGCTATACACTACACAGCTCACGTTGACCTTGCATTTTCAAGTGTCGCCCATATTTGTCGTGACGTTAATTATGGATGACTTCTACGAACCCTCCATGCTAATGGAGCTTCTTTCTTTTTCATTTGTTTATATATACATACTGGACGTGGTATTTATTACGGATCTTTCTTATATATACACGCTTGATCTGTAGGAGTCATTATCCTTCTTCTAGTTATAGCAACAGCCTTCCTAGGATATGTACTACCCTGAGGACAAATATTCTGAGGGGCTACTGTTATTACAAACTTGTTCTCTGCTATCCCTTATATTGGTACAGAGCTAGTTCAGTGAATCTGGGGAGGGTTTGCAGTTGATAATGCCACATTAACCCGGTTTTTCACTTTCCATTTTCTGTTCCCTTTTATCGTTGCCGCTGCTACTATTATTCATATTCTTTTTATTCATCAGACAGGTTCTAACAACCCACTCGGGATTGTAAGAAATGTAGACAAAGTTCCATTCCACCCTTATTTTACATTTAAAGATATTACTGGATTTATCGTTATATTAGCTGCTCTTATCTTACTAACTCTACTTAACCCCTATCTTTTAGGAGACCCCGACAACTTCATTCCTGCTAACCCTCTAGTAACTCCCGCCCATATTCAACCCGAGTGATATTTCTTATTTGCTTATGCTATTCTTCGATCTATCCCTAATAAATTAGGAGGTGTAATTGCACTAGTTATATCAATCCTTATTTTACTCATCTTACCATTTACGCACGCTGCCAAATTCCGAAGTCTTACCTTTTACCCACTGAACCAAATCATGTTTTGATCCCTAGTCAGTATTGTCTTTCTACTTACCTGAATTGGAGCACGACCCGTAGAAGATCCTTATGTACTTACTGGACAGATTCTTACTGTTCTCTATTTCTCTTATTATATTATCAATCCTCTTACCCTTATTTGATGAGATAAAATGCTATTAATTATTTGTGTCTTAGTGGGAGTAGCTTTTGTTACATTATTGGAACGTAAAATTCTAGGTTATATTCAAATTCGTAAGGGACCTAATAAAGTAGGATTTATGGGGTTATTACAACCATTCGCTGATGCGGTTAAGTTGTTTACTAAAGAGCAAACATTGCCAGTTATGTCTAATTTCCTTCCTTATTATTTATCTCCAGTTTTTAGTTTATTCGTGTCTTTAATTGTATGATTAGTTATGCCTTACGAGTTAGGGCTAATAAACTTTAGTATGAGAACTTTATTCTTTTTGTGTTGTACAAGTCTAGGGGTATACACAACTATAAGAGCAGGATGGGCTTCAAATTCTAAATATTCTTTACTCGGAAGTCTGCGCGCAGTAGCTCAAACTATTTCTTATGAAGTAAGATTAGCTTTAATTTTACTGTCGTTCATTTTTTTAGTGGGAGGATTTGATCTAAGATTATTTAGTCTATTCCAACGAGATGTGTGGTTACTATGATTTACTTTTCCTTTGGCTTTAATTTGATTTGCTTCTTGTTTAGCAGAAACTAATCGAACTCCCTTTGACTTTGCTGAAGGGGAATCTGAGTTGGTGTCGGGGTTTAATACGGAATATAGAAGAGGAGGATTCGCTTTAATTTTTATGGCGGAATATGCAAGAATCCTTTTTATAAGAATACTGTTTTCTCTAATCTTTTTAGGAGGTAATTTATTAAGACCATTATATTATGTAAAGCTTGTGATAGTTGCATTTGCCTTCGTTTGGGTGCGTGGAACTCTGCCTCGGTTTCGTTATGATAAACTTATATATTTAGCTTGAAAAAGATATTTACCAGTGGCATTAAATTATTTAGTATTCTTTATGGGAGTAAAATCTTCCTCGTCTTGATTTGGTGCCTGGATAGGGTTAGAGCTTAATCTTTTATCTTTTATTCCTCTTATCTCTTCGAAGAACAATCAATACTCTTCAGAAGCTGCTCTAAAATACTTCTTAATTCAAGCCCTAGGTTCTTCAATTATCATCATATCTGCTTCTTTTATAATACTTTTAACAGTAGCTCTTTTATTAAAAGCTGGAGCTGCTCCTTTCCACTTTTGGTTTCCTAGAGTGATGGAAGGACTTCAGTGAAATCAAGTTATCATTCTTATGACTATCCAAAAGGTCGCCCCTCTTTCCCTGTTATCATACTCAGCGTTAGTGGGAGCCATCGGGGGGATTAATCAAACATTTCTTCGCAAGATTATAGCTTACTCGTCTATTAATCACATAGCATGAATGATATCTGCCATTTTGATTAGTGAAACCAATTGACTCCTTTATTTTTCATTTTACTGCCTTATCTCAAGCTCTGTAGCAATTTTATTTAACTACCAGGATGCTTTCCATATTTCTCATATTTCCTCTCATATAAAAATGTTAACCTTCACTTCACTTCTTTCTTTAGGAGGATTACCCCCTTTTACAGGCTTTATTCCAAAATGAGTCATCATTCAAGAGTTTATTATACTGGCTATTCTTCTAGCTTCAGCTCTCCTAACTTTATTTTATTACTTACGAATGATCGTTTTATTAATCTCCATCGTAATTACTCTGGCCATTAGAGCTGTAGTTATAATTCTTGCTTCCCTTCTAGCAAAGAAAACCATTATAGATCGAGAGAAAAATTCTCCGTTCGAATGCGGCTTTGACCCCAAAGGATCTGCTCGACTACCCTTCTCCCTTCGATTTTTCTTGATTGCCGTTATTTTTTTGATTTTTGATGTTGAGATTACCTTGTTATTGCCTTTAGCTATAATTATCAACTTCTCAAATATTTCAGCCTGAGCTTTTACAGGATTCGTTTTTATTATTATCCTTCTTGTAGGATTATACCATGAATGAAATCAAGGAGCGTTAGAATGAATGTTAAAATTTATACTAGCATGCATTATATTGATACCTCTGGTTAATACATGATGAGCAGTTCAAAGTTCTCTATTTATTTTGACTTTTGTTTTAATATTGTATTGTCATCACGATTTTGATAATTATATGGCAGGGTGATGCTTTAGTATTGATTCATTAGGGTATATTTTAATTTTATTAAGATTTTGGATTACTGCACTCGTGGTATGTTCTAGTCAGAAAGTATTAAAAGAAAATAATTATCCCCCTTTATTTTTATTAATTAATATCTTTTTATTATTCTTTTTGATTATAACGTTTTCGGCTAATGATTACTTGCTATTCTATATTAGATTCGAGAGTTCTTTAATTCCGACTTTAATTCTTATTTTAGGTTGGGGTTATCAGTCTGAACGTCTGCAGGCGGGGGTTTATATATTATTTTATACTTTATTTGCCTCTTTACCTTTATTAGTATCTTTAATTAGTCTATATAATATAAGAGGAAGATTAACTCTGGGCCTAGTGGAAAGCGTAAAAGGAGCTGATTTTATTTCCTCGATTTGGTATGTAGTAACAGTCTTTGCTTTTATTGTAAAGTTACCTATATTTTTAGTTCACTTGTGGTTACCGAAGGCACACGTAGAAGCACCTGTAGCAGGATCAATAATTTTAGCTGGAGTTTTATTGAAATTAGGGGGTTATGGGTTAATTCGAGTGTTACCTTTATTTGGAGAGGCCAATAAAAATTTGTCTTGGTTGTGAGTAAGAATTAGATTAGTAGGAGGAGTAGTAGTAAGTCTTATATGTTTACGACAGGTTGACATGAAAGCTTTAATTGCTTACTCTTCTGTAGCTCATATAGGTTTGGTATTATCTGGATTAGTAGTATTTGGCTGATGAGGGGTGAATGGGGCAGTAGTAGTAATAATTGGTCATGGGCTCTGTTCTTCAGGTTTATTCTGTTTGGCCAATATAGTCTATGAGCGAGTTGGGAGCCGAAGCTTGTTAATCAGAAAAGGATTAATGAGTTTTATACCAAGAATGGCTTTATGGTGGTTTCTTCTGAGAGCAGGGAATATAGCAGCACCTCCTACTTTAAATCTTTTAGGTGAAATTAGTTTAATTATTAGAGTGGTATCTTGAAGAAAGTTAACAATAGTGTCTATTTCGTTGTTATCTTTTTTTAGAGCTGCTTATACTTTATATATATTCTCCTTAAGACAACACGGTAAATATTACAGAGCTTTATTTTCATGTTGTTCTGGTAAGGTACGAGAATATTTAATTTTAATATTACATTGACTTCCTTTAAATATTTTAATTTTAAAACCAGTGGTAAGAGTTATTTGTGGTTTGTGAGTTTTTGTTTCTAAGCGTAAACATTTATTAAATACTTTATTGAGTTTAGAGTATATCATGTTAAGAATTTTTTGAATTATAAGATTACATCTTGCTAATATCGGGCATGAAAGTTATTTTGTTTTATTTTTTTTAACTCTGGCTGCTTGTGAAGGGGCATTAGGTCTAGCTCTTCTGGTATCGGTAGTGCGTACACACGGTAATGATTGTTTTAGAAGATTTAGAGTATTACAATGTAGAATGTTATTTTTAATTAGAGGTTCCTTAAGTTGTGTATCTTTATTATGTTTAAAAAGAGGTCAGGCATGATTTATTGAATGAGAACTGTTAAGAATAACTTTAATCTTGGATTGAATATCTTTTATATTTGGGTTTGTAATATTTATTTCTTCTATAGTGTTGTATTATAGAGGGGAGTATATACATGGTGATAGAAATATAAATCGTTTTATGTATTTAGTGTTAGCTTTCGTGATATCTATGGGATTTTTAATTATTAGTCCTAATCTGATTAGAATCCTCTTAGGTTGGGATGGGCTAGGGCTAGTATCTTATGTATTAGTTATTTACTATCAGAATGAAAAATCAGCTAATGCTGGGATACTAACAGCGCTTTCAAACCGGGTAGGAGATGTAGCAATCCTTTTGGCAATTTCTTTATTCTTTAGCTGTGGGGGGTGAAATTTTTTATTTTATTTAGTAGTACTAGCGGCTATAACTAAGAGAGCTCAAATTCCCTTTTCCGCTTGGTTACCTGCAGCTATAGCTGCCCCTACTCCGGTATCTGCTTTAGTACATTCATCTACTTTAGTAACCGCCGGAGTTTATTTATTAATTCGGTTTAGCCCTGCCTTGCAGACAGTATTATTACTCTTATCTAGATTAACTATATTTATAGCAGGATTGGGGGCGAATTTCGAGTACGATTTAAAAAAAATTATTGCTTTATCAACTTTAAGTCAATTAGGAGTAATAATGAGAATTCTGTCTTTAGGATACGCCGATCTGCCTTTTTCATCTATAGCTCACGCTTTATTTAAAGCCCTTCTATTTATATGCGCGGGAGCTGTAATTCATAGTGTGAAGGATTATCAAGACATTCGAATAATAGGAGGATTAGTCTACCATATACCTTTAACCGGGATATGTATAAACTTAGCAAATTTAGCTCTATGTGGGACACCATTTTTAGCTGGTTTTTATTCTAAAGATATAATTCTAGAGGTTGCCTTTATATCTCCTATTAATATGGTTTCTTTTTTATTATACGCATTAGCAACTGGCTTAACAGTATGCTATACTATACGTTTAGTTTACTATAGACTGTCCGGGGACTTTAACCTGGGTAATTTGTACTCTATCAGAGATGAAGGAAAAATTATAACTAATCCTATAATTGGTTTAAGAGTCGGGGCTGTATTTGGGGGGGCTAGTTTGGCTTGACTAATTTTTCCCTGCCCTTATATAATTTGTATAAGACCAGTCTTTAAAATGTTAGCTTTAATCGTAAGAGTAATTGGAGGGGTTTTAGGTTACTTATTAAACTTAAATGCCGTTAATTACTATTTGTATAAGATAGTCGTATTCTCTGGTTCGATATGATTTATACCCTTCCTATCCACATATGGGGTTAGTAAGGGTTTTTTAGGAAGAGGAGAAACCTATCAGAGAGCAGGAGATATAGGATGGTCAGAATACTATGGGGGCCAAGGAATTTATTCGTTTGTTATAAATAGATCTAAAACTTTACAAGTCTTTCAGGATAATAGAATGAAAATTTACATATTAAGTTTTTTACTTTGGTCAATTATTTTCACTCGCCTTTTTCATCCCTTAGCAATAGGGATTATATTACTCTTCCAAACCATTATAATTTGTGTCACCGCCGGCTTATCCATAAATTCGTTCTGGTTTTCTTATATTTTGTTTCTTATTTTCCTAGGAGCCATGTTAGTTCTTTTTATTTATGTTGCTTCCTTAGCATCTAACGAATCCTTTATCTACAATTATACTACTATAAACCTAACTTTATTTATTGTTCTTTATCTACTGTTAACTTTAATTGTGGTAGTAAAAATTACTAACACTTTTTTTGGTCCTCTACGTTTATCA
NC_020025.1_Corallianassa_coutierei              ATAAGAAGATTGTTTTCTGTATTTGAGCCTTCTTCTGGAATTTTGAACCTGTCTTTGAATTGGTTGTCTACTTTTTTGGGTTTTTTATGTTTACCTTATATTTACTGAGTGGCACCGTCACGTTGATCTTTCTTATGAAGATTCTTATACATAGAATTTAAGCTGTTGCTTGGGAGTTTATCTTTGTTTTTCGTTTCTTTGTTTGGGTTAATTGTGTTTAACAATTTTTTTGGCTTATTACCCTATGTATTTACTAGGTCTAGGCATTTAGTGATAACTTTAACGTTGTCGTTGCCTTTGTGATTGACTTTGATGGTGTACGGGTGGGTTAATCACACTGAGCATATGTTTGCCCATTTAGTGCCTCAGGGGACCCCAACTGTTTTGATGCCTTTTATGGTAGTTATTGAGACTATTAGAAATGTCATTCGTCCTGGTACTCTCGCTGTGCGGTTGGCTGCTAATATGATTGCTGGGCATCTTTTGTTGACTTTATTAGGTGGAACTGGTGTAGGTCTTGGGGTTTTGTTAAGGTTCCTTGTTTTTTGCCAAATTTTGTTATTGATTTTGGAGTCTGCAGTAGCTGTGATTCAGTCTTATGTTTTTGCTGTGTTAAGAACATTGTATGCGAGTGAAGTTATAGCTCCTATATTTTGATTGTATTTAATGTTGATATTTATGTTGACTTTATTGGCCTTTAATGTGTTGAATTACTTTCTTTATTTTATTTTCGGGGCTTGAGCTGGTATGACCTCTTTAAGATTACTAATTCGAGCGGAGCTCGATATGGCGTTTCCTCGTATGAATAATATGAGATTTTGACTCTTACCTCCTTCATTGAGTTTATTATTGTTCAGTAGAGGTGTTGGAACCGGTTGGACCGTGTATCCCCCACTAGCCGGGGCAATTGCTCACGCAGGTGCTTCCGTAGATATGGGTATTTTTGCTGGAGTTTCGTCGATCTTAGGGGCTGTAAATTTTATGACTACTGTTTTAAATATACGACCAGTGGGGATGACTATAGACCGTATGCCTCTTTTTGTGTGGGCGGTATTTATTACGGCTGTGCTTCTTTTGCTTTCTTTGCCTGGAGCGATTACGATGTTATTAACTGACCGAAATATTAATACTTCTTTCTTTGATGCCGGAGGAGGTGACCCAGTTCTTTACCAGCATCTTTTTTGGTTCTTTGGCCACCCTGAGGTTTATATTTTGATTCTCCCAGGATTTGGTATTTCCCATATTGTGAGTCAAGAGTCTGGTAAAAAGGAATTTGTGGTTTGGGCTCATCATATGTTTACGGTAGGAATGGATGTTGATACTTTCACTTCTGCAACTATGATTATTGCTGTTCCAACTGGCATTAAGATTTTTGCTAACTCTTCTATTGATATTATTCTTCATGACACTTATTATGTGGTTGCCCATTTTCATTATGTGCTTTCCATAGGGGCTGTTTTTGGTATTTTTGCGGGTATTGCTCACTGATACCCTCTATTTACGGGAATGACTTTAAACCCTAAGTGATTGAAGATTCATTTTTTAACTATGTTTTTAGGTGTAAATATTACATTCTTCCCGCAGCATTTCTTAGGTTTAAATTATTCTGACTATCCGGATGCTTTTGTGGCTTGAAATGTAGTGTCATCAATAGGGTCGATGGTATCTTTGGTGGCTGTATTAGGTTTCATTATAATTGTTTGGGAGAGTATGACAACATGAGGCTATTTGGGACTTCAAGATAGAGCTTCGCCTCTAATAGAACAGCTTATTTTTTTTCATGATCATGCTATGGTTGTTATTATTATAATTGTTAGGTTTGTGGGGTATATGATAGGTTCCTTGTTTTTTAATAAGTATATTAACCGATTCTTGCTTGAAAATCAAAATATTGAGATTGTGTGGACTATTGTTCCTGCGGTGATTCTTGTATTTATTGCTTTACCTTCTTTACGGTTACTTTACCTTCTTGACGAGGTCAATAGTCCTAGTGTTACTTTGAAAGTTATTGGGCATCAATGATATTGAAGATATGAGTATTCTGATTTTGCTCAGATTGAGTTTGATTCTTACATAGTTCCTACTGCTGAGCTAGAAGAAGGCGGTTTTCGTTTATTGGATGTGGATAATCGCACAGTTTTGCCTATGAATACCCAGATTCGGGTTTTGGTTAGGGCTGCTGATGTTATTCATTCTTGAACAGTCCCTGCTTTGGGGGTGAAGGTGGATGCTATCCCTGGACGTTTAAATCAGACTAGGTTTTTGATTAACCGACCTGGGTTATTTTATGGCCAGTGTTCTGAGATTTGTGGTGCGAACCATAGGTTTATGCCTATTGTTGTAGAGAGTGTTGGCGTGGATTCTTTTTTAACTTGGGCTTCTTATCATGCTTATCATTTGGTTGATATAAGTCCTTGGCCTTTAACTGGATCTATTAGTGCTATAATGTTGACTACGGGTTTGGTAAAGTGGTTTCACCAGTTTAACATCGATTTGTTATTATTGGGTATTTTAGCTACTGTTTTGACTATAGTTCAGTGGTGACGAGATATTACTCGGGAGGGTACGTATCAGGGGCTGCATACAAGGGTGGTGGTTAAAGGACTGCGTATCGGGATAATTTTATTTATTACTTCTGAGGTTCTTTTTTTTTTTTCATTTTTTTGGGCTTTTTTTCATAGGAGATTATCTCCTGCGGTAGAGATTGGTATAACTTGGCCACCACTAGGAATTCAACCTTTTAATCCATTTCAGATTCCTTTGCTTAATACTGTAATTTTATTGTCGTCAGGGGCAACTGTCACGTGGGCTCATCATTCTATTTTAGAATCAAATCGTAGGCAGGCTCTTCAAAGTTTGGGTTTAACTGTGATTTTGGGATTATATTTTACTGCTTTGCAGGCTTTTGAGTATCTAGAAGCTTCTTTTACTATTGCTGACTCTGTGTATGGATCGACTTTTTTTGTTGCTACTGGGTTTCATGGCTTGCATGTAATTATTGGTTCTTTGTTTTTAATAGTATGTTTATATCGGTTGTATAAGTGCCATTTTTCTTCGCATCATCATTTTGGTTTTGAGGCGGCAGCTTGGTATTGACATTTTGTGGATGTAGTTTGGTTGTTCTTATACGTTTTTATTTACTGATGAGGGATGACAATACCAATTCGAAAATCACATCCTTTGTTAAAAATTGTAAATGGTGCATTAGTTGATATGCCTTTACCTAGAAATATTTCTGTGTTCTGAAATTTTGGGTCTTTATTGGGATTGTGTTTGGTAATTCAGATTGCTACTGGTTTGTTTTTGGCTATACATTATACAGCTAGGGTAGATTTGGCTTTCTCAAGAGTGGCTCATATTTGTCGTGATGTAAATTACGGATGGCTTTTGCGTACTTTGCATGCTAATGGGGCTTCTTTCTTTTTTATTTGTTTATATGTGCATATTGGACGGGGAATATATTATGGGTCTTACTTAATTTTTCATGCTTGAAGAGTTGGGGTAATTATGTTATTTATGGTGATGGCTACTGCTTTTATAGGCTATGTACTACCCTGAGGCCAAATGTTTTGAGGGGCCACTGTAATTACTAATTTATTTTCTGCTATTCCATATGTGGGGGGCGATCTGGTTCAGTGAATTTGAGGTGGGTTTGCGGTAGATAATGCTACTTTGACCCGATTTTTTACTTTCCATTTTGTTTTACCATTTTTGGTAGCAGCAGCAACGTTGGTTCATATCTTATTTTTACATCAATCTGGGGCTAACAACCCACTAGGAGTGATAAGAGATGTAGACAAAATTCCTTTTCATCCTTATTTTACTTATAAGGATATTGTCGGTTTTGTTGTGATGTTGACATTTCTTGTTATACTTACATTGCTTTATCCTTATATATTAGGGGACCCAGACAATTTTGTACCGGCAAATCCTTTGGTCACTCCGGCCCATATTCAACCAGAGTGATATTTTTTGTTTGCTTATGCTATTTTGCGTTCTATTCCTAATAAATTAGGAGGGGTGGTTGCACTTGTTATGTCTGTAGCGGTGTTGTTTATTTTACCATTCACTCATGTATCTAAGTTTCGGAGATTAACGTTTTATCCAATGAATCAGATTTTGTTTTGAGTAATGGTGGCAATTGTAGTGTTGCTTACTTGGATTGGCGCTCGACCCGTTGAAGAGCCTTATATTATTACTGGGCAGTTGCTAACTGTGGCTTATTTTTCTTACTATTTAATTAATCCGCTTTTACTTTTATGGTGGGATAAGCTTCTTCTAATGATTTGTGTCTTAATTAGAGTAGCTTTCTTAACACTTCTAGAACGAAAAGTGCTAGGATATATCCAAATTCGTAAAGGACCCAACAAAGTTGGTTTCATAGGACTACTTCAGCCATTCTCAGACGCAATTAAACTTTTCACCAAAGAACAAACTATGCCCACATTATCCAATTTTCTTCCCTACTATCTATCCCCCGTCTTCAGGCTCTTAATATCATTATTTATCTGAATTTCGATCCCATTTAACATAAATTTAGAAAACTTTAAAATAAGAGTCCTTTTTTTTCTATGTTGCCTAAGTATAGGCGTTTATTCCACCATAAGTGCAGGATGGTCGTCAAATTCTAAATACTCTCTCCTAGGAAGATTACGAGCAGTTGCACAAACTATCTCCTACGAAGTTAGCCTCGCACTAATTCTCTTATCGCTAATTTTTTTAGTAGGGTCTTTTAACCTATCCTCGTTCAACTCCTTTCAAGAAGAAATTTGACTTATCTGGCTAACCTTTCCATTAGGAATGTTATGGTTGGCATCATCGTTAGCAGAAACTAACCGAACACCATTTGACTTCGCCGAAGGAGAATCCGAGCTAGTCTCAGGGTTTAATACGGAATACAGAAGAGGTGGATTTGCACTTATTTTTATAGCAGAATATGCCAGAATTTTGTTTATAAGAGCCTTATTCAGACTTATATTTCTCGGAGGTAACCCCGACTCCTTATTATTTTACTTTAAACTCACTTCCTTAAGTTTCGTATTTATTTGGGTGCGCGGTACTCTACCACGCCTACGATATGACAAACTTATATTTTTAGCGTGGAAAAGATTCCTACCTGTAGCTCTAAATTATCTATTTTTTTTTATAGCTTTAAAATCTTCGGACTCTTGGTTTTCCGCCTGGTTTGGGTTGGAGCTGAACTTAATGTCGTTTATTCCTTTCATTATTTTAAAGGGGGATGTTTACAGTTCTGAGGCTTCCTTGAAGTACTTTTTTGTTCAGGCTTTGGGGTCCGCGATTGTAGTGATTGGATCCTTTCAGGTTGTTATTATAGTGGTGGCTCTTTTATTTAAGATGGGGGCAGCCCCTTTGCATTTTTGGTTGCCTCAGGTAATGAATGGACTTAATTGGGTTGGGTGTTTCGTGTTGATGAGGGCCCAGAAAGTAGCTCCTATAGTTCTTCTCTCTTATTGTGCTTTGGTTGGAAGATTGGGTGGCTTGAATCAGGTTTTTTTACGTAAAATTATAGGGTTTTCTTCGATCAATCACATATCTTGACTTTTGATTGGCATGTTACTTGGGGAGTCTTATTGGGGTGTATATTTTGTTTTCTACGTTCTGGTTAGGGCCTCTGTGCTGGTTATTTTCTATAGCCAGCAGGTTTTTCACATCACACAGCTATGGTCGGCGTATACTTTGGTCTCTTATATGTCTTTATTGTCGTTAGGGGGGCTTCCTCCTTTTACTGGGTTTGTACCTAAATGGTTAATGATCCAGGGGATTTTACCTTTATTGGCTTTGTTGGTGGGGACTTTGATTAGTCTTTATTATTATCTGCGGATTTATGTTGTTTTTTTTTGTATAAGATTAGGATTGTTGATTAGGTTGGTTGTGATATTTTTGGCTTCTTTGCTTTCGAAAAAGACTATCATAGACCGGGAAAAGAATTCGCCTTATGAGTGTGGGTTTGATCCCAAAGGCTCTGGTCGTTTGCCTTTTTCTTTGCGTTTCTTTTTAATTGCTGTAATCTTTTTAATTTTTGATGTTGAAATTACTCTTTTATTACCCCTTGCTTGCGTTATTGGTATTACTGATATTTTTTCCTGAATAATTACAGGATCCTTTTTTTTGTTTGTTTTATTGTATGGTTTGTATTATGAGTGGAGACAGGGGGCTCTTGAATGGATGCTAAAAATCTTAATGGCACTAACACTCCTGATCCCGCTTTCAGCAAATTGGATGTTCGTCCTTAACTCACTAACATTACTAGGATTTCTTTGACTTCTCAAAGCCCAGCACCATTTTTTTCTATTCAATCTCTCAACAATATTAGGAACCGACTTCATTAGATATATTATAATCCTCCTAAGAATTTGAATCACTATTTTAATAATCCACGCAAGACAAAAAATTCATGAGAATAACCTATTTCCATCCTACTTTATCCTCTCCAATATATTTCTATGTACAAGTCTCCTCTTAACTTTCTCCTCCATAGATCTTTTATTATTATACATTTCGTTTGAAAGATCACTTATTCCAACCCTTGTCTTAATTATTGGCTGGGGTTACCAACCAGAACGAATTCAAGCCGGATTTTATATACTGTTCTATACATTATTTGCTTCGCTACCACTGCTAGTATCTTTATTAAGCTTATACAGACTAGAAGGCTCCCTTACATTAGGATTACTTCCGAAAGTTTTAAACATATCTCACTTATCACTATTATGATACGCTAGAAGAATCTTTGCGTTCTTAGTTAAACTACCAATATACTTTTTTCACTTATGACTCCCCAAAGCCCATGTAGAAGCCCCAGTGGCAGGTTCCATGGCACTAGCAGGAGTCCTGCTCAAACTCGGAGGCTATGGATTAATTCGAATTTTGCCCATTTTCCTGAAAGTAAACAAAAGGCTATTATGAGTGTGAATCTCCGTAGGAATCATTGGAGGCACTGTAGTCAGAATTCTGTGTCTGCGACAAGTAGACATAAAATCCCTCATTGCATATTCGTCAGTAGCCCACATGGGTTTAGTCTTATGTGGATTTATTCTCAACAACTCCTGAGGAATTTCGGGGGGCCTAACAATCATAGTGGGTCACGGTTTGTGTTCTTCTGGATTATTCTGTATTGCAAACATAGTTTACATTCGAACAGCTAGACGAAGACTTCTAATCAACAAGGGCTTAATAAGATTCATACCAAGCTTAGGTCTATGATGATTCCTTCTCAGAATCGGCAACATAGCAGCACCCCCTACCATTAATCTCCTGGGGGAGATTAACCTTCTCACTAGAGTTATTAGATCTAGAAAAATATCTATTGTGGGCCTAGCGGCTCTCTCCTTCTTCAGAGCCTCTTACTCCATTTATCTTTTTTCAATGTCACAACACGGGTTATTTTTCAATTCATCTTTTGCATGTTATTCAGGAAAAACACAAGAATTCTTAACATTATTCCTCCACTGACTTCCCCTTAACACCATCATCCTTAAACCCTTCATCAGAATTAGATGTGGATTCGTCACTTTTGCCTCCTCTCACAAACACCTATTAAATATACTTCTAAGACTGGAATTCATCATACTAAACATTTTTTGATTAATATGCATCATACTATCCCATATTTCACAAGAAATCTATCTTTGTCTTTTCTTTCTTACATTAGTCGCATGCGAAGGAGCACTTGGCTTAGGACTCCTAGTCTCACTTGTTCGTACCCACGGTAACGACTATTTCAACACTTTTAGTTTTCTAAAATGCAGAATATTTTTTTTAAGAATATCCGCCTTATCATTACTATCTCTTCTCTCCCTGCTCCTAGATATCAAACTCCTAGTAGAATGGGAGTTATCATTCTTTGTTTTTTTCCTGGATTGGATATCTATCATGTTTAGTTTTGTTTGCTTTATCTCCGCTATAGTATTATTCTATAGAGGAGACTATATACTAGGAGATCCTAATATCAACCGCTTTATCTATCTTGTATTAGCTTTTGTATTCTCCATATCAATAATAATCTGCAGGCCTAATTTAATCAGTATTCTTCTTGGCTGAGATGGATTAGGATTAATCTCTTACGTACTAGTAATTTACTACCAAAATGAGAAATCAGCAAACGCGGGTATAATCACCATTCTCTCAAACCGTGTTGGCGACGTTGCCATCTTAATAAGAATCGGCCTTTTTCTCTCCCTAGGAAGCTGAAACTTCCCGCTATACCTAGTAATTTTAGCAGCATGCACTAAAAGAGCCCAAATACCGTTCTCAGCTTGGCTCCCTGCTGCCATGGCAGCACCAACCCCAGTCTCTGCTTTAGTACATTCATCAACACTTGTTACAGCCGGAGTGTACTTACTAATCCGCTTTAGGCCAGCCCTACAGCCGCCCTTACTTTTAATCAGAGCTCTCACAATGTTTATAGCAGGGCTGGGAGCTAACTTTGAATACGATTTAAAAAAAATTATTGCTCTTTCTACTCTTAGACAACTAGGAGTAATAATTAGTGTCTTGGCCCTTGGCTTCCCAGTTCTAGCCTTTCATCTCCTAACCCATGCTATATTTAAAGCACTTCTATTCCTATGTGCAGGTGTAGTAATTCATAATGTGAAAGAATACCAAGATATTCGAATTATAGGCAGGCTAACAAAAAGACTTCCTCTAACGCTAATATGTTTAAATACAGCCAATCTGGCCCTGTGCGGTATACCTTTCTTAGCAGGATTCTATTCCAAGGACCTTATTCTGGAGACAGCATTCTCAAACAACATCAACCTCATCGCATTTATTTTATTCGCAGCTGCTACAGGACTAACCGTGGCATACTCCTTCCGGCTTACCTTCATAAGTCTAACAAAATCCTTCAGTATACCCCCACTAAGCAATTCCTCGGATAAATCAATTACAATAACAACACCCATATTAGTTTTATCTTTAGGAGCCCTTTCCAGTGGAACACTACTCTCATGAATCATCTTCCCAGAACCTATCCTTATTTCTTTACCTATACTACTAAAAACGCTCCCGCTTCAAGTAAGACTCCTAGGTTTACTTACAGGTTACCTCCTCAACATCACGAAAGTAAACTACCCTCTATTACTGCCCACTCACTTCTCAGGTTCTATGTGATTTATACCCTTTCTATCTTCTTTCCCAACAGCTTTTATATCCTTAAAAACCGGTAACAGATACCAAGTATCCCTAGACAAAGGATGATCTGAATTCTTTGGAAGACAAGGTATCTTCAACAATGCCATTGCCCTGAGAAAAAATATTCAATCCGCACAAAATGCAAACTTCAGACTATTCCTAGCAACACTTGTGATATGAAGGTTGTTATTTATTCGTCTGAGCCATCCGTTGTCTATGGGGTTGGTGTTGTTGATTCAAACTTGTTTGGTTTGTATTTCTTGTGGGGTTATATCTCTGTCTTTTTGGTTTTCTTATGTTTTGTTTCTAGTGTTTTTAGGAGGTATATTAGTGTTGTTTATTTATGTGGCTTCGTTGGCATCTAACGAGTCTTTTGTATATAGGGATTCTATTATGATTTTTACTTTATATATTGTAAGTTATTTACTTTTGACTTTGTTTGTTGTAGTCGAGATTACTGGAAATTTTTTTGGTCCCTTGCGGTTTTCT
NC_012566.1_Palaemon_carinicauda                 ATAACAAACCTTTTTTCTAGTTTCGACCCCCTTTCCAGGTTAGCTAACCTACCCCTAAATTGAGCTTCAACAGCATTAGCACTCTTATTTATACCCTATCTTTACTGAGCCATGCCTTCGCGAGCTTCACTTGCATGGCTAACACTACATAAGGAGCTAAAAATCCTTTTAGGGGGAGGCACCCTTGTCTTCGTCTCACTATTTAGACTTATTATGTTTAACAATTTCTTGGGCTTAATTCCCTATATTTTTACAAGAACTAGACACTTAGTAATAACCCTCTCTCTTGCCCTTCCTCTTTGACTAACTTCAATAGTTTTCGGCTGATTAAATCACACGAAACATATGTTTGCACATCTAGTTCCCTCAGGAACACCCATACCCCTAACCCCTCTAATGGTTTTAATTGAAACTGTAAGAAATATCATTCGCCCAGGAACTTTAGCGGTTCGACTCGCTGCTAATATAATTGCCGGCCACCTTTTACTAACCCTGCTCGGGAATACAGGACCAGCGTGATCTACCCTACTACCTATTCTCTTATTCTCCCAACTTCTCTTACTAATTCTAGAATCAGCTGTTGCTATTATTCAATCTTATGTATTCGCAGCTCTAACAACCCTGTATACGAGGGAAGTTATAGCCCCCTTGCTATGACTTAACCTCTACGCATTTTTTACAGCCATCTTCGCCCTAATCATTATTTTAAATTTTTATCTATATTTCATTTTTGGAGCCTGGGCAGGGATAACTTCTCTTAGAATTCTAATTCGAGCTGAATTAGACATGGCTTTCCCCCGAATAAATAATATAAGATTTTGACTCCTACCACCCGCACTAACTCTCTTACTATCGAGAAGAGGAGTTGGAACAGGTTGGACTGTATACCCACCCCTAGCCAGAGGTCTAGGTCACCCAGGAGCTTCAGTAGATTTAGGTATTTTTGCGGGAGTGTCTTCCATTTTAGGAGCAGTAAATTTTATTACTACAGTAATTAACATGCGAGCTCCAGGCATAACGATAGACCGAACCCCTCTTTTCGTATGAGCCGTGTTTTTAACGGCAATTCTACTACTTCTATCTCTCCCAGGAGCTATTACAATGCTATTAACAGACCGAAATCTAAACACATTTTTCTTTGACGCCGGAGGTGGAGACCCAATTCTTTATCAACATTTATTTTGATTTTTTGGACATCCAGAAGTTTACATCTTAATTCTACCTGCCTTCGGTATCTCACACATTGTAAGACAAGAAGCAGGTAAAAAAGAATTTGTAGTTTGAGCTCACCACATGTTTACAGTGGGTATGGACGTTGACACATTTACTTCTGCTACGATGATCATTGCTGTCCCCACAGGAATTAAAATTTTCGCCAACTCATCTATTGATATTATTCTCCACGACACCTATTATGTAGTAGCCCACTTCCACTATGTTCTCTCAATAGGGGCTGTCTTTGGTATTTTTGCAGGGATTGCCCACTGATTTCCTCTCTTCACGGGCCTCTCTCTTCACCCCACACTATTAAAAACCCACTTTACAACAATATTCATCGGAGTTAATTTAACTTTCTTCCCACAACATTTCCTAGGTTTAAACTACTCAGACTACCCTGATGCTTTTACCACTTGAAATGTAGTATCTTCGATAGGGTCTACTATTTCCCTAATCGCAGTCATTGGATTTGAAATTGTAATCTGAGAGGCTATGGCAACCTGATCTGCTCTAAACTTCCAAGACGCCGCTTCACCTCTCATAGAACAACTAATTTTTTTCCACGACCACGCTATACTAGTTTTAATCTTAATCACCACTTTAGTAAGATTCATACTTTCCTCTTTATTTTTTAATTCGCTCACAAATCGATTCCTACTAGAACACCAAACCATTGAAACCATCTGAACGATCCTCCCAGCAGTTATTTTAATTTTTATTGCCCTTCCCTCACTTCGCCTTCTTTATTTACTCGACGAAGTTAATAACCCTAACGTTACACTAAAAGTCATTGGCCACCAATGATATTGAAGGTACGAGTACTCAGACTTTCCTCAGGTAGAATTTGACTCCTATATAGTCCCAGAGGCAGAGGCTGATAACTCTAACTTTCGACTATTAGATGTGGATAATCGAACAATCTTACCCATAAACACTCAAATCCGAGTTCTAATCACCGCAGCAGATGTCATCCACTCTTGAACAGTCCCTTCTTTAGGGGTCAAAGTAGATGCCATCCCAGGACGACTAAACCAGCTTAGGTTCCAAATCAACCGGCCTGGACTATTTTATGGCCAATGTTCTGAGATCTGTGGAGCTAACCATAGATTCATACCGATTGTAGTAGAAGGAGTTTCAGTTAAATCTTTCTTAAACTGAATCTATTTCCCTGCATATCATTTAGTAGACGTCAGGCCCTGACCGCTCACAGGATCAATCAGAGCTATAATATTAACTACAGGCTTAGTAAAATGATTCCATCAATTTAATCCAGATCTTTTGATCCTAGGCTTACTCACTACCCTATTGACCATAGTTCAGTGATGGCGAGATATCACACGAGAAGCAACTTACCAAGGTCAACACACTGCTAAAGTAGTCAACGGACTTCGCTGAGGGATAATACTATTCATTACATCAGAAGTCTTATTTTTCTTCAGTTTCTTCTGAGCTTTCTTCCATAGAAGACTGTCCCCCACCATTGAATTAGGAATTTGCTGGCCTCCAGCTGGGATCCAATCTTTTAATCCATTTCAAATTCCACTTCTGAATACCGCCATTCTCTTAGCCTCAGGGGCGACAGTAACCTGAACTCACCATGCCCTAATCAGATCTAACTTTTCACAAGCAATTCAAAGGCTTGCCTTAACAGTTTCTTTAGGGGTTTACTTTACAGCCCTTCAAACCCTCGAATATTATGAGGCCCCCTTCACCATTGCAGACTCAGTTTACGGATCTACCTTTTTTGTAGCTACTGGATTCCACGGACTTCACGTTATCATCGGGTCTGGCTTCCTGATAGTGACCCTATATCGCCTATACATGTGCCACTTTTCAGCCAACCACCACTTTGGATTCGAAGCTGCTGCCTGGTATTGACACTTTGTCGACGTAGTTTGACTCTTCCTTTATATTTCGATTTACTGATGAGGAATGGCAGCCCCAATCCGGAAATCCCACCCACTATTCAGCATCGCTAACGGAGCTTTAGTTGACCTCCCTACTCCAGCTAACATCTCTACACTTTGAAACTTCGGGTCCCTATTAGGACTTTGTTTAGTAGTCCAAATCGCAACTGGTCTCTTTTTAGCTATACACTATACTGCCGATATTACACTCGCCTTCTCTAGTGTAGCACACATTTGCCGAGATGTCAATTATGGTTGGCTGCTTCGAGCTACCCATGCAAATGGAGCTTCTTTTTTCTTTATCTGTTTATACAGGCACATCGGACGAGGAATCTACTACGGCTCCTTCCTTTACATGCACACCTGATCAGTAGGGGTTATCATTCTATTCTTAGTAATTGCTACCGCCTTCTTAGGTTATGTCTTACCCTGAGGACAAATGTTTTGAGGAGCGACTGTTATTACCAACCTAATGTCTGCCATTCCTTTTTTAGGGACTGACCTTGTTCAGTGGATTTGAGGAGGATTCGCTGTTCATAACGCTACACTCACTCGATTCTTTACTTTCCACTTTCTTCTCCCCTTTATCGTGGCAGCAGCTACAATAGTCCACATTCTATTTCTCCACCAAACTGGGTCTAATAATCCCCTAGGAGTTTCCAGTCAACTAGAAAAGGTACCTTTCCACCCATATTTTTCATTTAAAGACATCGTTGGATTTATGGTTATATTAATAGCTTTAATCCTTCTCACTCTTTTAAACCCCTACCTACTAGGAGACCCAGATAACTTTATCCCGGCCAACCCCCTTGTCACCCCAGCACACATTCAACCTGAATGATATTTTCTCTTCGCCTACGCAATCCTGCGGTCAATTCCTAACAAGCTTGGGGGAGTAATTGCCCTTGTCATATCAGTGGCAATCTTATTTGTACTCCCGTTTACCCACAAAGCAAAATTCCGAAGACTGTCTTTCTACCCGCTCAATCAATTCATATTCTGAACCCTGGTCACTATTGTCGTCCTCTTAACATGAATTGGAGCACGAAAAGTAGAAGACCCCTATATCCTTACAGGACAGATCCTCACAGGAGCGTACTTTTTATTTTATCTTATCAATCCCCTTACACTACTTATTTGAGATAAGCTAATACTTTTAATTATGGTTTTAGTGGCAGTGGCATTTTTTACCTTGTTAGAGCGGAAAATCTTAGGCTATATTCAAGTTCGGAAAGGACCTAATAAGGTGGGTTACATGGGGCTGTTACAGCCGTTCGCTGACGCGGTTAAGTTATTCACTAAAGAACAAACTTTTCCTACTCTAAGAAATTTTGTTCCTTATTATTTGTCTCCTATTTTTAGTTTATTTATTTCTTTAGCTATTTGGGTAGTTATGCCTTATGAGACAGGTTTTTTTAGATTTGAGTTTGGGGTCTTGTTTTTTCTATGTTGTATAAGTGCTGGGGTTTATTCTGCCATGGGGGCGGGCTGAGCTTCTAATTCAAAGTATTCACTTTTGGGCTGTCTGCGGGCAGTTGCACAGACTATTTCTTACGAAGTAAGTCTGGCTTTGATTCTCTTAAGATTGTTATTTTTAGTGGGGGGGTTGGACTTGAATATATTCGAGAGTTATCAGCGATACTCCTGGTTCATGTTGGTAGCTGGGCCTTTGGGGTTCCTCTGGTTCGTTTCTTGTCTAGCAGAGAGTAACCGAACACCTTTTGATTTTGCAGAGGGGGAGTCAGAGCTTGTCTCGGGGTTTAATACAGAGTATAGGGGTGGGGGATTTGCTTTAATTTTCATGGCAGAATATGCTAGGATTCTTTTTTTAAGTACATTGTTTAGGATTCTATTCTTGGGGGGAAATTTGGTGTCGATTGGATTTTACTTGAAAGTGGTCTCTATTGGTTTCCTTTTTGTCTGGGTCCGGGGGTCTCTTCCTCGTTATCGTTACGATAAACTGATGTATTTGACCTGAAAGACGTTTTTACCTATTTCTTTAAATTATTGTCTATTTTTCAGGGGAGCTAGATCGGCCTCTTCCTGGTTCATAGCCTGGCTAGGGCTTGAATTAAATCTTCTTTCATTTATTCCTCTTATTGCCACAAAACATAATAGTTTTTCCTCAGAAGCAGCATTTAAGTACTTCTTGATCCAAGCCTTAGGCTCCGCAACTCTTCTTGCAAGTGTTACTATCTTACTTCTTATTTTTTGCTCCTTAATGCTAAAGATAGCTGCAGCTCCCCTCCACTTTTGACTTCCAACTATCATACAAGGAATGTCATGGTCAAACTGCATTATCCTTATAACTTTCCAGAAAATCGCCCCCCTTATCCTAACCTCCTACTCAGCCCTAATAGGCGGACTAGGTGGTTTAAACCAAACTTTACTTCGCAAACTAATAGCATTCTCTTCTATTAATCATATGGCCTGAATGCTGGCCGCCATATCTTCCAGTACCAACTTATGAGTGCACTACATTTTTACATACACTATTATTTCTTTCTCACTTGTTATCCCCCTTAATTATAATCAAACTTTTCACATCAAACAGCTTCCCCATTTTAATAAAATAATGGTTTTTTTACCCTTATTTTCCATAGGAGGCCTACCTCCATTCCTAGGATTTCTACCTAAAATAATGGTTATTACAACATTTATATGAACTGCTATTTTAACAATAACTGCCCTAATCACTCTCTTTTATTATGTCCGGATTCTAATTATCTTGACTATAGTCTTATTTGCCCTTGCTTTAAGAACAATTGTAATATTTATCTCCTCACTTTTATCAAAAAAAACTATTATCGACCGAGAAAAGAGATCACCATTCGAGTGCGGATTTGACCCTAAAGGATCTGCCCGACTCCCATTCTCTCTGCGATTCTTCCTCATTGCTATTATCTTCCTTATCTTTGATGTAGAAATCACGCTCCTATTACCCTTAGTAGTTGTCACCAAACTAACATTTATTAAGACCTGGGTAATCACTGGAACTTTTTTCCTCCTGATCCTTCTAGCAGGCCTCTATCACGAGTGGAATCAAGGAGCCCTTGACTGAATGTTAAAGTTTGTTTTTATAGTTTTATTAATAACCTTGTGTTCCAATAGTTGGCTGTCTGTTCAGCTTTCTCTTTTTTTAGGTAGTTTATTGTTTAGTGTGCTCTGTTTAAGGGGGTTTGGGGAGTTTCAATACGGCTGAAGTTTAGGGGTTGACTGGATCGGTTATTTATTGATCTTACTTAGGTTTTGAATCTTGGCGTTAGCTTTGGGGGCCAGGGAGGGGGTTAAGCGAGGTTTCACTTTTAGGGGGGTGTTTTTAATTGTTAACTTATTTTTGTTGTTATCCTTAATTTTGACTTTTTCATGTTTAGACTATTTGTTGTTTTATATTTGTTTCGAGAGTTCTTTAGTTCCTACTATAATTTTAATCCTAGGCTGGGGCTATCAGCCCGAGCGGCTGCAAGCCGGTGTTTATATGTTATTTTATACTTTATTCGGGTCTCTTCCTTTGTTGATTTCTTTTTTAAGATTGTACAACTTGGGCGGCACCATAGTAATAAGTTTAAGGGAATGTCCGGAGTTAGAGTTTAGTTTAAGCTTGATTTGGTATGTCGCAAGGGTGGTAGCTTTTGTAGTAAAGTTACCCATGTATTTAGTTCATCTATGGCTTCCCAAGGCGCATGTAGAAGCCCCTGTGGCTGGTTCTATAATTTTAGCTGGGGTCCTACTTAAGCTAGGGGGCTACGGGTTGATTCGTGTTTGTCCTCTTTTTTCTAAGGTGGGAGTTAGTCTTAGTTGAGTTTGAATTAGTTTGGGTTTAGTGGGTGGTATTATTGTGAGTCTGATTTGCTTACGTCAGGGAGATATAAAATCTTTGATTGCTTATTCTTCTGTTGCTCATATGGGCTTAGTTTTATGCGGGCTGATACTTTGCAGCTGGTGGGGGGTTTGCGGGGCAGTAGCCGTGATAGTTGGTCACGGCCTGTGTTCTTCGGGGCTTTTTTGCTTGGCAAATGTAAGATATGAGCGGCTGGGAAGGCGAAGTCTATTTATCAGAAAGGGGCTTTTAAGGTTTATACCTACTTTATGTCTTTGGTGGTTTGCTTTAAGGGTGGGAAATATGGCGGCTCCTCCGACTTTAAATTTATTAGGAGAAGTTAGTCTAATTGTTGGGGTCATTTCGTGGTCGTCTTGGGCCGGTTTGGGGGTGATCTTTTTATCTTTTTTAAGGGCAGCTTATACTCTTTATCTTTTTTCTTTGAGTCAGCACGGTAAATATTTTAGATCTGTTTTTTCTTGTTGTTCTGGCGAAGTTCGAGAGTATTTAGTGTTAATACTTCACTGGTTGCCCTTGAATATTTTAATTCTAGTGCCTTTGGTAAGGTTGTGTTGTGGGGCTCTGGCATTTGTGATGAAGCGAAAACATCTTTTAAATTTACTATTAAGTTTAGAGTTTATTATGGTTAGTATTTTTTGGTTTATGCTTAGGGTAGTAGGGTTCTTAGGGGGAGATTCCTTTTTTTTGATATTTTTTTTAACTTTGGCCGCTTGTGAGGGGGCCCTTGGTTTGGCTTTGTTGGTTTCTATCGTTCGTAGACATGGAAGGGATAATTTCAATAGGTTTAGAATTTTAGGATGTAGAATAGTTTTTCTTTTAGGAGTGGCAGTTTGGGGGATTTCGCTGGGGCTTTTGAAGTCTGGTTGTAGTTATTTTATAGAGTGGGAGTTGGTTAGTGTGTCTTTAATTTTTGATTGAATATCTCTGATGTTTTCTTTTGTCTGCTTAATTTCTTCTATAGTATTATATTATAGGGGGGGTTATATGAGGGGGGATAGAAATATGAACCGGTTTTTATACATTGTGCTTGGCTTTGTAGCGTCGATGCTGATGTTAATTTTAAGGCCTAATTTAGTGAGGATTTTGTTGGGGTGAGACGGTCTTGGTTTGGTGTCTTATGCCCTAGTAATTTATTACCAGAACGAGAAGTCAGCCGCTGCCGGGATGTTAACGGCGCTATCTAACCGGGTGGGAGATGTTGCTATTTTGTTGGGTATTGCTTTTATGGTGGACTTGGGGGGTTGAAATTTCCTCTTTTATTTGGTTGTTATTGCTGCGATAACTAAAAGAGCTCAGATTCCATTCTCAGCTTGGCTACCAGCTGCAATGGCAGCTCCTACGCCTGTATCAGCTTTAGTGCATTCTTCTACTTTAGTAACGGCGGGGGTATATTTATTGATTCGGTTTAGGCCTAGATTAAGAGACATTTTATTGTTAATTGGTTGCACTACGATGTTCATGGCTGGCTTGGGTGCTAATTTTGAGACGGATTTAAAGAAAATTATTGCCTTGTCTACTTTAAGGCAATTGGGGGTAATAGTAAGAATTCTTAGTTTAGGTGGTGCTATGTTAGCTTTTCATTTATTGACGCATGCTTTGTTCAAGGCTCTCTTATTCATGTGTGCTGGTTCTATCATTCATAACGTTGGGGGTACTCAAGATATTCGAAATATGGGGAATCTGGTTGGCAGTCTTCCTTTGAGAGTTATGTGTATCAACTTAGCCAATTTATCTTTGTGCGGGATTCCTTTTTTAGCTGGATTTTACTCTAAAGACTTGATTTTAGAAGTGGCATTCATGGGGCCATTAAATGTAATTTGTTTGTTAATATATTGACTGGCAACGGGCTTGACAGTATGCTATAGGTTCCGACTTGTTTATTACAGTTTGAGTGGCTCTTGGAATTTGAGTTGCTGTACTTGCGTAAGAGACGAGGATACTTTAATAAGAACACCGATGAGAGTGCTCAGGCTGGGTGCAGTCATAAGTGGGGCAGCTCTTTCTTGGCTGATTTTTCCTGCTTGTTATATAATTTGTCTAACTCCTGTCTTTAAGTTGTCTGTGTTATTTGTAACTTTAGTCGGGGGGACTATCGGGTATGTACTTAATTTAGTTTCAGAAAGTTGTAATTTGTATCATAAGACTGTGTTCTTTGGTTCTATATGATTTTTGCCTTTTTTATCCACCTTGGGGGTGGTTCCTGGGGGATTATCTCTTGGAGGACTTTTTCACCAAATTAGAGATAGGGGGTGATCAGAATATCACGGGGGCCAGGGAATTTATTTTAATTTAAGGGGGCTTAGGCAAGTTCTGCAAGTAATCCAAGAAAATAGGATTAAAATTTACTTATTGGTGATATTAGTTTGAGCTTTTTGCTTCTCCTTCCTGACCCACCCCCTAGCCAGGGGCCTAGCGCTAATCATGCAAACTATTCTAGTTTGTAACACAGCTACTCTCATCTCAGGAATAAGATGATTCTCTTATATCTTATTTTTAATTTTTCTAGGAGCTACTTTAGTACTATTTATTTACGTAGCCTCCCTGGCCTCCAACGAAATATTTATGTATAACCCCACTTCTGCCAACTTAACGGCAGTGATCATCCTATACCTCCTCCTATCTCTAGTAATTATTGTCAAGTTAAGATCAAGATTCTTTGGCCCACTTCGCCTCTCC
NC_025943.1_Upogebia_yokoyai                     ATAACAAGATTATTCTCTATTTTTGAACCATCGTCGAGAATTATATCACTATCGTTAAACTGAGCATCTACATTTTTAGGACTTTTATTTATCCCTTATTTGTATTGAATCTCCCCATCTCGCTGATCTCTCACATGAAATACGCTTCATTTAGAATTTAAAACATTATTAGGAGGTAGAACAATTATTTTTGTCTCCTTATTTAGATTAATCGTCTTTAATAACTTTTTAGGACTTTTACCATATGTATTTACCAGAACAAGACATCTAGTAATAACATTATCTCTTTCATTACCCCTATGATTAACTTTTATAATTTTTGGATGAATTAACCACACACAACACATATTTGCCCATTTAGTGCCCCAAGGAACACCCCCAGCTCTTATACCTTTTATAGTCCTAATTGAAACTTTAAGAAATCTTATTCGACCAGGTACCTTAGCAGTACGATTAGCAGCCAATATAATTGCAGGTCATCTTTTACTCACTTTATTAAGAGGAACTGGTCCTTCTCTTTCAACTCTAGTATCGTTTCTTCTATTAACTCAAATCTTATTACTTTTATTAGAATCTGCTGTAGCAATTATTCAATCTTATGTATTTGCAGTTTTAAGAACTCTCTACGCAGGAGAAATTATAGAGCCTTTAATATGATTAAATCTCTTTTTTATATTCCTTGTTAGATTTATTATTTACTTTATTATAAACTATTATTTATATTTTATATTTGGTGCATGAGCAGGAATAACATCATTAAGATTAGTGATTCGAGCTGAATTAGATATAGCTTTCCCACGTATAAATAATATAAGATTTTGATTACTTCCTCCCTCATTAACATTACTTCTAATAAGAAGTGGTGTAGGAACAGGATGAACAGTTTATCCTCCCCTATCCGCAGCTATCGCCCATGCTGGTGCTTCTGTTGATATAGGAATTTTTGCAGGTGTGTCATCTATTTTAGGGGCAGTAAATTTTATTACAACAGTTATTAACATACGATCTGTAGGTATAACTATAGACCGTATACCCTTATTTGTATGATCAGTATTTATTACTGCTATTTTACTTCTATTATCTCTTCCAGGCGCAATTACTATACTCTTAACAGATCGAAATTTAAATACCTCTTTCTTTGATGCAGGAGGAGGAGATCCTATTTTATACCAACATCTATTTTGATTTTTTGGGCATCCTGAAGTTTATATTTTAATTCTGCCAGCCTTTGGTATTTCCCATATTGTTAGACAAGAATCCGGAAAAAAAGAATTTATTGTTTGAGCCCACCATATATTCACAGTTGGTATAGATGTAGATACATTTACATCTGCCACTATAATTATTGCTGTCCCAACTGGCATTAAAATTTTTGCCAACTCTTCTATTGACATTATTCTACACGATACCTATTATGTAGTTGCTCATTTCCATTATGTTCTATCTATAGGAGCCGTATTTGGTATTTTCGCTGGAATTGCCCATTGATTCCCTTTATTTACGGGAGTCTCATTAAATCCAAAATGATTAAAGATTCACTTCCTTACTATATTCATTGGAGTTAACATTACATTTTTTCCTCAGCATTTCTTAGGACTAAATTACTCAGACTACCCAGATGCATATTCAGCATGAAATGTTGTCTCATCTATAGGATCTTTAGTTTCTTTAGTAGCAGTTTTAGGATTTATTATAGTAGTTTGAGAAGCAATGCCAACATGAGGAAATCTAGGATTCCAAGATAGAGCTTCACCTTTAATAGAACAATTAACATTTTTTCATGATCATGCTATAATTGTATTAATTTTAATTACAACCTTTGTAGGTTATATAATAGGATCTCTTTTCTTCAATTCATTAACTAATCGATTTTTATTAGAAAATCAAACAATTGAGATTATTTGAACTATTCTTCCTGCTTTAATTTTGATTTTTATTGCCCTACCATCGCTTCGCTTATTATATTTATTAGATGAAGTAAATAGACCAAGAGTTACCCTAAAAACAATTGGTCATCAATGATATTGAAGATATGAATATTCAGACTTTTTACAAGTAGAATTTGACTCTTATATACTTCCTACAGCAGATCTCCCCAATTCAGGTTTTCGATTATTGGATGTAGATAATCGAACTGTTCTTCCAATGAATACACAAATTCGAGTCCTGATTACAGCAGCCGATGTTATCCACTCCTGAACAGTTCCAGCTCTTGGTGTTAAAGCTGATGCAGTACCAGGTCGATTAAATCAAGTCAGATTTATGATTAACCGCCCAGGATTATTTTATGGTCAATGTTCAGAGATTTGTGGTGCTAATCATAGATTTATACCTATTGTTTTAGAAAGAGTGCCCACAGATTCGTTTTTAAATTGAATTTCTATACATGCCTACCATCTTGTAGATATAAGACCTTGACCACTTACAGGATCTATTAGAGCTATAATATTAACCACAGGACTTGTAAAATGATTTCACCAATTTAACATAGACCTTCTTATACTAGGAATTTTAGCAACTATATTAACTATAATTCAATGATGACGAGATATCACTCGAGAAGGAACATATCAGGGCCTTCATACAAGAATTGTTATAAACGGCCTTCGATGAGGAATAATTCTCTTTATTGCCTCTGAAGTTTTATTTTTCTTTTCCTTTTTTTGAGCATTTTTCCATAGAAGATTAGCCCCAACAGTAGAAATTGGAATATGTTGACCTCCACTTGGAATTGAGCCTTTTAACCCATTCCAAATTCCCTTACTTAATACAACAATTTTATTATCATCTGGAGCAACGGTAACCTGAGCTCACCATGCAATTATAGAGTCAAACCACTCTCAGGCCATCCAGAGATTAGCCTTGACAGTTATCCTTGGATTCTATTTTACAGCCCTTCAAGCTTTTGAATATATTGAAGCATCTTTTACAATCGCAGATTCAGTTTACGGATCCACTTTTTTTGTTGCTACAGGATTCCATGGACTTCATGTTATTATTGGCTCAAGATTTTTAGCTATTTGTTGATACCGTCTCTATAGATGCCATTTCTCAGCTAATCACCACTTTGGATTTGAAGCTGCAGCTTGATATTGACATTTTGTAGATGTAGTATGACTCTTCCTTTATGTATTCATTTATTGATGAGGTATGACAACACCAATACGAAAATCACATCCTTTATTTAAAATTGCTAACGGAGCACTTGTAGATATACCACTACCAAGAAATATTTCAATTTTCTGAAATTTTGGATCTCTTCTAGGTTTATGTCTAGTACTCCAAATTGCTACAGGATTATTTTTAGCAATACACTACACAGCTCATATTGATTTAGCATTTTCTAGAGTAAACCATATCTGCCGTGATGTTAATTATGGATGACTCTTACGAACACTTCATGCAAACGGTGCCTCTTTTTTCTTTATCTGCTTATTTATACACATTGGACGAGGCATTTATTATGGATCATATATACTTATTCATGCTTGGTCGGTAGGAGTTTTACTCTTATTTGCAACTATAGGAACAGCTTTCTTAGGATACGTCCTACCGTGAGGACAAATATTCTGAGGAGCCACAGTTATTACTAATCTCTTATCTGCCGTACCTTATATTGGTACAGATTTAGTTCAATGAGTATGAGGAGGATTTGCTGTAGATAATGCCACTTTAACCCGATTCTTCACTTTCCATTTTCTTCTTCCATTTATTATTGCAGCACTGACTATAGTGCATATTTTATTTCTTCATCAAACAGGAGGAAATAACCCATTAGGAATATCAAGACAAGTAGATAAAGTGCCCTTTCATCCATATTTTACATTTAAAGATATTATAGGATTTGGAGCTATATTATTATTCCTAATTATACTAACTCTATTAAATCCATACTTGTTAGGAGATCCAGATAATTTTATTCCGGCCAACCCCCTAGTAACCCCAGCACATATTCAACCAGAATGATATTTCTTATTTGCATACGCAATTCTACGTTCCATTCCAAATAAATTAGGTGGAGTAATCGCTCTCGTCCTATCAGTTGCTATTTTATTTATTCTCCCATTTACACACTTCTCTAAGTTTCGAAGATTAACATTTTACCCTTTAAATCAATTCTTATTTTGATCATTTGTCTCAACGGTAGTTTTATTAACATGAATTGGAGCTCGCCCAGTAGAAGATCCATATGTTTTAACTGGTCAAATTTTAACAATTGTATACTTCTCTTACTATATTATTAACCCCTTAACTCTAATATGATGAGATAAGTGTTTATTAATTATTTGTGTTTTAATTAGTGTTGCATTTGTTACTTTATTAGAACGTAAGATTTTAGGTTATATCCAAATTCGTAAGGGTCCTAATAAGGTGGGATTTATAGGGCTGTTACAGCCATTTTCTGATGCTGTAAAGTTGTTCACTAAAGAACAAACAATACCTACATTATCTAATTTCTTTCCATATTACCTATCTCCCGTTTTTAGATTATTTGTTTCTTTGATTGTTTGAAGTGTTTTACCATACGAAACGGGTCTTATGAATTTTAATTTAGGTATTTTATTTTTCTTATGTTGTTTAAGTTTGGGAGTATATTCAACTATAGCAGCTGGCTGATCTTCTAATTGTAAGTATTCTCTTTTGGGGAGGCTTCGGGCTGTAGCACAAACAATTTCTTATGAGGTAAGGTTGGCTTTAATTTTGTTATCTATTATTTTTTTAATTGGGGGTTTTAATATGGATTTATTCAATAATTATCAAACTTTTATTTGATTTTTATGATTTACTTTACCTCTTTCTCTTATTTGATTTGCTTCTTGTTTGGCTGAGACAAATCGAACTCCTTTTGATTTTGCTGAAGGAGAATCGGAATTAGTATCTGGATTTAATACGGAGTATGGTGCTGGGGGTTTTGCATTAATTTTCATAGCTGAGTATGCAAGTATTTTATTTATAAGAGCTCTTTTTGTAATTGTTTTCTTAGGGGCTAACCCTTGCAGAATCTTATTTTATTTAAAATTAAGATTAATTGCTTTTATTTTCGTATGAGTGCGTGGCACTTTACCTCGTTTGCGTTATGATAAGTTAATATATTTAGCGTGAAAAGGTTTTTTACCTGTCTCTTTAAATTATTTATTTTTTTTTATAGGGGTTAAATCTTCTCCAACCTGGTTAGCTGCATGAGTGGGTCTAGAATTAAATTTACTTTCATTTATTCCTATTATTGCCATTAAAAAAAATAGATTTTCCTCAGAGGCCTCTTTAAAATATTTTTTAATTCAAGCCCTCGGATCAGCAGCAATTATTGCATCAGCTTCTCTTATACTTCTTATTGAATTAGCTTTATTATTAAAAATGGGAGCAGCACCATTCCACTTTTGATTTCCCCAAGTTATAGAAGGTTTAGATTGAATTTCAGCTATTGTTCTAATAACTATCCAAAAAATTGCACCTATAGTTTTAATTTCTTACTCCAGATTAGTAGGAGGAATTGGTGGAGTAAATCAAACCATATTACGAAAACTGATTGCCTTTTCATCTATTAATCATATATCATGAATACTTTTATCAATATCTCTAAGAGAAATATATTGACTTTATTATTTTATTTTTTACTCTTTTATCTCATCTTCAGTTGGTATATTATTTTTTTTTCAGCAAGCATTTCATATTTCTCATTTAAGATCTCCTATGAAAATTTTATGCTTTATCTGTCTTCTTTCATTAGGTGGTTTACCTCCTTTTATTGGATTTCTACCGAAATGGTTAATTATTCAACAATTCTTACCTTTAGCTATTATATTATTTGCAGCTCTTATTACTCTTTATTATTACCTACGAATTATAATTATCATTTCTATTATTTTAACTACTATTTTATTAGCAACTATTGTTATAATATTAGCTTCAATTCTATCTAAAAAAATGATTATTGATCGAGAAAAAAGTTCTCCTTATGAGTGTGGCTTTGATCCCAAAGGATCAGGACGATTACCCTTCTCTCTACGATTTTTCTTAATTGCAGTGATTTTTTTAATTTTTGATGTTGAAATTACACTTTTATTACCCTTAGCTTCAACTATTCACATCACGAGAATTTATTCTTGATTAATTACAGGCACTATTTTTCTAGCAATTTTGTTATTTGGTCTTTACTATGAATGATACCAAGGAGCATTGGATTGAATGTTAAAATATACTTTATCTTTATTTTTATTAATTCAAGCTAGAAATCGATGAGAGGTTGTCCAATTTTTTTTATTTTTTTTAAGGTTTCTTTTTGGTATTTTAAGAAGTCATTATTTTTTAATTTCTAGGCTAGGAAGAATATTAGGATGTGATTTTATTAGTTTTATTTTAATTTTTCTTAGTTTATGAATTATAGGATTAGTTGTAATATCTAGATATAAAATTAAATTTGAGGGAAATCATTCTTCTTTATTTCTAATTGTAAATATTTTATTGTTAATTTTTCTGGTTGTTACTTTTAGATCTATGGATTATTTATTATTTTATATTAGATTTGAAAGGTCTTTAATTCCTACTTTAATTTTAATTTTGGGATGAGGCTACCAGCCTGAGCGTGTCGAAGCTGGTATTTATATGCTCTTTTACACTTTATTCGCTTCTCTCCCTTTACTTGTTTCATTACTTAGAATTTATAGCTCGGATTTTAGATTAACTTTAAATGTGGTGAGTCAGGTAAATAGATTCGATTTTATTGGTGTAATTTGATATTTTGCTAGGGTATTTGCTTTTATTGTAAAATTACCTATATATTTATTTCATCTTTGGTTACCAAAGGCTCATGTTGAAGCTCCGGTGGCTGGGTCTATAATTCTAGCAGGGGTTTTATTAAAGCTTGGTGGTTATGGATTAATTCGGATTTTACCTTTATTCAGAGGAATAAATAAATTATATTCTGGATTATGAATTAGGGTTGCTATTTTAGGTGGATTTATTGTTAGAATAATATGTTTACGTCAGGTTGATATTAAATCTTTAATTGCTTATTCTTCTGTTGCTCATATAGGATTAGTGTTATGTGGCTTGGTAGTGTTTGGTTGGTGGGGATTAAATGGTGCGGTAGTTGTTATGGTTGGTCATGGATTATGCTCTTCTGGTTTATTTTGTTTAGCAAATATAGTATACGAGCGTATTGGAAGTCGAAGATTACTGATTAGTAAAGGGTTACTTAGTTTTATACCTAGAATAGGGCTTTGATGATTTCTATTAAGGATTGGTAATATGGCAGCTCCACCTACTTTAAATTTATTAGGTGAGGTTAATTTAATTATAAGGGTTGTTAGTTGAAGATCACTTACTATACTAGGAATTTCTTTGTTATCATTTTTTAGTGCTGCTTATACTTTATACATATATTCTTTAAGTCAACATGGTGTTTTTTTTAATTCTGTTTATTCTGTGTGTTCTGGAAAAGTTCGAGAATATTTGATTTTATTTCTTCATTGATTTCCTTTAAATATTCTTATTTTAAAGTCTATTATTATAATTTTTTGCGGATTATGATCTTTTTGTTTATACCGAAAACATTTATTAAATATATTGCTTAGATTAGAATTTATTATACTTGGTATTTTTTGAATAATAAGTTTAAGAATTTGTTTTTTGGGTGGTGAAGTTTTTTTTGTCTTATTTTTTTTAACTTTAGCAGCTTGTGAGGGGGCTTTAGGTTTATCTCTTTTGGTTAGGGTTGTTCGGACTCATGGTAATGATTGCTTTAATAGATTTAGAATATTAGAATGTAGATTAGTATTTTTATGTTTTAGTTCTTTTATTTTACTATCTATTTGATTTTTAAGTAAAGAGATGGTTTATTTCATTGAATGGGAGTTTATTTCAGTTAGTTTAATTTTTGATTGGATATCATTAATATTTAGATTTGTGTTTTTTATTTCTGCTATAGTTTTATTTTATAGGGGCGATTACATATTAGGTGATTTAAATTTTAATCGTTTTATATATTTGGTTTTATGTTTTGTAGCTTCTATAGCTGCGTTAATCATTAGGCCCAATTTAATTAGAATTTTATTGGGTTGGGATGGCTTAGGTTTAGTATCATATGCTTTAGTTATTTATTATTCTAATGAAAAGTCTGCTAATGCTGGCATATTAACTGTTCTATCTAATCGAGTTGGTGATGTTGCTATTTTATTAAGGATTGCTTTAATGTTTAATATAGGGGGCTGAAATTTTTATTTTTACTTAATTGTTTTGGCAGCAATAACTAAAAGTGCTCAAATACCTTTTTCAGCTTGACTTCCAGCTGCTATAGCAGCTCCTACGCCAGTTTCATCTCTTGTTCATTCATCTACATTAGTTACTGCTGGCGTTTATCTTCTTATTCGATTTAGAAGCGCTATTCAGTCTTTTTTATTAATTATTTCTTGTTTAACTATATTTATAGCTGGTTTAGGTGCAAACTTTGAATATGATTTAAAGAAAATTATTGCTTTATCAACTTTAAGACAATTAGGTGTAATAATTAGAATTTTGAGCTTGGGGTTTGCAGATTTAGCTTTCCATTTATTATCTCATGCTTTATTTAAGGCTTTATTATTTATATGTGCTGGGGTTATCATTCATAATGTAAAAGAATATCAAGATATTCGTTGTATGGGGGGTCTTGTTGAATTTATACCTCTTACTAGAATGTGTATAAATTTAGCTAATTTAGCTTTATGCGGTATACCTTTTTTAGCAGGATTTTATTCTAAGGATATAATTTTAGAGGTGGCTTTTATAAGAAAAATTAATTTTATTTCTTTCATTTTATATGCTTTAGCTACTGGACTTACTGTTTGTTATACATTTCGTTTGATTTATTATAGATTAAGTGGTAATTTTAATTTAGGTGGTTTAAGTTTAATTGCAGATAATTCTTTTATTATAACTAGTCCTATACTAGGTCTTAGGATGGGGGCTATTGTAGGGGGTTGTTTTTTATCTTGAATAATTTTCCCAGAGCCTTATATAATTTGTATAAGGTTTGGGTTTAAAACTTTGCCATTATTAGTGAGATTTTCAGGTGGATTTATTGGTTATATATTAAATATTATAAGGGTAAATTTTAATTTATACAAAGGAGTAGTTATTATAGGATCAATATGATTTATGCCTTTTTTATCTACATTTAGTTTAAATTTTAACAGTTTAAAACTAAGACATTTAATTTTAAAAAGAGGAGACGGGGGCTGATCGGAGTTCTATGGTGGTCAAGGAATTTATAGGTTTATTACTAATAACTCTCAATATCTTCAAGTGTTTCAAGATAATAGGGTAAAAATTTTTATAAAAGTTTTTATAATTTGAGCTCTACTCTTTACTCAATTAACACATCCATTGTCTATAGGATTAGCTCTCCTTCTTCAAACTACTCTCATTTGCTCATGTAGAGGAATTATGATACCCTCATTTTGATTTTCTTATATTTTATTTTTAATTTTTCTAGGAGGAATATTAGTTTTATTTATCTATATTACCTCCTTAGCATCAAATGAAGCATTTATCTATAATCAATCAACTATAATATTCACTATTTTTATTGTAATTTATCTTTTATTAGCCCTTTTCGCAGTGGTAAAAATTACAAATATATTTTTCGGACCACTACGACTCTCA
NC_012217.1_Macrobrachium_lanchesteri            ATAACAAACTTATTCTCAAGATTTGACCCAATCTCAAGAGTTAACCAATTATCTTTAAACTGAATCTCAACACCTCTAGGCCTTCTATTTATTCCCTATTTATTCTGAGCTATGCCTTCACGTTCTTCTTTAATATGGTCATCATTACATAAAGAATTCAAAACTTTATTAGGAGGAGGAACCATCGTATTTGTATCTTTATTTACATTTATTGTATTTAACAACTTCTTAGGACTTATACCTTATGTATTCACTAGAACAAGTCATATATCAATAACATTGTCTTTAGCACTTCCCTTGTGGATGGCATTCATATTATTTGGGTGAATTAACCGAACACAACACATATTTGCCCATCTTGTTCCAGCTGGAACGCCAGGCCCACTCACACCAATCATAGTATTAATTGAAACTATTAGAAACGTAATTCGCCCAGGAACTCTTGCCATTCGACTAGCTGCCAACATAATTGCGGGGCACCTCCTCCTAACACTTATAGGAAATACTGGACCTCATTTAAACACAGCAGTTTCTATACTAGTATTAGCTCAAATCCTTCTTCTCATTTTAGAAACAGCTGTTGCTGTAATCCAATCTTACGTATTTGCAGCTCTAAGAACTTTATATGCTAGAGAGGTAATAGCCCCCTTATTATGATTAAATCTTTACATATTTTTCACAACTATGTTAGCCCTAATTATTATCTCAAGATATTTCTTATATTTTATCTTCGGAGCATGAGCAGGTATAACATCATTAAGATTATTAATTCGGGCCGAACTAGATATAGCATTCCCACGTATAAATAACATAAGATTCTGGCTACTACCGCCCTCTCTAACACTTCTCCTATCCAGAAGAGGAGTTGGCACAGGATGAACAGTCTATCCACCCTTAGCAGCTGGCACCGCCCACGCCGGAGCTTCAGTAGACTTAGGTATTTTTGCAGGTGTTTCTTCAATTTTAGGAGCCGTTAATTTTATCACTACAGTAATTAACATACGAGCCCCAGGAATAACTATAGACCGATTACCCCTATTTGTGTGATCAGTTTTTTTAACTGCTATTCTTCTTCTTCTCTCATTACCAGGGGCTATTACTATACTTTTAACAGACCGAAACTTAAACACATCTTTTTTTGACGCAGGAGGAGGAGACCCCATTCTTTATCAACATTTATTTTGGTTCTTTGGCCACCCCGAAGTATATATTTTAATTCTACCCGCCTTCGGTATCTCCCATATTGTGGGACAAGAATCAGGGAAAAAAGAATTTGTGGTATGAGCCCACCACATATTTACCGTTGGGATAGATGTTGACACATTCACCTCTGCTACAATAATTATTGCTGTACCAACAGGAATTAAAATTTTCGCTAACTCATCTATTGATATTATCCTTCACGATACATATTATGTAGTAGCCCACTTTCACTATGTACTATCAATAGGAGCAGTATTTGGTATTTTTGCAGGAATTGCTCATTGATTCCCCCTTTTCACAGGATTATCTCTACACCCTAAATGATTAAAAATCCATTTCACAACAATATTCATTGGAGTTAATCTCACCTTCTTCCCCCAACACTTCCTAGGTCTAAACTATTCAGATTATCCAGACGCCTACACAACATGAAATGTAATTTCTTCTATTGGATCTTCAATCTCCTTAATCGCAGTATTAGGATTTATTGTAGTAGTATGAGAAGCTATGGCAACATGGAAAGCCCTCAACCTTCAAGACGCAGCATCCCCACTCATAGAACAATTAATTTTTTTTCATGACCACGCAATATTAGTTCTTATTCTAATTACCACTTTAGTAGGATTTATATTATCTTCCTTATTTTTCAACTCATTTACAAACCGAATTCTCCTAGAACACCAAACCATCGAAACAATTTGAACAATCCTACCAGCAATTATTTTAATCTTTATCGCCCTACCATCACTACGTCTTCTTTATTTATTAGACGAAGTAAATAACCCTAGAGTGACATTAAAAGCTATTGGGCGACAATGGTATTGAAGATATGAATACTCAGATTTTACACAAATTAGATTTGACTCATATATAATATCAAGACAGGATATCTCAGAAAGAGACTTCCGACTCCTAGAAGTAGATAACCGAACGATCTTACCGATAAATACCCAAATTCGAGCCCTAATTAGAGCTGGAGATGTCATTCACTCATGGACAATTCCAGCTTTAGGAGTAAAAGCAGACGCAGTCCCAGGCCGGCTAAACCAAATCAGATTTCAAATCAACCGTCCAGGATTATTCTATGGACAATGCTCAGAAATCTGCGGGGCCAACCACAGATTTATACCCATTGTTGTAGAGAGAACTTCAATTAAATCCTTCTTAAATTGAATTTCTCACCATGCCTATCACTTAGTAGACGTTAGACCATGACCCCTTACTGGATCCATTAGAGCTATAATACTCACAACAGGACTTGTAAAATGATTTCACCAATTCACTATAGACCTACTTACATTAGGGCTCATCGCAACATTATTAACAATAATCCAATGATGACGAGACATTACCCGAGAAGGAACTTATCAAGGACTTCATACATCTAAAGTAGTTAATGGACTCCGCTGGGGAATAATTCTATTTATTGCCTCAGAAGTTCTATTCTTTTTTTCATTTTTCTGAGCATTCTTTCATAGAAGACTATCACCTACAGTAGAACTAGGAACATGCTGACCACCAGCAGGAATTAACACTTTCAACCCATTTCAAATCCCCCTTTTAAACACAGCAATTTTACTAGCTTCAGGGGCTACTGTAACCTGAGCTCATCACGCTCTTCTTGCCTCAAACCACACCCAAGCCCTTCAAAGATTAGCACTTACAGTTACCCTAGGAATCTACTTCACAGCCCTTCAAGCCATAGAATACTACGAAGCCCCTTTCACAATTGCAGACTCTGTATACGGTTCGACATTTTTTGTTGCTACAGGGTTCCACGGGCTTCATGTAATCATCGGATCATGCTTTCTTCTTATCTCTCTATACCGAATATATATATGCCATTTCTCCTCTGCCCATCATTTTGGCTTTGAAGCAGCCGCCTGATATTGACATTTTGTAGATGTAGTATGACTATTCCTATATATCTCAATCTACTGATGAGGGATGACGACACCTATACGTAAATCACACCCTTTATTTAAAATCGCCAACGGAGCATTAGTAGATCTACCTACCCCAGCCAACATTTCCATTTTATGAAATTTTGGATCCTTGTTAGGTATGTGCCTAGTAGTCCAAATTGCAACAGGGTTATTTTTAGCCATACATTACACAGCAAACGTAGATTTAGCATTTTCTAGAGTAGCTCATATTTGTCGAGATGTAAACTACGGTTGACTTCTCCGAACGGTACACGCCAATGGAGCTTCATTTTTTTTTATTTGCTTATACAGACACATTGGACGAGGAATATATTACGGCTCATTTCTCTACATACACACCTGATCAATCGGAGTAATTATTTTATTTTTAACCATAGCAACAGCTTTTTTAGGGTATGTTCTCCCCTGGGGACAAATATTTTGAGGAGCTACTGTAATTACTAACCTTATATCTGCAATTCCATTTGTAGGAACAGACCTAGTCCAATGAATTTGAGGCGGATTCGCAGTAAGTAACGCAACACTAACACGGTTTTTCACCTTCCATTTTTTATTCCCCTTTATCATTGCAGCTGCCACTATAGTGCACATCTTATTTTTACACCAAACAGGCTCTAATAATCCCCTAGGAATCTCTAGACAATTAGAAAAAATCCCCTTCCACCCTTACTTTTCATTTAAAGATATTGTAGGATTTGTAGTCACATTAGCTGCACTAATCATTCTTACACTTCTAGATCCATACCTTTTAGGAGACCCAGATAATTTTATTCCTGCAAATCCCCTAGTTACCCCAGCTCATATTCAACCAGAATGATATTTTTTATTTGCTTATGCAATTCTTCGGTCAATCCCTAATAAATTAGGAGGAGTTATTGCCTTAGTAATATCAGTAGCTATTTTATTCATCTTACCATTTACCCATAAAAACAAATTCCGGAGATTAGCTTTTTACCCAATTAGACAAATTTTATTTTGATCAATAATTAGAATTGTAATTTTATTAACATGAATTGGGGCACGACCAGTAGAAGACCCTTATATTCTCACAGGTCAAATCTTGACAATCTTATACTTCTCATTCTTTATTATTAACCCACTAGCTATAATAATATGAGATAAATTAATATTAGTGATTTTAGTTTTAGTATCTGTTGCTTTTTTTACATTATTAGAGCGTAAAGTTTTAGGATATATTCAAATTCGTAAGGGCCCTAATAAAGTAGGTTACGCTGGGCTGTTGCAACCTTTTGCTGATGCTGTTAAGTTGTTCACTAAAGAGCAAACATTCCCTACTATAAGTAATTTTATTCCTTATTATTTATCCCCTGTATTTAGTTTATTTATTGCTCTGATTTGTTGGTGTTTAATGCCTTACGAGTTAGGTTTATTTTCTTTTGAGTTTGGTATTTTGTTTTTTTTGTGTTGTACGAGAGCGAGAGTATATTCTACTATAGGAGCAGGTTGGTCTTCTAATTCTAAATATTCTCTTTTAGGTTGTCTTCGTGCTGTTGCTCAGACTATTTCTTATGAGGTGAGTCTTGCTTTGATTTTATTAAGCATATTATTCTTGGTGGGTGGCTTTAATTTAAGATTATTTAGAAGGTATCAACGTTATTGTTGATTTTTAATTTTAGGCTTTCCTTTAGCTTTACTATGGTTTGCTTCTTGTTTAGCTGAGAGTAATCGAACTCCTTTTGATTTTGCGGAGGGTGAGTCTGAGTTAGTATCAGGATTTAATACTGAGTATAGGGGGGGCGGATTTGCTTTGATTTTTATAGCTGAATATGCTAGAATTTTGTTTTTGAGGGCTTTGTTTTCTATTATTTTTTTAGGAAGTGAACTTGTTTCCTTTATATTTTATATTAAAGTTATATTTATTGGATTTTGCTTTGTGTGGGTACGGGGAACACTACCTCGATTCCGTTATGATAAGTTAATATATCTTGCTTGGAAAGGGTTTCTTCCTGTGGCTTTGAATTACTGTATTTTTTTTATAGGGTTAAAATCCTCATCTTCTTGGTTCATCAGGTGAGTGGGACTTGAACTAAATTTACTTTCTTTCATTCCCCTAATCTTTTCAAAACAAAACACTTTTTCTTCGGAAGCTGCACTAAAATATTTTTTAATTCAAGCCATAGGCTCGGCAGTTCTTCTAGCAAGAGCCTCTACTCTATTAATTATTTTATGTGCACTTTTACTTAAAATAGGGGCTGCTCCTCTCCACTTCTGATTACCTCCAATTATACAAGGCATTTCATGACCACAATGTATTATTTTAATAACAATTCAGAAAATTGCACCTATAGCAATAATCACATACTCTGCAATTCTAGGCGGAATTGGTGGGCTTAATCAAACACTTCTCCGCAAAATCATAGCTTACTCATCCATCAGACATATAGGATGGATGCTAGCTGCTATTTCCTTAAACACCTCTATCTGAGCTAACTACCTTTTAATTTATAGTATTATTTCTGCTTCATTAGCCATCATAATAAATCAAAATCAAATCTATCACATCAAACAACTTTCTCAAATAAGTAAAATTAGAGTTTTCTTAAGTCTATTTTCCTTAGGAGGCTTACCTCCATTTTTAGGATTTTTACCTAAATTAAGAGTCATTAAAGAAATTCTTTGAGTCAGATTTCTAACAATAAGAGCTCTAATCACCTTGTTCTTTTATACACGAATGCTAATAGCAATTACCCTAATCATCATTATTCTCATTATTTCAACAGCAGTTATACTCATCTCTACCCTTCTAGCAAAAAAAACTATTGCTGATCGGGAAAAAAGATCACCATTCGAGTGTGGGTTTGACCCCAAAGGATCTGCTCGATTACCCTTCTCTCTACGATTTTTTTTAATTGCTATTATTTTTTTAATTTTCGACGTAGAAATCACCCTCTTATTACCCCTAACTACTATTATTACTCTCTCAAATGTGAAAACATGAACCATAACAGGCTTATTTTTTCTGTTTATTCTACTCTTAGGGCTCTACCACGAATGAACACAAGGAGCCTTAGAATGAATGTTAAAGTTTATTTTAATAGTTTTATTGATAACTTTGGTGGTAGATAGGTGGATTACCGTGCAGGTGTCTTTATTTTTAGCTAGTTTTATATTCGGAGTCTATTCGCTTAATGGGTTTTCTTTTTCTTGCTTGGGCTTAGGTTTTGGAATAGATTATATTGCTTATATTTTAATTTTATTGAGTTTCTGAATTATAGCACTTGTGGTTGGTAGGAGGCAGAAGATTGAAAATTTTAAGGATTTTGATAAGATATTTTTATTAGTTAATGTGTTTTTATTGTTGAGTTTAGTATTGACTTTTTCTTGTCTTGATTACTTAATATTTTATATCTGTTTTGAGAGTTCTTTAATTCCCACAATAATTTTAATTTTAGGCTGAGGGTATCAGCCTGAGCGATTACAGGCAGGTGTATATATATTATTTTACACTTTATTTGGGTCTTTACCTCTACTGATTTCTATTTTGAGCTTGTATAGCACGGGGGGTTCAGTGACTTTTGGTTTGTCTTTTGTCCCTAATTGTAGTGTTAGTTTATTTGGTGTGTGATATGTTTGTAGAGTCATGGCTTTTATTGTTAAGCTTCCAGTTTATTTAGTTCATTTATGGCTACCTAAGGCGCACGTGGAGGCCCCAGTGGCAGGGTCTATAATTTTAGCTGGTGTTTTATTGAAGTTAGGTGGTTATGGTTTAGTTCGTGTTTGTCCTCTTTTCATTCACTCAGCTGTAGATTTTAGGTGGCTGTGGGTTTCAGTAGGCTTGCTAGGGGGGATTTTTGTGAGTTTTATATGTTTACGTCAAACTGATATTAAAGCTTTGATTGCTTACTCTTCTGTTGCTCATATAGGCTTGGTGTTATGTGGTCTTAGTGTTTTTAGTTGATGGGGGTTGTCTGGCGCTGTTTCTGTGATAGTAGGTCATGGTCTTTGTTCTTCCGGGTTGTTTTGTTTGGCTAACATGGTGTATGAGCGCCTAGGAAGACGGAGTTTATTTATTAGAAAGGGTCTTCTTAGTTTTATACCTACTATAGGTTTATGGTGGTTTTTACTAAGAGCTGGTAATATAGCAGCTCCTCCTACAGTCAATTTGTTAGGTGAAATTAGGCTTATTTTAAGAGTAGTTTCTTGGGTAGTTTTAACAATACTTCCAGTCGCTCTTCTTTCTTTTTTAAGAGCTGCTTATAGGCTTTATATGTTTTCCCTAAGTCAGCACGGTAAATATTTTAGGGCTTTGTTTTCTTGCTGTTCTGGTAAGGTTCGAGAATATTTGGTTTTAATGCTTCATTGACTTCCTTTAAATATTTTAGTGTTGAAGCCTTTATTTTGTTTATGTTGTGGTTTATTGGCTTTTGTGGGTAAACGAAAGCATTTATTAAATGTGTTGTTAAGTTTAGAGTTTATTATAGTGAATATTTTTTGGTTTATGGTTCAAGCTTTCGGTTATTTAGGGGGAGATTTATATTTCGTTTTATTTTTTCTTACTCTTGCCGCTTGCGAAGGAGCTTTGGCCTTAGCTCTTCTTGTTTCTATTGTGCGTAGTCATGGTAGAGACAATTTTAGAAGGTTTAATGTTTTAAGATGTAGTATGGTATTTTTATTGATTACATCTGTTGTCAGATTATCTTTAAATTTACTCTTCTCCAGCTGCTCCTATTTTTTAGATTGAGAGTTGGTTAGAATAGCTTTAATTATTGATTGAATGTCAATAATATTTTCTTTTGTTTGTTTTATTTCTTCTATGGTTTTGTTTTATAGGGGTGGTTATATGTCTGGAGATTATAATATTGGGCGTTTTATATATTTAGTCTTAGGGTTTGTTCTTTCTATGCTTTTGTTAATTATTAGCCCTAATATAATTAGTATTTTATTAGGTTGAGATGGTCTTGGTTTAGTGTCTTATGCTTTAGTTATTTATTACCAAAATGAAAAGTCTGCTGGAGCTGGGATGTTGACTGCTCTATCGAATCGAGTTGGTGATGTAGCAATTTTACTTAGTATTTCTTTAATGTTAAGTTTGGGGGGTTGAAATTTTTCTTTTTATTTGGTTGTATTGGCTGCAATAACTAAAAGAGCTCAAATTCCATTTTCTGCTTGGCTTCCTGCTGCTATAGCGGCTCCAACTCCTGTTTCTGCTTTAGTGCATTCTTCAACATTGGTTACTGCTGGGGTTTACCTTTTGATTCGGTTTAGCCCAAGACTTAGCACTTTATTGCTTTTATTAGGGTGCTTGACTATGTTTATAGCGGGGTTGGGGGCTAATTTTGAGACGGATTTAAAAAAAATTATTGCTCTCTCCACTCTAAGTCAGTTAGGTGTAATAGTTACTATTTTAAGATTAGGTTGGGCTACTTTGGCTTTCCACCTTTTAACTCATGCTTTGTTTAAAGCTCTTTTATTTATATGTGCTGGGTCTATTATTCATAGAGTTGGTGATTATCAGGATATCCGGATGATAGGGGGTTTAGTTAATTTTATACCTATTAGAGTGGTGTGTATCAATTTAGCTAATCTGGCTCTTTGTGGGTTTCCATTTTTAGCGGGCTTTTACTCTAAGGACTTGATTTTAGAGGTAGCTTTCTTAAGTCCTTTAAATGAAGTTTGTTTTTGATTGTTAGTTTTGGCTACTGGTCTTACTGTTTGTTACAGATTTCGTTTGGTTTATTACAGTCTTAGTGGGGATTATAATTTAGGTTCTGTTTTTTCAGTGAGAGATTCTGATGTTTTGATAACTTGGCCTATACTTGGATTGAGAATAGGAGCTGTGGTTGGTGGGGCCGTTGTTTCTTGGCTTGTTTTTCCCGCTCCTATTATGATTTGTTTAACTTTTCCTGTAAAATTACTTGCTTTAGGTGTTAGATTGATTGGTGGGTTTATTGGGTATATATTAAATTTAATGGCAGAAAATTATAATCTTTACTCGGCAGTAGTATTTTCTGGCTCTATATGATTTATACCTTTGCTTTCTACTATTGGTGTTAGGCGAAAGGTTTTAGGTGGAGGTTCTGTTTATTCTCAAGTAGGAGATGGAGGTTGATCTGAATATTACGGTGGACAAGGAATTCACAGGACATTAATAAGGGCTTCTGGTCATCTTCAATCTATCCAGGAAAATAGAATTAAAATTTATTTAGTGATTTTACTGGTTTGATCAATTTGCTTCACCCGGATAACCCATCCATTAGCCATAGGGCTAACATTAATTCTCCAAACTATTTTAATTTGTGTATCTGCAGGACTTTTATCTAAATTTATATGATTTTCCTATATTTTATTTTTAATTTTTCTAGGAGCCACTTTAGTGTTATTTATCTATGTGGCCTCCCTCGCCTCAAATGAAACATTTATATATAACCCCACCACAGCAACATTAACAAGGCTAATTATCATATACCTCCTCCTAACTCTTATTGTAGTAGTTAAACTTAGATCAACTTTTTATGGCCCCCTTCGAACATCC
NC_027603.1_Paratya_australiensis                ATAAGAAACTTATTTGCCAGATTTGACCCTACTTCAAGAGTTATAAATTTATCTCTTAACTGATTATCTACCTTATTAGGTTTAGTATTTATTCCTTACGGACTATGAGCTATACCGTCTCGCTGAATTGTTTTGTGAAAAACTTTACATAAAGAATTCAAAGTTTTACTTGGCAACGGAAGAATTTTGTTTGTTAGGTTATTCAGACTGATTGTATTCAATAATTTTTTAGGTCTTTTACCGTACGTATTTACAAGAACAAGTCATTTAGCAATAACTCTTACGTTAGCTCTACCACTTTGAGTGTCATTCATAATTTTCGGGTGGGTTAACCATACACAACATATATTTGCCCACTTAGTCCCACTAGGAACTCCTGGAGTTTTAATACCGTTTATAGTACTAATTGAAACGGTTAGAAATGTAATCCGACCTGGAACTCTAGCAGTTCGATTAGCTGCTAATATAATTGCAGGACATCTTCTTTTAACTTTATTAGGAAACACAGGACCTTCTCTATCCTCCCTACTTAGAATTTTAATTTTTTCACAAATTCTCCTTCTTCTTCTAGAATCAGCCGTTGCTGTAATTCAGTCTTATGTATTTGCTGTACTCAGAAGTTTATACGCTAGAGAAGTTATAGCTCCTCTCCTTTGATTAAATTTATTTATTTTTTTTTCCATTAGATTTATATTTTTTTTAATTTTAAATTATTTTTTATACTTTATATTAGGAGCTTGAGCTGGAATAACAGCTCTAAGACTTTTAATTCGAGCTGAATTAGATATAGCTTTCCCACGGATAAACAACATAAGATTCTGACTTCTACCCCCATCCCTAACATTACTTCTTTCTAGAAGAGGTGTAGGTACAGGATGAACAGTTTACCCACCACTAGCCGGAGGTATTGCCCACGCCGGGGCGTCAGTAGATTTAGGTATTTTTGCTGGGGTTTCTTCGATTCTAGGGGCGGCCAACTTTTTATCAACAGTAATTAATATACGAACCACTGGTATATTAAGAGACCGTATACCTTTATTTGTATGGTCAGTCTTTTTAACTGCTGTGTTGCTTCTACTATCACTACCAGGTGCTATTACTATACTTCTTACAGACCGTAATTTAAATACTTCATTTTTCGACGCTGGTGGTGGAGATCCAATTCTATACCAACACCTATTTTGATTTTTCGGACACCCAGAAGTCTATATTCTTATTCTACCAGCCTTCGGTATTTCTCATATTATTAGGCAAGAATCTAGAAAAAAAGAATTCGTAGTCTGAGCACACCATATATTTACAGTAGGAATAGACGTTGATACTTTTACATCAGCTACTATAATTATTGCAGTACCTACGGGAATTAAAATTTTCGCAAACTCTTCTATTGATATTATTCTTCATGATACTTATTATGTAGTAGCACACTTCCACTACGTCCTATCCATAGGAGCTGTATTCGGAATCTTTGCAGGAATTGCTCACTGATTCCCGCTTTTCACAGGACTTTCTATGCTTCCTAAATGATTAAAAATTCATTTTGTTACTATATTTGTAGGAGTCAATATTACATTTTTCCCACAACATTTCCTTGGGCTTAATTATTCAGACTACCCCGATGCCTACACGACATGAAATATGGTTTCATCTATCGGGTCTACTATTTCCCTTATCGCGGTCCTAGGATTTGTAATTGTAGTGTGAGAAGCTATGGCAAGATGATCAAGATTAAGATTTCAAGATAGAGCTTCCCCCCTTATAGAACAATTAATTTTCTTTCATGACCACGCTATACTAGTTCTTATTCTCATTACAACTCTTGTTGGTTACATAATAGCCTCGTTATTTTTTAATAAATTAACTAATCGGTTCCTAATAGAAGGTCAAACAATCGAAATTATCTGGACAGTCCTACCGGCTTTAATTTTAATTTTTATTGCTCTTCCTTCACTTCGCTTACTATACTTGTTAGATGAAGTAGATAAACCTAGAGTAACCTTAAAAGCTATTGGCCACCAATGATATTGAAGGTATGAATACTCTGATTTCCTCCAAGTAAGATTCGACTCTTATATAATTCCGTCTAATGAACTCAGTGACAACGGATTTCGGTTACTAGATGTGGATAATCGAACAATTCTACCTATAAATACACAAGTACGGCTACTAGTTTCAGCTGCTGACGTAATCCACTCTTGAACTATCCCAGCCCTAGGAGTTAAAGCCGATGCAATTCCAGGCCGACTTAACCAACTTAGCTTTACAATTAATCGGCCAGGCTTATTCTATGGTCAATGCTCAGAAATCTGCGGTGCTAACCACAGATTTATACCAATTGTAATTGAAAGAACTTCAACCGACGTTTTTCTAGACTGAATCTCAAACCACACATACCATTTAGTTGATATAAGTCCTTGACCTCTTACTGGCTCTATTAGAGCTATAATAATCACTACAGGACTTGTTAAATGATTTCATCAATTTAATATAGACTTATTACTTATAGGTCTTTTAGCAACAATTTTAACTATAATTCAATGATGACGAGATATTACACGAGAAGGAACTTACCAAGGCCTTCACACTAGACGGGTAGTAATTGGGCTTCAATGAGGTATAATTCTATTTATTACATCTGAAGTCTTATTTTTTTTCTCCTTTTTTTGAGCTTTCTTTCACAGTAGACTCTCACCTACAGTCGAATTAGGAAGCTGCTGACCTCCAGTAGGGATTCAATCTTTTAACCCATTCCAAATTCCTCTATTAAATACAGCTATTTTATTGGCCAGAGGGGCAACTGTAACTTGATCACATCACTCTTTAATAGAATCTAACCATTCACAAAGACTTCAAAGCTTAGCGCTAACTGTTTTCCTAGGTGTATATTTTACAGCCCTTCAAGCTTTAGAGTACTATGAAGCTCCGTTCACAATCGCTGACTCAGTTTATGGCTCAACTTTCTTTGTAGCTACAGGGTTTCATGGTCTTCATGTAATCATTGGCTCTTCTTTCTTACTAGTCTGCTTGTACCGAATATATATATGCCACTTCTCAGCAAACCACCATTTTGGCTTTGAAGCAGCAGCTTGGTACTGACACTTTGTAGATGTAGTATGACTTTTCTTATATATCTCTATTTACTGATGAGGAATGACAAGACCTATACGAAAAACTCACCCATTATTTAAAATTGCAAACGGAGCTCTAATTGACCTCCCTACGCCTGCTAATATTTCAATTTTATGAAATTTCGGCTCTCTTTTAGGGCTTTGTCTAATTGTTCAAATTGCCACAGGATTATTTTTAGCTATGCACTATACAGCCCACATTGACTTAGCTTTCTCTAGTGTAGCCCATATTTGTCGAGACGTAAATTTCGGGTGGCTATTACGAACATTACACGCTAACGGAGCTTCTTTTTTTTTTATTTGTTTGTATATGCATATCGGACGAGGTATTTACTATGGGTCATTTATATTTATACATACTTGAATAGTAGGCGTTGTAATTTTATTTCTTACTATAGCGACAGCTTTCCTTGGTTATGTATTACCATGGGGGCAAATGTTTTGAGGAGCTACAGTTATTACTAATTTATTTTCAGCAATTCCTTATATTGGAACAGATTTAGTTCAATGAATTTGAGGTGGATTCGCTGTCGACAACGCCACACTAACTCGTTTCTTTACATTCCATTTCTTATTTCCGTTTGCTGTTGCAGCAGCGACTATAGTCCATATTCTATTCTTACACCAAACAGGTTCAAATAATCCACTAGGGGTTTCTTCGCAAGTAGATAAAATTCCTTTCCACCCTTACTTTTCCTTTAAAGACATCGTAGGTTTTATCGTGATACTCATAGCTCTAGTAATAATTACACTTTTAGATCCGTACCTCTTAGGAGACCCAGACAATTTTATTCCGGCTAACCCGCTTGTTACTCCAGCCCACATTCAACCAGAATGATATTTTTTATTTGCCTATGCCATTCTCCGATCAATCCCTAATAAATTAGGAGGAGTAATCGCTTTAGCGATATCGGTAGCTATCTTATTTATTTTACCATTTACACATAAAGCTAAATTTCGAAGGCTAACGTTTTACCCATTAAATCAAATTTTATTTTGATTTATAGTAGCTACAGTAGTTCTTTTAACTTGAATCGGGGCTCGACCTGTTGAAGATCCTTATGTATTAACTGGACAAATTTTAACTGTTGTGTATTTCTTATACTATGTTGTAAACCCGCTCATATTATTACTTTGAGATAAATTTTTATTAGTAATTTTTGTGTTGGTTGCGGTAGCTTTTGTTACTTTACTAGAGCGTAAGATTTTAGGTTATATTCAAATTCGTAAGGGACCAAATAAAGTTGGTTACGCAGGGATCCTTCAACCGTTTGCTGATGCTGTGAAGCTGTTTACGAAGGAACAAACTTTTCCTACTTTATCTAATTTTGTCCCTTATTATTTATCGCCGGTCTTTAGATTATTTGTAGCTTTATTAGTTTGAGCAGTAATACCTTACGAGATAGGTTTAGTAAGGTTTAAAATAAGGATCTTATTTTTTTTATGCTGTACTAGGTTGGGAGTATACACAACAATGGGGGCTGGTTGAGCTTCTAATTCTAAGTATTCATTGTTAGGTTGTTTACGGGCTGTAGCTCAAACTATTTCTTACGAGGTAAGGCTAGCTTTAATTTTATTAAGATTTTTGCTATTAATTGGTGGAGTCGACCTTTCTTTTTTTTCTTTATATCAACGTTATATTAGGTTTATTATTTTAACTTTACCTTTAGCTCTTATTTGATTTGCTTCTTGTTTAGCTGAAACTAACCGAACTCCTTTTGATTTTGCAGAAGGTGAGTCTGAGTTAGTATCTGGTTTTAATACTGAGTACAGAGCAGGAGGATTTGCACTAATTTTTATGGCTGAGTATGCCAGAATTTTATTTATAAGAGTTTTATTTGCTATTATTTTTTTAGGTGGGGCTTTAATAACAATAATATTTTATTTTAAAGCTATATTCATTAGATTTTGTTTTGTTTGGGTACGTGGAACTCTTCCTCGGTTTCGTTATGATAAACTTATGTATTTAGCTTGGAAAAGGTTTCTTCCTGTAGCTCTTAATTACTTGTTATTTTATTTTGGTCTTAAATCTTCTTCTTCTTGGTTCATTGCATGAATAGGATTAGAATTAAATCTCTTATCATTCATCCCTCTCCTTTCATCAACAGAAAATCGTTATTCTTCGGAATCTACATTAAAATACTTTCTTATCCAAGCTTTAGGTTCTTCTGTTATTTTAGCAAGTGCTCCATGTAGGCTTGTTATTTTGGTTGCCCTTTTACTTAAAGTAGGAGCAGCACCTCTTCACTACTGATTCCCGCCAGTAATACAAGGAGTTTCATGGCCTCAAGGAATTACTTTAATAACAATCCAAAAAATCGCCCCTATCACTATAATAAGATTTTCTGGGGTGGTAGGAGCTTTAGGGGGGTTAAATCAAACTTTTACTCGTAAAATTATTTCTTACTCTTCTATCAACCACATGGGCTGAATACTGGCAGCAATACTATTTAATGAACAAATATGAACAATCTATTTTATTTCCTATGCTGTAGTAGCTTCTTCTGTAGTTTTTATCCTCCACTCAAACCAAATTTTTCATTTCAACCAATTATCAAAACCGCTAAAACTAAATTTATTTTTATCCCTTTTAAGGATAGGAGGAATGCCCCCTCTTTTAGGGTTTTTACCAAAATGAATAGTAATACAAGAAATTTTATGACTATCTGCTCTTCTCTTCAGAGCACTCCTAACATTGTTTTACTACTTACGTATTTTATTAATAACTTTATTTACAACTACAATTTTAATTATTAGTACAGCAGTAATATTAATTTCTTCGATTCTAGCAAAAAAAACTATTTTAGACCGAGAAAAAAATTCTCCTTTTGAATGTGGGTTTGATCCCAAAGGGTCAGCCCGTCTTCCGTTTTCACTTCGATTTTTCTTAATTGCAGTAATTTTTTTGATTTTCGATGTAGAAATTACTCTTCTTTTACCTCTAGCCCCTATTATAAGATTTACTAATATTAAAAGCTGAGTTTTTGTTGGAGGATTTTTTATTTTAATTCTTCTTTTAGGCCTCTACCATGAATGAAATCAAGGAGCGTTAGAGTGGATGTTAAAGTTTATCTTTTTTACTTTATTGATAAGGTTTTGCTCAACAAGTTGAGTTTCTGTGCAAAGTTTGTTATTTTTAGGTAGCTTAATTTTTGGGGTCACTATAAGAGGTGGGTTCAGCGTTAACTGCCTCGGAACTCAGCTAGGTATTGATTCAGTTAGTTATATTTTAATCTTATTAAGGTTTTGAATTACTGCTTTAGTTGTAAAAGGTAGCCAAGGTGTTAATAAGAGTGGAAATTTTTCAGGTTTATTCTTGTGTATAAATATATTTTTATTGGTAAGTTTGGTTTTAACTTTTTCCTGTACGGATTATTTATTATTTTATATTTGCTTTGAAAGGTCTCTTATTCCTACTCTAATTCTTATTTTAGGTTGAGGCTACCAGCCGGAGCGTATTCAAGCTGGGGTTTATATGTTGTTTTACACTCTTTTTGGGTCTCTTCCATTGTTAGTATCTATTTTTAGAGTTTATAGCATAGGAGGAACTTTGACATTTTATCTTCACCCAGAAGTAAATAGGTTAAGATTTGTAAATTTTATTTGATATTTTTGTACAGTATTTGCATTTGTTGTTAAACTTCCTATATTTATAGTTCATTTATGACTACCTAAAGCTCATGTAGAAGCCCCTGTTGCTGGTTCTATAATTTTAGCTGGGGTTTTACTAAAATTGGGAGGCTACGGTTTGGTTCGAGTTATACCTATGTTCACAATGATTAGAAAAGAATTTTCTTGGCTTTGAGTTAGATTCGGGCTTATAGGTGGTTTTATTGTAAGTGTTATATGTTTATTACAGACTGATATAAAAGCTCTTATTGCTTATTCTTCTGTAGCTCATATAGGGATAGTATTATGCGGGCTTATATTGTTTAGATGATGAGGAGTAGCAGGAGCTGTTGTAGTAATAGTAGGTCACGGATTATGTTCATCTGGTTTGTTTTGTATAGCGAATATAGTTTATGAGCGCTTAGGGAGGCGAAGCCTTATAATTAATAAAGGTTTAATAAATTTTATACCTAGAATAGCTCTATGATGGTTTTTATTAAGAGCAGGTAACATGGCAGCGCCCCCAACTTTAAATCTTTTAGGAGAGATTAGTTTAATTGTTAGAATTTTATCTTGGTGTAAAATTGGGGCTATTGGTGTAGGACTTTTGTCTTTTTTTAGTGCTGCCTATACTTTGTATATATTTTCTATAACTCAGCACGGAAAGTTTTTTAGTTCTGTTTTTTCATGTTGTTCTGGCCAGACTCGAGAATACCTCGTTTTAATGCTTCATTGACTTCCTTTAAATGTTATAATTTTAAAACCAGTATTCATACTATTGTGTGGCCTTTTATCTTTTGTTGGTAGTCGTAAGCATTTATTAAGAACTCTCTTGAGGTTAGAATATATTATGTTAAGAATTTTTTGATTCATAAGTTTTGTGATTGCAACTTTAGGAGGGGAAGGTTATTTTCTACTTTTTTTTCTCACTTTAGCTGCTTGTGAGGGGGCGTTAGGGCTTGCTTTGTTGGTTTCTGTTGTACGCACTCATGGTAGTGACAATTTTAGTAGTTTCACAGTTCTTCAATGTAGAATAGTTTTTCTAGTTGTTTTGTCTTCCTCTTCTTTATCTTTGTATATAGTTTTTAAAGATTTTAGTTATTATATTGAGTGAGAGATTATTACTATAACTTTGATTTTGGATTGAATATCTTTGATGTTTTCTTTTGTAAGTTTTATTTCCGCTATGGTGTTATTCTATAGTGGTGGGTATATAGCTGGGGATCCAAATATATCTCGGTTTATATACTTGGTTTTAGGTTTCGTTGCATCAATAGGGTTTTTAATTATTAGTCCAAATATGGTTAGAATTCTTTTAGGCTGGGATGGGTTGGGTCTTGTCTCATACGCCCTGGTAATTTATTACCAGAATGAAAAGTCTATAAATGCTGGAATACTTACTGCTCTTTCAAATCGAATTGGAGACGTTGCTATTTTATTGAGTATTGCTTTAATATTTGATTTAGGTGGGTGAAGTTTTATTTTTTATTTAGTGATTTTGGCTAGTATAACCAAGAGGGCGCAAATTCCGTTTTCAGCATGGTTACCGGCTGCCATAGCAGCCCCTACACCTGTTTCTGCATTAGTACATTCTTCAACTTTAGTAACTGCTGGTGTTTATCTTTTAATTCGATTTAGACCTGCTTTACAAGAAATTTTACTTTTACTCGCTAGGTTGACTATATTTATAGCTGGATTAGGAGCAAATTTTGAAACTGACCTAAAAAAAATTATTGCTTTGTCTACTTTAAGTCAGTTAGGGGTTATAATAAGTATTTTAGCTATAGGATATTATAAGTTAGCTTTTCATTTATTAGCTCACGCTTTATTTAAAGCTTTACTTTTCATGTGTGCTGGGTCTGTTATTCATAGCGTAGGGGGAACCCAGGATATCCGAGCTATAGGAGGTCTTATTCATGTTATGCCTTTAAGTGTTACTAGGATAAATTTGGCAAATTTAGCTTTATGTGGGACACCTTTTTTAGCTGGTTTTTATTCTAAAGATTTAATTCTGGAGGTAGCTTTTTTAAGAACTTCAAATGAACTTTCTTTTTGGTTTTTGGTTTTTGCTACTGGTTTAACTGTTTGTTACACTTTCCGTTTAGTTTATTATAGTGTAAGAGGGGATTACAACTTATTAGCTCTTACAGCTGTAAGAGATGAAGATTGAATAATAACTTCTCCTATACTTTTTTTAGGCGCCGGAGCTATTAGAGGTGGGGCGTTATTGTCTTGACTTATTTTCCCAGCTCCTTGGATGATTTGTCTCCCTTTAAGTTTTAAGACTTTAGCCTTAGTTGTAAGGTTTGTGGGGGGATTTGTAGGATATTCTTTAAATTTAATACAAGAAAATTATTCTTTATATTTAACTGTTGTATTTGCTGGGTCAATATGATTTATACCTTTCTTATCAACTCGAGGGGTTAGAAAATCTATTTTAAAACTAGGCTCTTACTACCAGCAGTTTGGTGATGGAGGTTGATTAGAGTATTATGGAGCTCAAGGAGCTTATTCTAGGTTTATAAAATCTTCTAGTTTTCTTCAGACAGCTCAAGATAATGGTATCAAAATCTATATAATCATATTTATATTTTGATCAATCTTATTTACACAAATTACACACCCACTAGCCATAGGAGTATCTCTTTTAATCCAAACTATTTTAATTGCAGGAATAACCAGCTTCCTATCTAAAACAACTTGGTTTTCTTATATTTTATTTTTGATTTTTTTAGGTGCTATATTAGTATTGTTTATTTATGTAGCATCCCTAGCCCCAAATGAATCTTTTATTTATAATTTATCAGCTATAAGTATAACTATCTTTATTATTTTATACTTACTTCTAACTCTTATTGTAGTTGTAAAAATTACTTATACACATTTTGGCCCACTACGATTAAAT
NC_027601.1_Palaemon_serenus                     ATAGCAAACCTTTTTTCCAGTTTTGACCCCCTCTCAAGGTTTGGTAACCTTTCCCTGAACTGGGCTTCCACTCCCCTAGCAATCATGTACCTTCCCTGAATATTCTGAGCCATGCCTTCTCGAGCGTTCTTGGCCTGAACAGCTCTTCACCAAGAATTAAAAATTCTTTTAGGAGGTGGTACCCTAATCTTTATCTCACTGTTTGGCCTTATTATGTTCAACAATTTTTTAGGTTTAATACCCTATATTTTTACTGGTACAAGACACCTTGTCATGACCCTCTCCTTAGCTCTTCCTCTTTGAGCAGCCTCGATGATCTTCGGCTGACTGAACCACACTAAGCACATATTTGCCCACTTAGTCCCAGCTGGGACGCCGGCCCTACTCACCCCGCTTATAGTCTTAATCGAGACTGTAAGAAATCTTATTCGTCCCGGGACCCTTGCAGTCCGGCTGGCAGCCAACATAATTGCCGGCCACCTCTTATTAACCCTCTTAGGGAACACAGGTTTTCTTCTCGCTGCTCTCTTACCCATCTTATTATTTTCACAGTTTTTGCTCCTAATCTTGGAGTCAGCTGTTGCCATTATCCAGTCTTATGTCTTTGCCGCCCTAAGGACCCTATATACGAGAGAGGTTATAGCCCCGCTGTTATGATTGAACCTTTACATTTTTTTTACAGTTGTTTTTATCTTGATCCTAATCCTGAATTTTTTCTTTGAGTATTTTAATTCGAGCTGAGCTCGGACAACCTGGGACTCTTATTGGGAACGATCAGATTTAGAGAGGAATAGTAGAAAGAGGGGTCGGCACAGGGTGGACTGTTTACCCCCCACTCTCTAGTGGATTAGGTCATGCCGGAGCCTCTGTTGACCTTGGTATTTTCTCTCTCCACTTAGCTGGAGTTTCCAATATGCGAGCACCAGGTATAACAATGGATCGCACAGCAGTTTTTCTAACTGCCATTCTACTTTTACTTTCTTTACCTGTATTAGCTGGTGCCATCACTATGCTCTTGACCGACCGTAATTTAAACACTTCCTTTGACCCCATCCTCTATCAACACTTATTTTGATTCTTTGGCCACCCGGAAGTTTACATTTTAATTCTACCAGCCTTTGGCATAATCTCTCATATTGTAAGGCAGGAAGCAGGCAAGAAAGAGTCTTTCGGCACATTAGGGATGATCTATGCCATAATGGCAATTGGACTCTTAGGGTTTGTAGTCTGAGCACACCACATATTCACTGTAGGGATAGATGTCGACACCCGGTACTTTACTTCAGCCACCATAATTATCGCTGTTCCCACAGGTATTAAAATTTTCAGGTGGCTTGCCACACTCCATGGCACCCAATTCACCTACAGGCCTTCGCTAACAGGAGTTATCTTGGCAAACTCCTCTATTGATATTATTCTGCACGATACTTTTCACTATGTTTTATCGATGGGTGCTGTTTTCGGTATTTTTGCTGGGATCGCTCACTGGTTCCCCCTTTTCACAGGGCTCTCCCTGCGACCATCTTGGTTAAAGATCCACTTTGTTACAATGTTTATTGGGGTAAATCTGACTTTCTTCCCCCAACATTTCTTAGGACTAAATGGCTCAACTATCTCACTTATTGCTGTGCTTGGGTTTGTTATTCTAATTTGAGAGGGCTTCTCAGCCAAGCGACCATTCTCGCTTTTTATGCCCACATCTATCGAGTGATGGCAACCTGAACCGCTTTAAATTTTCAAGATGCAGCTTCTCCCTTAATAGAACAGCTAATCTTCTTCCACGACCACGCCATATTAGTTTTAATCTTGATTACCACCCTGGTGGGATTTATACTTTCTTCGTTGTTCTTTAACTCTCTAACTAACCGATTTCTCTTAGAACACCAAGCTATTGAGACTGCCTGAACTATCCTGCCCGCTTTAATTTTAATCTTTATCGCCCTGCCGTCTCTTCGACTTCTCTATTTGTTAGACGAAGTAAACAACCCTAGTCTTACTTTAAAAGTCGTAGGTCACCAGTGATACTGAAGATACGAGTACTCTGACTTTGCACAGGTAGAGTTTGATTCTTACATACTCCCAGAGGCTGAGATGGAGAGGACTAGCTTCCGACTCCTAGACGTAGATAATCGCACCGTTTTACCTATGAATACCCAAATTCGAGTGTTAATCACTGCTGCTGATGTTATTCACTCTTGAACTGTACCCTCTCTCGGGGTTAAAGTAGACGCTATCCCGGGGCGCCTAAACCAATTAAGGTTTCAGATAAATCGACCAGGTTTATTTTACGGCCAATGTTCAGAAATTTGTGGAGCAAACCACAGGTTTATGCCTATCGTAGTTGAGAGGGCTTCTATTGAGTCTTTCCTCAGCTGGATTTCTTACCATCCCTATCATTTAGTAGATGTAAGACCCTGACCTCTCGCAGGCTCTGTGAGAGCTATGATACTAACTACCGGACTAGTTAAGTGGTTTCACCAGTTCAACCCCGATCTTCTGATTCTGGGCCTGGCCACCACCCTCTTAACCATAATTCAATGGTGGCGTGATGTTGCGCGAGAAGCCACCTACCAAGGCCAGCACACCGCCAAGGTCGTTAATGGCCTCCGCTGAGGGATAATTCTATTTATTACCTCTGAAGTTCTCTTTTTTTTTTCCTTTTTCTGGGCTTTTTTTCACAGGAGATTATCCCCAGCTGTAGAGCTGGGTACGTGTTGACCCCCGGCGGGGATCCAGTCTTTTAATCCCTTCCAGATCCCCCTACTAAACACGGCCATCCTCCTGGCCTCAGGGGCCACGGTTACCTGAACACACCATGCCTTGATCAGATCTAGGTTCTCCCAGGCCACGCAAAGGCTGGCTTTGACTGTATTCCTGGGAGTATATTTTTCAGCTCTTCAAGCCCTTGAATACTATGAGGCTCCTTTCACAATTGCTGACTCTGTCTATGGTGCCACTTTCTTTGTAGCCACGGGGTTCCATGGTCTCCATGTAATCATTGGCTCAGGATTTCTGCTCGTGACTCTGTACCGTCTCTACATATGCCATTTCACCTCCGGACACCACTTCGGGTTCGAGGCAGCCGCCTGGTACTGACATTTCGTAGACGTAGTCTGGCTTTTTCTTTACATCTCTATCTACTGGTGAGGGATGGCAGCCCCAATTCGAAAATCTCACCCCCTTTTTAGGATCGCCAACGGAGCCCTTGTTGACCTTCCCACCCCAGCTAACATTTCTACACTCTGAAATTTTGGCTCTCTCCTCGGCTTATGTCTCATAACTCAGATTGCTACTGGGCTATTCTTGGCCATACACTACACGGCGGACGTAGATCTTGCTTTCTCAAGAGTTGCTCACATCTGCCGAGATGTCAACTACGGCTGGCTCCTCCGCACTGTGCACGCTAACGGAGCTTCTTTCTTTTTTATTTGTTTGTTCAGCCACATCGGCCGTGGGATATATTACGGCTCTTTTCTTTATGCCCATACTTGATCCGTCGGAGTTATTATTTTATTTCTAGTCATAGCAACCGCTTTCCTCGGCTATGTCCTCCCTTGAGGACAGATATTCTGGGGCGCCACAGTTATTACAAACCTGATATCAGCCATCCCGGTGATTGGAACAGACTTAGTCCAGTGACTTTGAGGTGGATTTGCCCTTGGCAACGCTACCCTAACACGATTTTTTACGTTTCACTTCTTGCTTCCTTTTATTATTGCAGCTGCAAGGATAGTACACATTCTTTTCCTCCATCAGACCGGGTCGAACAACCCATTAGGCGTCTCCAGGCAGCTAGAGAAGGTCCCGTTTCACCCATACTTTTCGTTCAAAGATATTGTGGGGTTCGTAGTACTTCTAATAGCCTTAGTTGTCTTAACCCTTCTAACACCCTACCTGCTGGGGGACCCGGATAACTTTATCCCCGCCAACCCTCTTGTCACCCCTGCCCACATTCAGCCAGAGTGGTACTTCCTCTTCGCCTACGCCATTCTACGCTCTATCCCCAACAAGCTTGGAGGGGTAATCGCGCTTGTCATGTCAGTGGCAATCCTATTTATTCTCCCTTTTACTCATAAGGCAAAATTTCGAAGACTCTCTTTCTACCCGCTAAACCAGACCATGTTTTGGTCCCTAGTGGTTGTAGTGCTCTTACTTACCTGAATCGGTGCTCGCCCCGTAGAAGATCCTTACATCTTGACAGGTCAAATCCTCACGGGAGCTTATTTTTCCTTTTATCTTATTAATCCACTTATGCTTCTAATATGAGATAAACTTATACTTTTAATTATAGTTTTGGTGGCGGTAGCTTTCTTTACTCTCTTGGAGCGTAAAATTTTAGGCTACATCCAAATCCGGAAAGGGCCAAATAAGGTGGGATTCATCGGGTTGTTGCAGCCTTTTGCTGATGCTGTAAAGCTGTTTACTAAAGAGCAAACTTTCCCCGTTCTAAGTAATTTTATACCCTACTATTTGTCTCCCATTTTCAGTTTATTTATCGCCCTAGTGGGCTGATCCGTTTTGCCGTACGAGACAGGTCTATTTAGGTTTGAGTTCAGGGTACTCTTTTTCCTGTGTTGTATAAGAGCTGGGGTCTACTCCACCCTGGGGGCTGGCTGGGCGTCTAATTCTAAGTACTCTTTATTGGGTTGTTTACGGGCTGTAGCTCAGACTATTTCTTACGAGGTGAGACTAGCTTTAATTCTGCTTAGGCTATTGCTCTTGATCGGGGGTCTAGATCTGGGTTTGTTTGCAAGGTACCAGCGGTATTCTTGGTTTCTGGTAGTGGCTGGGCCGATGGGCTTGTTGTGGTTCGTTTCATGTTTGGCAGAGAGAAACCGAACCCCGTTCGACTTTGCAGAGGGAGAATCAGAGTTAGTGTCGGGGTTTAACACAGAGTATAGGGGGGGGGGATTCGCTTTAATCTTCATGGCTGAGTATGCAAGTATTCTTTTCTTGAGGGCCTTGTTTAGAATTCTCTTTTTGGGAAGAGGACTGGAGTCTATCGGGTTTTATCTTAAGACGGTTTTTATCGGGTTCTCGTTTGTTTGGGTGCGAGGGACCCTTCCTCGTTATCGTTATGACAAGTTAATGTATTTGACCTGAAAAAGGTTTTTGCCAGTGTCCTTGAATTATTGTGTGTTTTTCGGTGGGGTTATATCTTCCTCTTCCTGGTTTGTAGCTTGGTTAGGGCTAGAATTAAACTTACTTTCTTTTATCCCCTTGGTTAGCTCTAGCTATAACACGTTTTCTTCTGAAGCCGCCTTAAAGTACTTCTTAGTTCAAGCCCTAGGGTCCGCCACCCTCCTCGCCAGAGTAACGATGCTCTTATTGATTTTAGGGTCTTTAATCCTCAAAATGGGAGCGGCCCCTCTTCACTTCTGACTACCCCCAGTCATACAAGGGATGTCTTGACCGAATTGCTTTGTTTTAATGACCGTGCAAAAGATTGCTCCCATTGTTTTGATGTCTTATTCTGCTGTCATGGGCGGCCTAGGAGGCCTAAATCAGACCTTGCTGCGCAAACTTATAGCTTACTCTTCAATCAACCACTTGAGTTGAATGCTGGCCGCCCTCTCTTGTAGCTCTAGCCTTTGGGTTCATTATATTTTGACATACACAGTCATCTCTCTCTCCCTTGTAATTCTTTTCAACTATAACCAGGTCTTTCACATTAAGCATTTTTCTCAATTTAACAAAACTATAGTCTTCTTATCTCTTTTTTCGCTAGGGGGTCTACCCCCTTTTTTAGGGTTTTTACCTAAAATGACTGTTGTTAAGGACTTACTATGAGCTTTTATTTTAATAATAAGTGCTCTTATCACCCTTTTTTATTATGTCCGGATTCTTATTATAGTAGCAATGGTTCTGTTTGTTTTCTTTTTATCTTTAGCGGTCATATTGATCTCTTCGTTGCTGGCTAAAAAGGCTATCCGTGACCGAGAAAAATGCTCTCCCTTTGAGTGTGGGTTTGACCCCAAAGGGTCCGCTCGCCTTCCTTTTTCTCTGCGCTTTTTTTTGATTGCTATTATCTTTTTAATCTTCGATGTAGAGATCACTCTCCTTTTACCTCTTGTTATTGTTTCCAAGCTCATTACCGCTCACACATGGGCCGCAACGGGAATCTTTTTCTTATTGATCCTTCTCATTGGACTCTACCATGAGTGAAACCAAGGGGCTCTTGAGTGAATGTTAAAATTTGTCTTGATAATCTTAATAATAACTTTTTCTTTTAATAGGTGGTTATCTGTGCAGTTATCTCTGTTCCTGGCTAGGTCGATCTTCGGTTTACTATCTTTAAGTCATTTTGGAGTGTTCCAGTATGGGTATGGTCTGGGGCTTGACTGGGTGGGGTATGTCCTTATTTTTCTTAGAATGTGGATTATGGCCTTAGTCCTGGGCGCGAGGGAGAGAGTGAATAAGCTAGGGGCTCATAAAAGCCTGTTCTTGATTGTTAATCTAGGTCTGTTATTGTCGTTGGTTATAACGTTTTCCTGTTTAGATTACCTTTTGTTTTATATCTGCTTTGAAAGCTCATTGATTCCAACCATGATCTTAATCTTAGGTTGGGGGTACCAGCCTGAACGCTTGCAGGCGGGAGTTTATTTACTGTTCTACACCCTTTTCGCGTCTCTGCCGCTTTTAATTTCTTTTCTTAGCCTTTATAGGTCAGGGGGCTCCTTAGTTATGGAGTTGAGTATAGTACCTAACCTAAGCCGAAGCTTAGTTATAACATGGTACCTTTGTAGGGTGTTAGCGTTCATTGTAAAACTGCCTGTGTATTTAGTACACTTATGGTTGCCTAAAGCACATGTAGAAGCTCCAGTTGCGGGTTCTATAATTTTAGCGGGTGTACTACTTAAGCTGGGCGGTTACGGGCTAGTCCGGGTATGTCCCTTGTTCTCGGGTGTGTCTTTAGGGCTGAGTTGAGTTTGAGTGAGGTTGGGCTTAGTCGGGGGTGTTATGGTGAGTTTAGTTTGTATGCGGCAGGGAGATATAAAAGCTCTGATTGCTTACTCTTCAGTCGCGCACATGGGCATGGTCCTGTGTGGGCTGATAGTATACAGCTGGTGGGGGTTAGTTGGAGCAGTCGTCGTTATGGTGGGGCACGGTTTGTGTTCCTCAGGTTTGTTTTGTCTGGCTAATATAAGTTACGAGCGTTTAGGGAGACGAAGACTGTGGGTCAACAAGGGGCTCCTTAATTTTATACCTACTTTGGCCCTCTGGTGATTTGCCCTAAGGGCGGGCAACATGGCTGCGCCCCCTACTCTAAACCTCTTGGGGGAAGTTAACCTTATTGTTAGGATTATCTCTTGGAGGGGGGTTAGAGGGGTAATAGTGGCGCTGCTTTCTTTTTTAAGGGCAGCTTATACGCTTTACTTATTCTCTCTTACCCAGCACGGAAAATATTTCAGGAGTGTTTTCTCTTGTTGTTGCGGTGAAGTTCGTGAATATTTAGTGCTGATACTTCACTGGCTGCCCTTGAATGCTTTGATTTTAGTACCTCTAGTGAGGCTGTGTTGCGGGTTAGCCGCTTTTGTCGGAAAGCGAAAGCACCTCTTAAATGCTTTACTGAGGTTGGAGTTTATTATGGTGAGTATCTTCTGGCTCATGTTAATAAGGGTCGGTTTTATGGGAGGAGATTCTTATTTTATAATATTTTTTTTGACACTGGCAGCCTGTGAGGGGGCTTTAGGATTAGCACTGCTAGTGGCTATCGTCCGAAGTCACGGAAACGATAACTTTAGCGGATTTAATATTTTAGGATGTAGTATGGCGTTTCTGTTAGTGGTAGCTTGTTGTGGTCTTTCTCTGAGGCTTTTGAAGGAAGGCGGGTGTTACTTTCTAGAGTGGGAATTGACAAGAATGGCGCTGCTCTTCGATTGGATGTCACTTCTCTTTTCGTTTGTCTGTTTTATCTCTTCTATGGTTCTGTATTACAGGGGTAGGTATATGGGGGGAGACAGAAATATAGCTCGATTCATATATATCGTGTTGGGATTCGTTGCTTCAATGCTTTTTCTGATTTTAAGGCCTAATCTAATCAGAATTTTACTTGGTTGGGATGGGCTAGGTTTGGTCTCCTACGCACTGGTAATTTATTATCAAAATGAAAAGTCAGCATCTGCCGGAATATTGACAGCTTTGTCGAACCGGGTCGGGGATGTGGCAATTTTATTGAGAATCGCCTTCATGGCGGATTTAGGGGGTTGGAACTTTATTTTCTATTTAATCGGGCTTGCTGCCATAACTAAAAGAGCTCAAATTCCGTTTTCTGCATGACTGCCAGCTGCAATGGCAGCCCCTACTCCTGTTTCAGCTCTTGTTCATTCATCCACGTTAGTTACAGCTGGCGTTTATCTACTGATCCGGTTTAGTCCTAGGTTAAGGGGGGTGTTGATATTAATTGGGTGTACAACCATATTTATAGCCGGCCTCGGCGCTAATTTTGAAACGGATTTAAAGAAAATTATTGCGTTGTCTACTTTAAGGCAGCTAGGCGTAATAGTGGGGATTCTTAGTTTCGGTGGGGCCATGTTAGCGTTTCACCTTTTGACTCACGCTCTGTTTAAAGCTCTTCTTTTTATGTGTGCGGGCTCGATCATTCATGGAGTGAGGGACTCCCAAGACATCCGGACTATAGGGAACCTTGTTCGATTTATACCTATAAGGGTTATGTGCGTTAATCTGGCTAACCTTTCTTTATGCGGAATCCCTTTTCTCTCCGGGTTTTATTCTAAGGATTTAATCCTGGAGGTAGCTTTCATAGGTCCTTTAAATATAATTTGTCTTATCATGTTCGGCGTTGCTACTGGGTTGACAGTGAGCTACAGTTTTCGTTTAGTGTACTACAGTTTAAGTGGCCCCTGGAACCTTAGTTGTGCTTCATCTGTGAGAGACGAAGATGTTGTGATGACTCGCCCCATAGGAGCACTTAGGGTTGGTGCAGTACTGGGCGGTGCCGCTCTCTCTTGAGTTCTTTTTCCTGCTTGTCTAATGATTTGTTTACCTCCTCTCTTTAAGATACTAGCTTTACTAGTTACTCTGATCGGTGGAGCCGTGGGGTACACTTTAAATATAATCTCGGTAGAGTGCAAGTTGTACAAAGCTAGGTTCTTTTCTGGGTCCATGTGGTTTATGCCTTTTTTATCTACTGTCGGGGTCTCTATAGGTGGTTTAAAAGTTGGAAGAGTTTATCATCAATTGAGAGATAGTGGGTGGTCCGAGTACTACGGGGGTCAGGGGACTTACTTTATGCTAAGACATACAAGAAAAATTCTTCAAAGTATTCAGGAAAACAGGATTAAAATCTATTTGTTGGTGATGTTGCTTTGAAGCCTTTCCTTTGCCTCTATGACCCACCCCTTAGCCATAGGCTTAACCCTGATCACCCAAACTATCTTAATTTGTGTCACTTCCGGACTTCTTTCCAGCCTAAGCTGATTTTCTTACATTCTGTTTTTAATTTTCTTAGGGGCTACTTTAGTTTTATTTATCTATGTAGCTTCACTAGCCTCTAACGAAATCTTCATATACGGCCCCACTTCTGCACCCCTGACTGCAGTCATTGTCCTTTACCTTCTCTTAACTTTGGTAGTTGTCGTCAAACTGAGTTCGACCTACTTTGGCCCCCTTCGTATGTTC
NC_019609.1_Neaxius_glyptocercus                 ATAACTAGACTTTTCTCTATTTTTGAGCCATCTTCAAGGTTAATAAATTTGTCACTTAATTGACTATCTACTTACCTAGGATTATTGTGTCTTCCTTTTATATACTGGGCATCTCCATCTCGGTGACTATACATTTGATGTACTCTGCACGGAGAATTTAAAATTTTACTTGGGAGAATAAGAATTGTTTTTGTTGCACTTTTCAGATTCATCGTATGAAATAATTTCTTAGGTTTGTTCCCTTATATTTTTACTAGTTCTAGGCATTTAGCTATAACTCTCTCTCTTTCTTTACCTCTTTGACTTACTTTAATAATCTTCGGGTGATCTAATAATTCCCAGCATATGTTTGCTCACCTTGTTCCGCAAGGAACACCTAGGGTATTAATGCCTTTCATAGTTTTAATTGAAACCATTAGAAATGTTATTCGACCTGGAACTCTTGCTGTTCGATTAGCCGCTAATATAATTGCGGGACATTTATTGTTAACTTTACTCGGGGGTACAGGGCCTAGGGTAAGCTATCTTGTGATTGTATTAATTTTATCGCAAATCCTTCTTTTAGTGCTTGAATCTGCTGTTGCTATTATTCAATCTTATGTTTTTGCTGTTTTAAGGACTTTGTATGCTAGCGAAGTCATAGCACCGCTTCTTTGACTAAACTTGATGGTTATGTTTTTAATTGGTTATTTTTTATTTTATAGAATAACTTATTTTCTTTACTTTATTTTTGGGGCATGGGCTGGAATAACTTCTCTTAGGTTAGTTATCCGGGCTGAACTTGATATAGCATTTCCTCGTATAAATAATATAAGATTTTGACTTTTACCGCCTTCATTAACACTTCTTCTGTCAAGAAGTGGAGTAGGAACTGGGTGAACAGTGTATCCGCCTCTTGCATCAGCAATTGCTCATGCCGGAGCTTCTGTAGATATGGGTATTTTTGCCGGTGTTTCTTCAATCTTGGGTGCTGTTAATTTCATAAGAACTGTAATTAATATGCGAGCGGTTGGGATAAGAATGGATCGTATGCCTCTTTTTGTCTGGGCTGTTTTCATTACTGCTATTTTATTATTATTATCTTTGCCTGGTGCCATTACTATATTGTTAACCGACCGTAATCTGAATACTTCTTTTTTTGATGCTGGCGGCGGTGATCCAGTCTTGTATCAACATCTTTTTTGATTTTTTGGTCACCCAGAAGTGTATATTTTAATTTTACCAGCATTTGGTATTTCTCATATTGTAAGGCAAGAATCAGGTAAAAAAGAATTTGTGGTGTGAGCTCATCATATGTTTACAGTTGGGATAGACGTTGATACATTCACTTCAGCTACGATAATTATTGCAGTCCCAACTGGAATTAAAATTTTTGCTAACTCTTCTATTGACATTATTCTTCACGATACTTATTATGTAGTGGCCCATTTCCACTATGTGCTATCAATAGGTGCTGTTTTTGGGATTTTTGCGGGAATTGCCCACTGATTTCCTTTATTCACCGGGGTTACTTTAAATCCTAAGTGATTAAAGATTCACTTTTTCACAATATTCATTGGCGTTAATATTACTTTTTTCCCTCAGCATTTCTTAGGTCTGAATTATTCTGATTATCCAGATGCTTTTAGAGCTTGAAATGTGGTATCTTCAATAGGATCAATAATTTCTTTAGTAGCCGTTTTAGGATTTATCTTAATTGTGTGAGAAGCAATGGCAACATGAGGTTATTTAGGCCTTCAGGATAGAGCTTCTCCATTAATAGAGCAATTAATTTTTTTTCATGATCACGCAATGGTGGTGATTATTCTTATTGTTACTTTTGTTGGGTATATAATAAGGTCTTTATTTTTTAATAAGTTCATTAATCGATTTTTACTTGAAAACCAAAATATCGAAATTATTTGAACTATTTTGCCTGCTTTAATTCTAATTTTTATTGCCTTACCGTCTTTACGACTCCTTTATCTTCTAGATGAAGTTAATAACCCAAGAGTTACTTTAAAAACAATTGGACATCAATGATATTGAAGATATGAGTATTCTGATTTTTTTCAAGTAGAATTCGATTCTTACATGGTGCCTTCAAATGAGTTAACAAGGGATGGATTTCGTTTATTAGATGTAGACAATCGAACAGTCTTGCCTATAAACACCCAGATTCGAGTCTTAGTAAGGGCAGCCGATGTGATTCACTCTTGAACTGTTCCCGCCTTAGGAGTAAAGGCGGATGCTATTCCTGGGCGGCTCAATCAAATAAGATTTTTAATTAACCGCCCTGGTCTTTTTTATGGCCAGTGTTCAGAAATTTGTGGTGCTAATCATAGTTTTATACCTATTGTAATTGAAAGTGTAAGGGTTGATACTTTCTTGACTTGAATTTCTCATCATGCTTATCATTTAGTGGATATGAGACCCTGACCTCTTACAGGATCTATTAGCGCAATAATGCTAACTACTGGTTTAGTTAAATGGTTTCACCAATTCAATATAAATTTATTAATTCTTGGCGTAATTGCTACCACACTCACTATAATTCAGTGGTGACGAGATATTGTTCGCGAGGGTACATATCAAGGTTTACACACTAGGGTTGTAGTTAATGGTCTTCGGTGAGGAATAATTCTATTTATTGTCTCTGAAGTCTTGTTTTTTTTCTCATTCTTTTGAGCTTTCTTTCATAGAAGATTATCTCCCGCGGTGGAGATTGGAATGACATGACCTCCGTTAGGTATCCAACCATTCAATCCTTTCCAAATTCCTCTTTTGAATACTACCATTTTATTATCCTCGGGAGCTACTGTAACTTGAGCACATCATGCCATCATAGAAGCCAACTACACTCAGGCCGTTCAAAGACTAGGGTTAACTATTATTCTGGGATTTTATTTTACATTATTACAGGGGTATGAATACCTTGAGGCTTCTTTTACAATTGCAGATTCTGTCTACGGGTCAACTTTTTTTGTTGCAACCGGTTTTCATGGTCTTCATGTTATCATTGGTTCAACTTTCTTAGCTGTTTGCTGGTTCCGTCTCTATTACTGTCATTTTTCTTCAAAGCATCATTTTGGGTTTGAAGCAGCTGCTTGATATTGACATTTTGTAGATGTAGTGTGGCTATTTTTATATGTATTTATTTACTGATGAGGTATGACAACACCATTACGAAAGTCCCACCCTTTATTTAAAATTGCTAATGGGGCCTTAGTAGATATGCCTTTACCTAGAAATATTTCAGTTTTTTGAAATTTTGGATCCCTCCTAGGCCTCTGTTTAGTTTTACAGATTGCTACTGGTTTATTCCTAGCAATACACTACACAGCATCGGTTGACTTAGCTTTCTCCAGTGTGACTCATATTTGCCGAGATGTGAATTACGGCTGATTATTACGAACTCTTCATGCTAATGGAGCCTCTTTCTTCTTCATCTGCTTATATGCCCATATTGGCCGGGGCATTTACTACGGCTCATACATAATCTTTCATGCATGAATAATTGGAGTAATTATATTATTTATGGTCATGGCTACTGCTTTCTTAGGCTACGTTTTACCATGGGGACAGATATTCTGAGGGGCTACCGTTATTACTAATTTATTTTCAGCAATTCCCTACGTAGGAACAGATCTTGTTCAATGAATTTGAGGAGGATTCGCAGTAGATAATGCCACTCTAACTCGATTCTTCACTTTCCATTTTGTGTTGCCTTTTATCGTGGCTGCCGCTACGTTAGTTCATATCTTGTTTTTACACCAAAGGGGTGCTAATAATCCGCTAGGAGTAATCAGAAATACTGATAAAGTCCCATTCCATCCTTATTTTACTTTTAAAGATATTGTAGGATTTAGAGCTATGCTTACAGCTCTAATCATTCTTACCCTTTTAAATCCCTATTTGCTAGGAGATCCTGACAATTTCATTCCAGCTAACCCTCTGGTTACGCCTGCCCATATTCAACCGGAGTGATATTTTCTATTCGCGTATGCAATCCTACGTTCAATTCCAAATAAGCTTGGAGGTGTAATTGCTCTAGTTCTATCGGTAGCTATTCTTTTTATTCTTCCGTTTACACACGTATCAAAATTCCGAAGATTAACATTCTACCCATTAAATCAAGCTATATTTTGAACTTTTGTAGCTATTGTAATTTTACTAACTTGAATTGGGGCTCGTCCTGTGGAGGATCCTTATATTCTTACAGGCCAGATTCTCACACTAGCTTACTTCAGATACTATATTTTAAATCCTTTATTGTTCCTTAGATGAGATAAATTACTACTTCTTGTATGTGTATTAGTTAGGGTGGCGTTTGTAACTTTACTTGAGCGTAAAATTTTAGGATATATTCAGATTCGTAAAGGGCCTAATAAAGTAGGATATATAGGAATTTTACAACCATTTGCGGATGCTGTGAAACTATTTTTAAAAGAACAAACTGTTCCAACTCTGTCTAATTTTCTTCCATATTATCTTTCTCCTGTCTTTGGTCTTTTTACTGCTCTAGTAGTTTGAGCAGTAATTCCTTTTAATAGAGGATTAATAAATTTTGATATAAGAATTTTGTTTTTTATATGTTGTTTAAGATTAGGTGTGTATTCGACCATGAGAGCGGGATGGGCTTCTAATTCAAAATACTCTTTGTTGGGGAGACTTCGAGCTGTGGCCCAGACTATCTCTTACGAGGTGAGGCTAGCTTTTATTTTACTATCTCCTGTTTTCATGGTAGGAGGTTTTAACTTAGAATTGTTCAACTTTTACCAAGAAAGAATATGGTTAATTTGATTTATATTTCCTCTTGGGATACTTTGATTAGCATCGTGTTTGGCGGAAACAAATCGGACACCTTTTGATTTTGCTGAGGGGGAATCAGAGTTGGTGTCTGGTTTTAATACTGAGTATAGAAGTGGTGGCTTCGCGTTGATTTTTATAGCAGAGTATGCTAGGATTTTATTTATAAGCTCGCTATATGCTTTACTTTTTTTAGGGGGTAATCCTAATTCTTTGCTGTTTTATTTTAAGTTAACTTTTGTTGCTTTCATTTTTGTCTGAGTACGAGGTACTTTACCTCGGCTACGTTATGATAAACTAATATACCTAGCTTGGAAAAGTTTTTTACCAGTTGCATTGAATTATCTTATTTTTTTTATAGGATTGAAATCATCGGACTCTTGGTTCGGGGCTTGATGTGGTTTAGAATTAAACCTTATATCTTTTATTCCTTTTTTGGTTATAAAGGGTAATCAATATTCTTCGGAGGCTTCGTTAAAATATTTTTTAATTCAGGCATTAGGGTCTTCTCTGGTCTTATTAGGAGCACTGGAATTTTTATTAGTGGGGTTTGCTTTACTTCTTAAAATAGGTGCAGCTCCTTTTCATTTTTGATTCCCTCAAGTTATAAATGGAATTTCATGGTTTCAATGTATCGCTTTAATCACAATTCAAAAAGTTGCTCCTATAATCTTACTCGAGTACTCAGCTATCGTCGGAGCTTTAGGAGGATTGAATCAAACTCTTCTCCGAAAAGTTATAGCATTTTCTTCTATTAATCATATATCTTGAATGCTCTTTTCTATTCTGGTAAGAGAAAGAGCTTGGCTGATATATTTTGTTTTTTATGCGGTAGTATCTAGATCTGTTATTGTTTTGTTTAGGATGCAGCAGCTTTTCCATTTCGTGCAAATGAACTTAAACTTAAGACTAATTAGGTTTCTTTCAGTTTTGTCCATAGGTGGATTACCTCCATTCACAGGATTCATCCCTAAATGATTTATTATTCAAGAGCTGTTCCCTCTCTTTGTTTTACTTGCTAGTGCTTTATTTACACTTTATTACTATCTACGAATTTATGTAGTTTTTTCAGCTGTGAGTATTACTTTTATTATCAGATGTTTAGTTATAATTATTGCTTCATTACTTTCTAAAAAAACAATTACAGACCGGGAGAAAAATTCTCCCTATGAGTGTGGATTTGATCCTAAAGGAAGAGCTCGTTTACCATTTTCTTTACGGTTTTTTTTAATTGCTGTAATTTTTTTAATTTTTGACGTAGAAATTACTCTTTTACTCCCTCTTGCAAACGTGGTAGGAGTTACAGATGTTCTTTCTTGATTTGTAACTGGCTTAATTTTTTTACTTATTCTTCTTTTAGGACTATATTATGAATGAAATCAAGGAGCTTTAGAGTGAATGTTAAAGTTAATTTTTATATTTACTATATTGATCCTTTGTGCTAGCAATTGAAATTTTATCCAGGCGATGTTGCTTCTGATTTCTTTTTATCTAATTATTACTTATAACCATGATTTTTTTATGTTTAGTCTCGGGCATTCGCTGGGCATAGATTATTTGAGGATAGTTATAATTCTTCTAAGTGTTTGAATTACCATCTTAGTGGTTTTTGCAAGTCAGACAATTCTAAAAATGAATAATTTTCCTAATATTTTTCTGATTACAAATCTTTGTTTGTGTTTGGCCCTTATTTTAACCTTTTCTTCCACAGATTATTTAATATTTTATATTATGTTTGAGAGATCTCTTATTCCTACATTGATTTTGATTTTAGGCTGAGGTTATCAACCTGAACGAATTCAGGCAGGTGTTTATATATTATTTTATACTCTTTTTGGTTCTCTTCCTTTGTTAGTTTCTTTATTAAGACTTTATAATTTCGGTGGGACACTAACTATAGGATTAACTATACAAGTAAGAGAGTTTGATTTTATTAGAACTATATGGTATATCAGAACTGTATTCGCTTTTTTAGTTAAGTTACCTATGTATTTTTTTCACTTGTGATTACCAAAGGCTCATGTTGAAGCTCCTGTAGCAGGATCAATAGTTCTAGCAGGGGTTTTATTAAAATTAGGAGGATATGGACTAATTCGAGTTTTACCACTTTTTTCTAGTATTAACAAAATAGCAAGATCTATCTGAGTCAGAGTTGGAATTGCAGGGGGAGCTATAGTTAGTTTAGTTTGTTTGCGACAGGTTGATTTAAAATCTCTTATTGCTTATTCTTCTGTTGCTCATATGGGGCTGGTTTTGGCAGGTCTCATAACCCTAAATTCTTGAGGTTTAAACGGAGCAGTTGTTGTGATAGTTGGGCATGGTCTTTGTTCCTCCGGGTTGTTTTGTATGGCTAACATAGTTTATGAACGAGTTAAAAGACGAAGTCTTTTGATTGCTAAAGGTTTACTGAATTTTATACCTAGAATAGGTTTATGGTGATTTTTGTTGAGAGTAAGAAACATAGCTGCACCTCCTTCTTTAAATTTATTAGGAGAGATCAGGCTAATTATTAGAGTTATAAGATGAAGAAAGCTAATTATATTAGGAATTGCTGCTTTATCTTTCTTTAGTGCTTCTTACACTATTTACCTGTACTCTCTTAGACAACATGGGCTTTATTTTAATTCTCTTTTCTCATGTTGTTCAGGAAAAGTTGGTGAATATTTTGTGCTTGCTTTACATTGAGTTCCATTGAATATTTTATTCCTAAAACCGTTGGTAAGTATTTTTTGCGGTCTTCTTGCTTTTGTTTCCAATCGTAAACATCTTTTAAATGCTTTACTTAGCCTTGAGTTTATTATATTAGGGATTTTTTGACTTATAGTTATTTCTTTAAATGGTCTATCCCAAGAAGTTTATCTTGTTCTTTTCTTTTTAACTTTAGTGGCCTGTGAGGGATCTCTTGGACTTTCTATTTTAGTATCTATTGTTCGTACCCATGGTAATGATTATTTTAGAACATTTAATTCCCTTCAATGTAGGATAGTTTTTCTAGTAAGAATCTCAGTAACTTCTTTTTCTCTATTCTCCCTACTTATAAATTTTACTTTAATTGTAGAGTGGGAAATTGTATCTTTTACTTTAATTATTGATTGGGTTTCATGTATATTTAGATTTGTTTGTTTTATTTCGGCTATGGTTTTATTTTATAGTGGAAGTTACATAGAAGGAGACAAGAGGATTGACCGGTTTCTTTTTTTAGTATTAGCTTTTGTATTTTCAATAGGTGCTTTAATTCTTAGGCCTAATATTGTTAGGATTCTTTTAGGATGAGATGGTCTAGGGTTGGTTTCATATGCTTTAGTGATTTACTACCAGAATGAAAAATCTGCAAATGCAGGGATATTAACAATTCTTTCTAATCGTATCGGGGACGTAGCGATCTTACTTAGTATTTCATTATTTTTTACTCAGGGTGGCTGGAATTTTATTACTATGTTAATTATTCTTGCAGCAATAACAAAAAGAGCTCAAATTCCTTTTTCAGCTTGGCTACCTGCAGCCATAGCAGCTCCAACTCCAGTTTCTGCTCTTGTCCATTCTTCGACTTTGGTAACAGCCGGAGTATATTTATTAGTCCGGTTCAGGCCGGCACTACAATCATTTCTTCTTATCATTTCAGCACTTACAATGTTTATAGCTGGTTTAGGGGCAAATTTTGAATTTGATCTTAAAAAGATCATTGCTCTTTCTACTCTCAGGCAATTAGGAGTTATAATTAGAATCTTAGCTTTAGGCTTTCCTACCATCGCTTTTCATTTACTTACTCATGCACTTTTTAAGGCTTTGCTTTTTATATGTGCAGGAGTTATCATTCATAATGTCAAAGATCACCAAGATATTCGTTTTATAGGAAGTTTATCAATTCATATACCTTTGACTATTACCTGTATAAATATTGCTAATTTGGCTTTATGTGGTGCTCCTTTTATGGCCGGGTTTTATTCTAAAGACCTTATTTTAGAAGTAGCATTTATGAGTAATATTAATGTTATTGCTTTTTTACTTTATGCGTTTGCTACGGGATTGACAGTTTGTTATACTTTACGATTAATTTATTTGAGATTAACGGGGGTCTTTAATTTAGGTCTATACTCCAGAGTCTCAGATAACGCAACTATTATAACTTATCCTATAGTCATATTAAGATTAGGCGGAATCATTGGAGGAAGAGCTCTTAGCTGGCTTATTCTCCCTGATCCATACATAATTTGTTTGACCTTCGGGTTTAAAACTTTGGCTCTCAGGGTTAGAATCCTAGGAGCTCTAGCAGGATACATTTTAAGTTTCACTGGAATTTGTGTATCGATTTTCCCCATTACCGTGTTTTCAGGATCAATATGGTTTATACCATCTCTTTCCACTATGTTTACTTCTTTGCTAGTTCTCAAAACTTCTGAATCAATTCAGAACTCGATAGATAAAGGATGAGCTGAAAGTTTGGGCGGACAAGGAATTTTTAAGGTGGCTATAAGAGGAAGGTCCAATTTACAGTCACTTCAGGATAGTTCAATTAAATTATATATAAAAAGATTTATACTTTGAAGATTTTTCTTTGTGCGCTTGTTGCACCCTCTTTCTATAGGATTAACTTTATTAGTACAAACTTGTCTGATTACTATTAGTTCTGGATTACTTAACTTAACGTTTTGGTTTTCTTATATTCTATTTTTAATTTTCTTGGGAGGAATATTAGTCCTTTTTATTTATGTTGCTTCTTTAGCGCCAAACGAAATATTTATTTATAGGGCGCCTACAATGATTTTTACACTCTTTATAGTTATGTATCTTCTCCTAACTTTACTTGCTGTTGTTAAAGTTACAGGAAGCAGAGCTAGTCCACTTCGCCTTTCT
NC_021971.1_Nautilocaris_saintlaurentae          ATAACTAACCTATTCTCAAGATTTGACCCCCTCTCTAGTATTATAGGCATATCATTCAATTGAATGTCAACCTTCTTAGGCCTACTATTTATACCTTATCTTTTCTGAGCAATACCCTCCCGATGATCACTTCTTTGAATAACACTCCATAAAGAATTTAAAACCTTATTAGGAGGAGGAACTATTATCTTCGTAAGACTTGCCAGATTTATTGTTTTTAACAATTTTCTAGGCCTTCTGCCTTACGTTTTTACAAGAACAAGCCATCTAGCTATAACTCTCGCCCTAGCACTCCCCCTTTGGCTATCTTTTATAATTTTTGGATGAATCAACCACACTCAACATATATTTGCCCACCTTGTACCCTTAGGCACACCAGGACCGCTAATACCTTTTATAGTTTTAATCGAAACTGTTAGAAACATTATCCGCCCAGGAACTTTAGCTGTTCGACTTGCGGCCAACATAATTGCAGGCCATCTCCTGTTAACCTTACTAGGAAACACAGGACCAAGTATAAGAACCCTTCTCAACTTCCTTATTGTATCCCAAATTCTTCTTCTTCTTCTTGAGTCAGCAGTTGCTGTTATTCAATCCTACGTATTTGCTGTTTTAAGAACACTCTACGCCAGTGAAGTAATAGCCCCACTTTTATGATTAAATTTATTTCTATTCTTTTCCATTATTTTTTTATTTTTTCTTATTAGCAATTACTTTTTATATTTTATTTTTGGAGCTTGAGCTGGGATAACTGCCCTAAGTCTTTTAATCCGAGCAGAACTAGATATAGCTTTCCCCCGAATAAACAATATAAGATTCTGACTATTACCTCCCTCCCTTACACTTCTCCTTTCTAGAAGGGGCGTAGGTACAGGATGAACTGTTTACCCCCCACTAGCTGCTGGAATCGCCCATGCCGGCGCCTCAGTAGATATAGCAATTTTCGCTGGAGTCTCCTCAATTCTAGGAGCCGTTAATTTTATAACTACTTGCATTAATATACGTATAAGAGGTATAACAATAGACCGTATGCCCCTATTCGTTTGATCAATCTTCTTAACAGCTATTCTATTACTTCTATCCCTTCCTGGAGCAATTACTATACTACTAACCGATCGAAATCTCAACACATCTTTCTTCGACGCTGGAGGGGGAGATCCCATCCTCTATCAACACTTATTCTGATTCTTTGGGCACCCAGAAGTTTACATTTTAATTCTACCTGCCTTTGGAATTTCTCACATTATTAGACAAGAATCTGGTAAAAAAGAATTTATTGTATGAGCACACCATATATTTACAGTTGGTATAGACGTAGACACTTTTACATCAGCTACTATAATTATTGCCGTCCCTACTGGAATCAAAATCTTTGCAAACTCATCAATCGACATTCTTCTACACGATACCTACTATGTTGTAGCCCACTTCCATTATGTTCTCTCTATAGGAGCTGTATTTGGAATTTTTGCAGGAATCGTTCATTGATTCCCCCTATTTACAGGATTATCAATGAACCCAACATGACTAAAAATACAATTTCTAACAATATTTGTAGGAGTAAATATTACCTTTTTCCCTCAACATTTCTTAGGACTCAATTACTCAGACTACCCAGACGCCTATACTACATGAAACGTAGTCTCTTCTATTGGATCACTAATTTCACTTATCGCAGTTTTAGGATTTGTACTTATTGTTTGAGAAGCCATGGCAAGATGAACTGCACTCGGATTTCAAGACAGGGCCTCTCCCCTTATAGAACAATTAATTTTCTTTCACGACCACGCTATACTTATTTTAACTATAATTGTAACTCTCGTGGCTTATATAATAGCATCTCTATTCTTTAATACATTTACTAACCGCTTCCTTTTAGACGGTCAAACAATCGAATTTGTATGAACAGCACTTCCTGCCGTAATCCTTATTTTTATCGCCCTACCTTCACTTCGCCTACTATACCTCCTTGATGAAGTGAACAACCCCAGAGTCACATTAAAAACAATTGGCCATCAATGATACTGAAGATATGAGTACTCAGATTTCCTCCAAGTCGAATTTGACTCCTATATAATCCCCTCTAATGAACTACCTGAATCAGGCTTCCGCCTACTTGACGTTGATAACCGAACTATTATTCCAATAAATACTCAAATTCGACTTCTAGTCTCTGCCGCTGACGTTATCCACTCTTGAACTATCCCCGCACTAGGCATTAAAGTAGACGCAGTCCCTGGACGATTAAACCAAGTAAGATTTACCATTAATCGTCCCGGACTTTTTTTTGGCCAATGTTCTGAAATCTGTGGTGCAAACCATAGATTCATACCAATCGTAGTTGAAAGCACATCTATTAACTCTTTCTTAGATTGAATTTCACACCACACATATCACCTAGTAGATATAAGACCCTGACCTCTTACAGCATCCATTAGCGCAATAATACTTACAACTGGTTTAGTTAAATGATTCCACCAATTTAACATAGATCTACTAATATTAAGCTTTGTAGCAATAACTTTAACTATAATCCAATGATGACGAGATGTTACTCGAGAAGGCACCTATCAAGGCCTTCACACATCCCGAGTCGTAGTTGGCCTTCAATGAGGTATAATTTTATTTATTACATCTGAAGTTCTATTCTTTTTTTCTTTTTTTTGAGCTTTTTTTCACAGAAGCCTCTCTCCTACCGTAGAACTAGGAAGGTGCTGACCCCCTATTGGAATTCAAGCCTTCAACCCCTTCCAAATTCCCCTCCTTAATACTGCAATTCTCCTAGCTTCAGGGGCCACAGTTACATGAACTCACCATGCCCTTATAGAATCTAACCATTCACAGGCCCTACAAAGTCTAGCTCTAACAGTCACCTTAGGGCTCTATTTTACTGCCCTTCAAGCCTATGAATATTTTGAAGCTCCCTTTACAATCGCTGACTCAGTATATGGTGCTACTTTCTTCGTAGCGACAGGATTCCATGGCCTCCATGTTATTATTGGGTCCTCATTTTTAGCAGTCTGTTTGTACCGTATGTACATGTGTCACTTTTCTGCTAAACACCACACTGGATTTGAAGCAGCTGCCTGGTACTGACATTTTGTAGACGTTGTTTGACTTTTCCTCTATATCTCAATTTACTGATGAGGAATGACAGCACCTATACGTAAATCTCACCCCTTATTAAAGATTGCAAATGGGGCTCTAGTAGACCTACCCTCCCCAGCAAATATCTCAATTTTCTGAAACTTCGGCTCACTCCTAGGCCTATGTTTAGTTGTTCAAATTGCAACAGGCCTATTCCTTGCCATACATTACACAGCTCACATTGACCTTGCCTTTTCTAGAGTAGCTCACATTTGCCGTGACGTAAACTATGGTTGACTACTACGCACATTACACGCCAATGGAGGTTCTTTCTTCTTTATTTGTATTTATGCCCACATTGGCCGAGGTATATACTACGGATCATTTACATATATACACACCTGATCTATTGGAGTAATTATTCTTTTTTTAACTATAGCAACAGCTTTTCTTGGCTACGTCCTCCCTTGAGGCCAAATATTCTGGGGTGCAACCGTTATTACTAACCTATTCTCAGCTATTCCATATATTGGAAATGAATTAGTACAATGAATTTGAGGTGGATTCGCCGTAGACAATGCCACCCTAGTACGATTCTTCGCCTTCCACTTTTTATTCCCATTTATTATTGCAGCCGCAACCCTTGTTCACATTCTCTTCTTACATCAAACAGGATCTAATAATCCACTAGGCATTTCCAGACAAATTGATAAAATTCCCTTCCACCCTTACTTCTCTTTCAAAGACATTGTTGGATTTGTAGTTCTCCTCATAGCCCTAGTAATATTAACTCTACTGGGCCCATATCTCCTAGGAGATCCAGATAATTTTGTACCTGCTAACCCTCTTGTTACACCCGCCCATATTCAACCAGAATGATACTTCTTATTTGCTTACGCAATTCTACGATCAATCCCTAATAAATTAGGAGGGGTGATCGCACTAGCTGCCTCAGTAGCTATCTTATTTATCCTACCCTTCACCCATAAAGCAAAATTTCGAAGGTTAGCATTCTACCCCTTAAACCAAGTAATATTCTGAACCATAGTAGTAATTGTAGCTCTCCTAACCTGAATTGGAGCTCGACCAGTAGAAGACCCATATATTATTACAGGCCAAATCCTAACGGTTGTCTACTTTGCATATTATCTCCTTAACCCCCTAACAACTATACTATGAGATAAACTCCTATTGGTAGTATTTGTTCTTGTTGCTGTTGCTTTTCTTACATTGTTGGAGCGTAAGATTTTAGGTTACATTCAAATTCGGAAGGGGCCTAATAAGGTTGGATTTATAGGGCTTCTTCAGCCTTTTGCAGATGCGGTAAAGTTGTTTACTAAAGAACAAACTTTACCTACGATATCTAATTTTATCCCTTATTATTTGTCTCCTGTTTTTAGATTGTTTATTGCGCTATTAGTGTGGATGGTTGCGCCGTTTGAGATAGGTCTTCTTAGATTTAAGATGAGAGTTTTATTTTTTCTTTGTTGTACGAGGCTGGGGGTATATTCTATGATGGGGGCCGGGTGGGCTTCTAATTCTAAGTATGCTCTATTAGGGTGTCTTCGGGCTGTTGCCCAGACTATTTCATATGAGGTTAGGTTAGCGTTAATTTTGTTAAGGTTTTTATTTTTAGTTGGGGGATTTGACTTAGGTTTATTTACTGAATATCAACGGTTTATATGGTTTATAGTATTAACTTTTCCTTTGGCTTTAGTTTGATTTGCTTCTTGTTTGGCGGAGACTAATCGGACTCCTTTTGATTTTGCAGAAGGGGAGTCAGAGTTAGTGTCAGGGTTTAATACTGAGTATAGGAGGGGAGGATTTGCGTTAATTTTTATAGCAGAATATGCAAGTATTTTGTTTATAAGAGTTTTATTTAGTTTAATTTTTTTAGGGGGGGAGTTAAGTAGTCTTTTATTTTATTTGAAGGCTATATTTATTAGGTTTTGTTTTGTTTGGGTTCGAGGTACTTTACCTCGGTTTCGTTATGATAAGTTAATGTATTTAGCTTGGAAGAGATTTCTTCCTGTAGCATTAAATTATTTAATTTTTTTTTTAGGGTTAAAGTCATCTTCCTCTTGATTCACAGCCTGACTAGGACTTGAACTAAACCTTCTCTCATTCATCCCTATCATTTCTTCAAAATTTAATCAATATTCATCAGAAGCCTCATTAAAATATTTTTTAATTCAAGCCCTTGGTTCTGCCATTATTTTAGCCAGTGCTCCTTCTTTTCTTCTGATTTGTTCAGCTCTTCTTCTAAAAATAGGAGCAGCTCCTGTACATTTTTGATTCCCAGCCGTCATAGAAGGAATTAATTGACCACAATGCATTATTCTCATAACTATCCAAAAAATTGCTCCAATATTAATACTCTCTTATTCCAGCTTAGTAGGAAGAATTAGAGGCTTAAATCAAACATTAATACGTAAAATTATAGCTTACTCTTCCATTAATCACATAGCCTGAATATTAGCAGCAATCCACTTAAGTGAAATTATATGAATAACATACTTTCTAGTTTACTCTATCATCTCATCATCAATTGCTCTAGTCATACACTCTCAACAAATCTATCACTTCAATCAACTGACTTCAGCTACTAAACTAATTACCTTTATTTCTTTTCTCTCACTAGGAGGCCTACCTCCATTCCTAGGCTTTATCCCCAAATGACTAGTAATCCAAGAATTCATTTGGCTTCTATTCCTTCTTATTAGAGCACTAATTACCCTCTTCTACTACCTTCGAATTCTAATAGCTACCTTCCTTACCCTACTCGTTTTATTAATTAGATGTGCCGTAATATTTATTTCTTCCATTCTAGCTAAAAAAACTATCACAGACCGAGAAAAAAACTCCCCCTTTGAGTGTGGGTTTGACCCTAAAGGATCAGCCCGTCTCCCCTTTTCACTGCGATTTTTCCTGATCGCAGTGATTTTTCTTATTTTTGATGTAGAAATCACACTACTCCTGCCCCTTGCTTCAATTATTAGCTTTAGAAATATTAAAACCTGAATTCTCACAGGCACCTTTTTTATTTTAATTCTTTTATTAGGCCTTTACCACGAATGAAACCAAGGAGCCCTTGATTGAATGTTAAAGTTTATTGTTTACGGATTATTGATATTAATTAGAGTGAAGAGTTGGGTTGTTGTTCAGAGACTTTTGTTTTTAATGAGATTTATTTTTGGTTTGTTTTGTGTAAATAGGTTTTTTATAAGTAGAGTCGGGTTAAGTTTAGGTATAGATTCGGTAAGTTATATTTTAATTTTATTAAGGTTTTGAATTACAGCACTTGTTGTTGGAGGTAGTCAAAAAGTGGAAGATAGGGGGAACTATTCTTCTTTATTTTTAACGATAAATATTTTATTGTTATTAAGATTAGTTCTTACCTTTAGTTGTCTGGATTATTTAATATTTTATGTGTGTTTTGAGAGTTCATTAATTCCAACTTTAATTTTGATTTTGGGTTGAGGGTATCAACCTGAGCGCTTGCAAGCTGGAATTTATATGTTATTTTATACTTTATTTGCTTCTTTACCATTATTAGTATCTTTGATTAGTCTCTATAAAATGGAAGGCACATTAACTATTAGTTTAGTTTCTACGGTAGAAGGGTCTGGTATGATTTTATCAATTTGATATGTTTGTACTGTGTTTGCTTTTATTGTAAAATTACCTATGTTTATAGTGCATTTATGGTTACCTAAAGCACATGTGGAGGCTCCTGTGGCTGGTTCTATAATTTTAGCTGGGGTTTTATTGAAATTAGGGGGTTATGGGTTAATCCGGGTTTTACCTTTATTTGCTGGAGTTAGGAAGGGTTTCGTCAGAGTCTGGATCAGAGTTGGGGTTATTGGGGGAGTAATTGTAAGTTTTATTTGTCTACGGCAAACAGATATTAAAGCTTTAATTGCTTATTCCTCAGTGGCTCATATGGGATTGGTTTTATGTGGGTTAATATTATTTAGTTGATGAGGTCTTGGAGGGGCTGTTTCTGTGATAGTAGGGCATGGTTTATGTTCTTCAGGGCTTTTTTGTTTGGCAAATATAGCTTATGAACGTGTGGGAAGCCGTAGTCTTTTAGTTAGAAAGGGTCTTTTAAATTTTATGCCGAGAATAGCTTTGTGGTGGTTTTTATTAAGAGCTGGGAATATAGCAGCGCCGCCAACTTTAAATTTATTAGGTGAAATTAGTTTAATTATTAGGGTGGTATCTTGGTCTAAAGTCAGGATTTTAGCAGTAGGGTTGCTGTCTTTTTTTAGAGCAGCGTATACTTTGTATATATATTCTTTAAGGCAGCATGGAAAGTATTTTAGTTCTTTATTCTCTTGTTGTTCTGGAAAGGTGCGTGAATATTTAGTGTTAATGTTACATTGGCTTCCTTTGAATCTTTTAATTTTAAAACCTGTGTTTAGTTTATTTTGCGGTCTTCTTGCTTTTGTAGGAGGGCGAAAGCATCTTTTGAATACTCTTTTAAGGCTAGAGTATATCATATTAAGGATTTTTTGGTTTATGGTTGTTATATTAGTTAATTTAGGGGGGGATAGGTATTTTGTTTTGTTTTTTTTAACGTTAGCCGCCTGTGAAGGGGCTTTAGGTCTTGCTCTTTTAGTGTCGGTTGTGCGGACTCATGGTAATGATAATTTTAGTAGGTTTAGGGTGTTACGATGTAGTATAATTTTTTTAGTACTTTTTTCTGTAATTACAATATCTTTATCCCTGTTGGGCAATAGGTTCTCTTATTTTATTGAGTGAGAAATTGTAAGGATAACTTTAATTATTGACTGAATGTCTTTAATATTTTCATTTGTGTCTTTTATTTCTTCTATAGTTTTATATTATAGGGGAGGTTATATAGGGGGAGATAAAAATATTAACCGGTTTATATATTTGGTGCTAGGATTTGTTGCTTCTATAGGGTTTTTAATTATTAGCCCTAATTTAGTTAGGATTTTATTAGGGTGAGACGGGCTTGGATTAGTATCTTATGTATTAGTAATTTATTATCAAAATGAGAAATCTGCTAATGCTGGAATAATTACAGCTTTATCAAATCGAATTGGGGACGTAGCAATTCTTTTAAGGATTGCTTTAATATTCAGATTAGGTGGCTGAAATTTTATGTTTTATTTAGTTGTTTTAGCTGGAATAACAAAAAGAGCTCAAATTCCTTTTTCAGCCTGGTTACCTGCTGCTATAGCTGCTCCTACTCCAGTATCTGCTTTAGTTCATTCTTCGACTTTAGTAACTGCTGGGGTTTATCTTTTAATTCGATTTAGGGCAGCTTTACAAACTAGTTTATTTTTATTAGCTAGGGCAACAATATTTATAGCGGGGTTAGGGGCTAATTTTGAGACTGATTTAAAAAAAATTATTGCCTTGTCAACTTTAAGGCAGTTGGGCGTAATGATGGGGATTTTAGCATTAGGCTTTCCTAATTTGGCTTTTCATTTATTAGCTCATGCTTTGTTTAAGGCATTACTTTTTATATGTGCTGGTTCTATTATTCATAGAGTTGGGGATTATCAAGATATTCGAGTAATAGGGGGGTTAGTGAAATTTATGCCAGTTAGAGTAATGAGGTTAAATCTAGCAAATTTAGCCCTTTGTGGTACACCTTTTTTGGCGGGATTTTATTCTAAGGATTTAATCTTAGAGGTTGCTTTTGCTAGGCCCATTAATGAAGTGTGTTTTTGATTATTTGTGTTAGCGACTGGATTAACAGTGTGTTATACATTTCGTTTGGTTTATTATACTTTAAGAGGAGAGTTTAATTTAGGAAGTTTGGTTAGTGTAAGTGATGAAGATAGAACTATAACATATCCTATACTTGGTTTAGGGTTGGGTGCTATTTTTGGTGGAGCCAGCCTTTCTTGATTAATATTTCCTTCTCCTTATATAATTTGTTTAAGTTTAGAGTTGAAATTATTAGCTTTAGTGGTGAGATTAGTAGGGGGTTTAATTGGTTACCTTTTAAATATAATGACAGTCAATTATTTATTGTACCATTCAGTGGTTTTTGTTGGGTCTATGTGGTTTATGCCTTTTTTATCTACGCGGGGAGTAAGAAATTTATTTTTAAAGGCTGGGAGGTTTTATCATCAAGTTGGTGATAGAGGTTGATCTGAACATTATGGGGGACAAGGATCTTATAACTTATTTATGATATCTTCTAATTATTTACAGGTGGCTCAAGACAATAATGTAAAGATGTATATAGTTGTTTTTTTAATATGGTCCCTCTCATTCGCCCGAATACTTCACCCCTTAGCAATAGGCTTAACACTCCTTTTTCAGACAGTAGTAATCTGCATCACCTCAGGACTCGCAACAAAATCCATATGATTCTCATATATCCTCTTTCTTATTTTTCTAGGAGCTATATTAGTCCTATTTATCTACGTAGCATCACTTGCCTCCAATGAAGCTTTCATTTATAACCCTACCTCTGCCAATTTAACTCTATTTATTATCTTATACCTTCTACTAACACTTATTGTAGTAGTAAAAATCACATCTACCTTCTTTGGACCCCTCCGCCTCTCC
NC_019607.1_Upogebia_major                       ATAACAAGACTATTTTCTATTTTTGAACCCTCATCAAGAATTATATCCCTATCACTTAATTGAGCATCAACATTCCTAGGACTTTTATTTATTCCTTATTTATATTGAATTTCACCTTCACGATGATCTCTTTCATGAAACACCCTTCACTTAGAATTCAAAACATTACTAGGCGGAAGTACTATTATCTTCGTTTCTCTGTTTAGATTAATTGTCTTCAATAACTTTTTAGGGTTGTTACCCTATGTATTCACCAGAACTAGACACTTAGTAATAACTCTCTCCCTCTCCCTGCCCCTATGATTAACTTTTATAATTTTCGGCTGAATTAACCACACACAGCACATATTCGCCCATTTAGTTCCTCAAGGTACCCCACCAGCCCTTATACCTTTTATAGTCCTAATTGAAACTTTAAGAAATCTCATTCGACCAGGAACGTTAGCAGTACGATTGGCAGCCAATATAATTGCAGGTCATCTTCTACTGACTTTACTAAGAGGAACTGGTCCGTCACTTTCAACTTTGGTATCATTTCTTCTATTAACCCAAATTTTACTACTTTTACTAGAATCTGCTGTAGCAATTATTCAATCTTATGTATTTGCAGTATTAAGGACTCTATACGCAGGAGAAATTATAGAGCCTCTATTATGACTAAACCTTTTTTTTATATTCCTTATCAGATTTTCCGTTTATTTTGTTATAAATTTTTATTTATATTTTATATTTGGAGCATGAGCCGGAATAACTTCACTAAGATTGGTTATTCGAGCAGAATTAGATATAGCTTTCCCACGTATAAATAATATAAGATTTTGACTTTTACCTCCGTCATTGACACTACTTTTAATAAGAAGAGGTGTTGGGACAGGATGAACAGTTTACCCTCCACTGTCAGCTGCCATTGCCCACGCCGGTGCTTCCGTTGACATGGGTATTTTTGCAGGTGTGTCATCAATTTTAGGAGCAGTAAATTTTATTACCACAGTTATTAATATACGATCTGTAGGGATAACTATAGACCGAATACCTCTTTTTGTATGATCAGTATTTATTACTGCTATTTTGTTACTCTTATCTCTACCAGGAGCTATTACTATACTTTTAACAGATCGAAATTTAAATACCTCATTTTTCGACGCTGGAGGAGGAGATCCTATTTTATACCAACATTTATTTTGATTCTTCGGACATCCTGAAGTATATATTCTCATTTTACCAGCCTTCGGAATTTCCCATATTGTAAGACAAGAATCTGGTAAAAAAGAATTTATTGTCTGAGCTCACCACATATTTACTGTAGGTATAGATGTAGACACATTTACTTCAGCCACTATAATTATTGCCGTTCCCACTGGTATTAAAATTTTCGCTAATTCTTCTATTGATATTATTTTACATGATACTTACTATGTTGTAGCACATTTTCATTATGTCTTATCTATAGGAGCTGTATTTGGTATTTTCGCCGGAATTGCTCATTGATTCCCCCTATTTACAGGTGTTTCCCTTAACCCCAAATGAATAAAAATCCACTTCTTAACTATATTTATCGGAGTTAATATTACTTTCTTCCCACAACACTTTTTAGGACTAAATTACTCAGACTATCCAGATGCTTATACATCATGAAATGTTGTATCATCTATAGGATCACTAGTTTCCCTAGTTGCAGTATTAGGATTTATTATAGTAGTATGAGAAGCAATGCCAACATGAGGTAATTTAGGATTTCAAGATAGAGCTTCACCTTTAATAGAACAACTAACATTTTTTCACGATCACGCTATAATTGTTTTAATTTTAATTACAACCTTTGTAGGTTACATAATAGCATCACTTTTCTTTAACTCACTAACAAATCGTTTCTTATTAGAAAATCAAACAATTGAGATTATTTGAACTATTCTTCCAGCTGTAATTCTAATTTTTATTGCACTACCATCTCTTCGCTTATTATACTTACTAGATGAAGTAAATAGACCTAGGGTTACCCTTAAAACAATCGGACATCAATGATATTGAAGATACGAATACTCTGATTTTCTACAAGTAGAATTTGACTCTTATATAATTCCAACAACTGATCTACCTGAATCAGGATTTCGCCTGCTGGAAGTAGATAATCGAACTGTTCTTCCTATGAATACACAAATTCGAGTACTAATTACAGCAGCTGATGTAATTCATTCGTGAACAGTTCCAGCCCTTGGTGTCAAGGCTGATGCCGTACCCGGACGACTAAACCAAGTTAGATTTATAATTAACCGTCCCGGATTGTTCTATGGTCAATGTTCAGAGATTTGCGGTGCCAACCACAGATTTATACCCATTGTTCTAGAAAGAGTCCCAACCAATTCATTTTTAAATTGAATCTCCATACATGCCTACCATCTTGTAGATATAAGACCCTGACCACTTACAGGATCTATTAGAGCTATAATATTAACCACAGGACTTGTAAAATGATTTCACCAATTTAATATAGATTTACTTATTTTAGGAATTGTAGCAACAATATTAACAATAATCCAATGATGACGAGATATTACTCGAGAAGGAACATATCAAGGCCTACATACAAGAATTGTTATAAACGGCTTACGATGAGGTATAATTTTATTTATTGCCTCTGAAGTTTTATTTTTCTTTTCTTTCTTTTGAGCATTTTTTCATAGAAGGTTGGCCCCAACAGTAGAAATTGGAATATGCTGACCCCCACTTGGAATTGAACCATTTAATCCATTTCAAATTCCCCTACTGAATACCACAATTTTACTATCATCAGGAGCAACAGTAACATGAGCTCACCATGCAATTATAGAGTCTAACCATTCTCAAGCCATTCAAAGATTAGCCTTAACAGTTATTCTTGGGCTTTATTTTAGAGCCCTTCAAGCCTTTGAATATGTCGAAGCATCTTTTACAATTGCAGACTCTGTTTACGGATCTACATTTTTCGTTGCCACAGGATTCCATGGGCTTCACGTTATTATTGGCTCAAGATTCTTAGCCATTTGTTGGTACCGCCTATATAGGTGTCACTTCTCGGCCAACCACCATTTTGGATTTGAAGCTGCAGCATGATACTGACATTTTGTAGATGTAGTATGATTATTCTTATATATCTTCATTTATTGATGAGGGATGACAACACCAATCCGAAAATCTCACCCCCTATTTAAAATTGCCAACGGAGCACTTGTTGATATACCACTCCCAAGAAATATTTCAATTTTTTGAAACTTTGGATCTCTTCTTGGACTATGCTTAATACTGCAAATTGCCACTGGATTATTTTTAGCAATGCACTACACAGCTCATATCGATTTAGCATTTTCTAGAGTAAACCATATTTGCCGTGATGTTAATTATGGATGACTTTTACGAACACTTCACGCTAATGGTGCTTCTTTTTTCTTTATTTGCCTATTTATACATATTGGACGAGGAATTTACTATGGATCATATATACTTATTCATGCCTGATCCGTAGGAGTTTTAATTTTATTTGCAACAATAGGAACTGCATTTCTAGGATATGTATTACCATGAGGACAAATATTCTGAGGAGCTACAGTCATTACCAATCTTTTATCTGCCGTTCCTTATGTAGGAATAGATTTAGTTCAATGAATCTGAGGAGGATTTGCTGTAGATAATGCTACACTAGTTCGATTCTTTACCTTCCACTTCCTATTACCATTTATTGTCGCAGCACTATCTATAGTTCATATTTTATTCTTACATCAAACGGGAGGAAATAACCCACTGGGAGTATCAAGACAAGTAGATAAAGTTCCCTTCCACCCATACTTTACATTTAAAGATATTGTAGGATTTGCAGCTATATTGATATTTCTAATTATATTAACACTTCTTAACCCATATCTCCTAGGAGACCCAGATAATTTTATTCCAGCAAACCCTCTAGTTACCCCGGCCCATATTCAACCAGAATGATATTTCCTATTCGCATATGCAATTCTTCGATCAATTCCCAATAAATTAGGAGGTGTAATGGCCCTTGTCTTGTCTGTTGCTATCTTATTTATTTTACCATTCACACATTTATCAAAATTTCGAAGATTGACCTTCTATCCTCTAAATCAATTTCTTTTCTGATCATTTGTAGCAACAGTTATTCTACTAACATGAATTGGAGCCCGCCCTGTAGAGGATCCTTACGTTTTAACCGGACAAATTCTAACAGTTGTATATTTTGCTTACTATATTATTAACCCACTGACCCTAATATGGTGAGATAAGATGTTATTAATTATTTGTGTTCTGATTAGTGTAGCATTTGTTACTTTATTAGAGCGAAAAATTTTAGGGTATATTCAAATTCGTAAGGGCCCTAATAAAGTAGGGTTTATAGGATTATTGCAACCATTTTCTGATGCTGTAAAATTGTTTACTAAAGAGCAAACGATACCTACGTTGTCTAATTTTTTCCCATATTACATATCTCCTGTTTTTAGATTGTTTGTGTCTTTAGTGGTTTGGAGTGTTTTACCATATGAGACTGGTCTTATGAATTTTAATTTAGGTATTTTATTTTTTTTATGTTGTCTGAGATTGGGAGTGTATTCTACTATGGCAGCTGGATGGTCTTCTAATTGTAAATATTCTCTTTTGGGTAGGCTTCGTGCTGTTGCTCAAACCATTTCTTATGAGGTAAGATTGGCTTTAATTTTACTTTCTATTATTTTTTTGGTTGGAGGATTTAATATAGGATTGTTTAATAATTATCAGGGCGAAGTTTGGTTTTTATGGTTTACTTTGCCTCTTTCTATAATTTGGTTTGCTTCTTGTTTAGCTGAAACTAATCGAACTCCTTTTGATTTTGCTGAGGGTGAGTCAGAGTTAGTTTCTGGGTTTAATACTGAATATGGGGCCGGAGGCTTTGCATTGATTTTTATAGCTGAGTATGCCAGAATTTTATTTATAAGGGCTTTATTTGTAATTATTTTTTTGGGTGGTAGTCCTTGTAGAGCTTTGTTTTATTTAAAATTGAGTTTGATTGCGTTTGCTTTTGTGTGAGTGCGGGGAACATTACCTCGATTACGTTATGATAAGTTGATATATTTAGCATGAAAAGGATTTTTACCTATTTCTTTAAATTATCTATTTTTTTTCATGGGGGTTAAGTCTTCACCAACATGATTAGCTGCTTGGGTTGGTCTTGAATTAAATCTCTTATCATTTATTCCTATTATTGCCATTAAAAAAAATTTTTTCTCCTCTGAGGCCTCACTAAAATATTTTTTAATTCAAGCACTAGGATCAGCTACAATTATTGCCTCAGCCTCTCTTATACTCCTTATTGAATTAGCTCTATTATTAAAAATAGGAGCAGCTCCTTTCCATTTTTGATTTCCCCAAGTAATAGAAGGACTAGATTGAGCCTCAGCAATTATTTTCATGACTATTCAAAAAGTAGCTCCCATAGTTTTAATCTCATACTCTAGACTAGTAGGAGCTATTGGAGGTATTAATCAAACTATATTACGTAAAATTTTAGCTTTCTCTTCTATTAACCATATATCATGAATACTTTTGTCAATGTCACTAAGAGAACTATATTGATTTTACTATTTCATCTTTTACTCAATTATCTCATCTTCAATTGGAATCTTATTTCTATTTCAACAAGCATTTCATATTTCACATCTCAATCCCCTTATTAAAATTTTAGCCCTTATTTCACTTTTATCATTAGGAGGACTCCCACCATTCATTGGATTTCTCCCTAAATGACTAATTATCCAACAATTTTTACCTCCAACCATTATACTATTTGCAGCCCTTATTACACTTTATTACTACCTTCGTATTACTATTATTATTTTAATTATTTTAATTACTATTTTATTAGCAACTATTGTTATAGTTCTAGCTTCAATTTTATCAAAAAAAATAATCATTGACCGAGAAAAAAGCTCTCCTTATGAATGCGGATTTGATCCTAAGGGGTCAAGACGATTACCTTTTTCGCTACGATTTTTCTTGATTGCAGTAATTTTTTTAATTTTTGACGTCGAAATTACATTACTACTCCCTCTAGCTTCAATTATTCACATTACAAATATTTACTCTTGACTAACAACAGGTACTATTTTTTTAGCCATTTTATTATTTGGTCTTTATTATGAATGACACCAAGGTGCACTAAACTGAATGTTAAAATATATTTTATCTTTAGTTTTATTAACTCAAGCTAGAAACCGGTGAGAGGTTGTTCAATTTTCTATATTTTTAATAAGTTTTTTATTTGGTATTTTAAGAAGTCATTATTTTTTATTTTCGGGGCTGGGAAGGATATTAGGATACGATTTTATTAGGTATGTTTTAATTTTGCTTAGGTTATGGGTGATAGGCATAGTCGTTATGTCTAGTTATAAAATTAAGTTTACAAATAACCATTCTTCTTTATTTTTGATTGTAAATATTTTATTATTGCTTATATTAGTTCTTACTTTTAGATCTATGGATTATTTATTATTTTATATTAGATTTGAGAGATCTTTAATTCCTACGTTAATTTTAATTTTGGGATGGGGGTATCAACCAGAACGTGTAGAAGCGGGTATTTATATGCTTTTTTATACTTTATTTGCTTCTTTACCTCTACTTGTTTCTCTACTTAGAATTTATAGGTTAAATTTTAGATTAACTTTAAATATTGTTGGTCAAATGGAGAGATTAAATTTGGTTGGGGTTATTTGGTATTTTGCAACAGTATTTGCTTTTATTGTAAAATTACCTATATATATATTTCATCTTTGATTACCTAAAGCTCATGTAGAAGCTCCTGTTGCAGGATCTATAATTTTAGCGGGGGTTTTATTGAAGCTTGGGGGCTACGGACTTATTCGAGTTTTACCTTTGTTTAGAGGTGTTAATAAATTATATTCTGGATTATGAATTAGAGTTGCTATTTTAGGTGGGTTTATTGTTAGAATAATGTGTTTACGTCAGGTTGACATCAAATCTTTAATTGCTTACTCTTCTGTTGCTCATATGGGCTTAGTATTATGTGGATTGGTAGTATTTGGTTGGTGAGGATTAAATGGTGCTGTGGTTGTTATAGTAGGTCATGGATTATGTTCTTCTGGTTTATTTTGTCTGGCAAATATAGTGTATGAGCGAATCGGCAGGCGTAGATTGTTAATTAGGAAGGGGCTATTAAGGTTTATACCTAGTATAGGACTTTGGTGATTCTTATTGAGGATCGGAAATATAGCAGCTCCTCCTACTTTAAATTTACTTGGTGAAATTAATCTTATTATAAGAGTCGTTAGTTGAAGGCCGCTAACTATACTAGGTATCTCCTTGCTATCATTTTTTAGTGCTGCTTATACTTTATACATATATTCTTTAAGTCAGCATGGTGTTTTTTATAATTCTGTCTATTCTGTTTGTTCCGGGAAAGTTCGAGAATATTTAGTTCTATTTTTACATTGATTCCCTTTAAATATTTTAATTTTAAAGTCAATTATTATGATTTTTTGTGGATTATGGTCTTTTTGTTTATACCGAAAGCATTTGTTAAATATATTACTTAGGTTAGAATTTATTATACTTGGTATTTTTTGAATAATAAGTATGGGTGTTTGTTTTTTAGGTGGGGAGGCATATTTTGTGTTATTCTTTCTAACTTTAGCAGCGTGTGAGGGGGCTTTGGGGCTATCTCTTTTAGTAAGTGTTGTTCGTACACACGGTAATGATTGTTTTAATAGATTTAGGATTTTAGAATGTAGTTTAGTATTTTTATGTTTAAGTTCTTTTACATTGTTATCAATTTGATCATTAAATGTAAGAAGGGTAAACATTATTGAGTGAGAATTTATTTCAGTTAGTTTAATCTTCGATTGAATGTCTTTAATATTTAGTTTTGTTTTTTTTATTTCTGCGATAGTTTTATTTTATAGGGGTGATTACATACTAGGTGATTTAAATTTTAATCGTTTTATATACTTAGTTTTGTGTTTTGTGGCCTCTATGGCAGCTTTAATTGTTAGTCCTAATTTAATTAGAATTTTATTAGGTTGAGATGGATTAGGGTTAGTTTCTTATGCTTTAGTAATTTATTATTCTAATGAGAAATCTGCTAATGCTGGTATATTAACTGTTTTATCTAATCGTGTCGGGGATGTTGCTATCTTATTAAGTATTGCCTTGATATTTAATATTGGGGGTTGAAATTTCTATTTTTATTTAGTTGTTTTAGCAGCTATAACTAAAAGTGCTCAAATTCCTTTTTCAGCTTGGCTGCCTGCTGCTATAGCAGCACCTACTCCTGTTTCATCTCTTGTTCATTCATCTACACTGGTCACTGCTGGCGTTTATTTACTTATTCGGTTTAGGGGAGCTATTCAATCTTTTTTATTAATTATTTCTTGTTTAACTATATTTATAGCTGGATTGGGGGCAAATTTTGAATATGATTTAAAAAAAATTATTGCCTTGTCTACTCTAAGTCAATTAGGTGTAATAATTAGAATTTTAAGTTTAGGTTTTGCAGATTTGGCCTTTCACTTGCTGTCGCATGCCCTGTTTAAAGCTTTATTATTTATGTGTGCTGGAGTTATTATTCACAATGTGAAGGAGTATCAAGATATTCGCTGTATAGGAGGTTTAGTAGAATTTATACCTCTTACTAGGATGTGTATGAATTTAGCTAATTTAGCTTTATGTGGTATGCCTTTTTTGGCAGGGTTTTATTCTAAAGATATAATTTTGGAGGTGGCTTTTATAAGAAAAATTAATTTAATTTCTTTTATTTTGTATGCTTTAGCAACTGGACTTACTGTTTGTTATACATTTCGTTTAATTTATTATAGATTGAGCGGTAATTTTAATCTAGGGGGGCTAAGTTTCATTGCTGATAATTCTGTTGTCATAACTAGTCCAATACTTGGACTTAGGGCGGGAGCTATTATAGGTGGTTGTTTTTTATCTTGATTGATTTTTCCAGAGCCGTATATAATTTGTATAAGTCTTGAATTTAAAACTTTACCTCTTTTAGTGAGAGGCTTAGGTGGATTTATTGGTTATATATTGAATATTATAAGGGTAAATTTTAATTTATACAGAAGAGTTGTTGTTATAGGATCAATATGATTTATACCTTTTTTATCTACATTTAGGCTAAATTTATATAGGTTAAAAATAAGGTATCTAATTTTAAAAAGAGGAGACGGGGGCTGATCTGAGTTTTATGGGGGCCAGGGAGTATACAAGTTTATTGTTAATAATTCTAGATATCTTCAGATTTTTCAGGACAATAGAGTTAAAATTTTTATGAAAGTTTTTATAATTTGGGCTATACTTTTTACTCAATTAACGCACCCCCTGTCTATAGGGTTAGCCTTACTCCTACAGACCACTTTAATCTGCTCTTGTAGAGGAATTATAATGCCCTCATTTTGATTCTCTTATATTCTATTCTTAATTTTTTTAGGTGGAATATTAGTTTTATTTATTTACGTTACTTCCTTAGCCTCAAATGAACCATTTATTTATAATCAATCTACAATAATATTTACCATTTTTATTGTAGTTTATCTTCTTTTAACCTTATTTGCAGTAGTTAAAATCACAAATATATTCTTTGGGCCACTTCGACTATCA
NC_020311.1_Opaepele_loihi                       ATAACAAACCTATTCTCAAGTTTTGACCCTCTCTCTAGTGTTATAGGACTACCCTTAAACTGAACTTCAACTTTCCTGGGGCTTCTATTCGTCCCTTACTTATTCTGAGCTATACCCTCTCGATGATCGCTCCTTTGATCAACTCTCCACAAAGAATTTAAAATCCTCTTGGGCGGAGGAACTATTATCTTCGTGAGTCTTGCTAGATTTATTGTATTTAACAACTTCTTAGGCCTCTTACCCTATGTATTTACAAGAACAAGACACCTAGCTATAACACTCTCTCTAGCCCTTCCACTCTGAGTATCCTTTATAGTTTTTGGGTGACTTAATCACACCCAACATATATTTGCACATCTTGTTCCCCTGGGAACACCTGGAGCCCTTATGCCCTTTATAGTTCTCATTGAAACTGTTAGAAATGTTATCCGGCCAGGAACCTTAGCCGTACGACTTGCAGCCAATATAATTGCAGGCCACCTTCTTCTTACACTCCTAGGAAACACAGGCCCAAGCTTAACATTTCTTCTTAACTTCCTTATTATCTCCCAAGTCCTACTCCTACTCCTTGAATCAGCAGTTGCTATCATTCAATCTTATGTATTTGCCGTCTTAAGAACCCTTTATGCTGGTGAAGTAATAGCCCCCCTCTTATGATTAAACCTGTTCCTGTTTTTTTCCATTATTTTCTTATTTTTCTTAATCGTTAACTACTTCCTATATTTTGTATTCGGAGCTTGAGCGGGAATAACAGCCCTTAGTCTCCTAATCCGGGCAGAACTAGACATGGCTTTCCCCCGAATAAATAACATAAGATTTTGACTTCTACCCCCCTCCCTAACACTTCTTCTTTCCAGAAGAGGAGTAGGAACAGGATGAACTGTTTACCCACCCCTTGCAGCAGGCATTGCTCATGCTGGGGCCTCTGTCGACATAGGAATTTTCGCCGGAGTTTCTTCCATCTTAGGAGCTGTAAACTTTATAACGACATGCATCAATATACGAACAAGAGGAATAACTATAGACCGTATGCCTCTTTTTGTTTGATCAATCTTCTTAACAGCAATCTTACTTCTCCTCTCTATACCAGGAGCTATTACTATACTACTAACGGATCGTAACCTTAATACCTCATTCTTTGACGCGGGGGGAGGAGACCCTATTCTCTATCAACATCTATTTTGATTCTTCGGTCACCCTGAAGTCTACATTTTAATTCTACCCGCTTTCGGAATCTCCCACATTATTAGACAAGAATCCGGTAAAAAAGAATTTATTGTATGAGCTCACCATATATTCACAGTCGGTATAGACGTAGACACCTTTACTTCAGCCACTATAATTATTGCAGTACCAACTGGAATTAAAATCTTCGCTAATTCTTCTATTGATATACTTCTGCACGATACTTATTATGTGGTTGCTCACTTCCACTATGTCCTATCTATAGGAGCTGTCTTTGGTATTTTCGCAGGAATTGTTCACTGATTCCCCCTATTTACTGGCCTTTCCCTAAATCCATCATGACTAAAAATACACTTCCTCACTATATTTATCGGAGTAAATGTAACCTTCTTTCCCCAACACTTCCTAGGACTTAATTACTCAGACTACCCTGACGCTTACACCACATGAAATGTAGTCTCTTCCATCGGCTCGTTAGTTTCCCTAGTCGCTGTTCTAGGCTTCGTAATCATTATCTGAGAAGCTATGGCAAGATGATCTGCACTCGGATTTCAAGACAGGGCCTCCCCCCTTATAGAACAATTAATTTTTTTCCACGACCACGCAATACTTATTCTCATTATAATTATAACTCTCGTTGCCTATATAATGGCTTCTTTATTCTTTAATACATTTACTAATCGGTTCCTTCTTGATGGCCAAACTATTGAATTTGTATGAACTGCCCTCCCAGCCGTAATCCTCATCTTTATTGCTCTGCCGTCCCTTCGGCTACTCTATCTTCTAGATGAAGTAAATAACCCAAGAGTTACCCTTAAAACAATCGGCCATCAATGATATTGAAGTTATGAATACTCAGATTTCCTTCAAGTTGAATTTGACTCTTATATGATTCCCTCAAATGAACTCCCAGAATCAGGATTCCGTCTTTTAGATGTAGATAATCGCACTATTATCCCTATAAACACTCAAATTCGACTCCTAGTTTCTGCCGCCGACGTAATCCACTCCTGAACTATCCCCTCTTTAGGAATTAAAGTTGATGCAATCCCTGGACGTCTTAATCAAGTAAGATTTACAATTAACCGACCAGGTTTATTTTTTGGTCAATGTTCTGAAATCTGCGGAGCAAACCATAGATTCATACCAATTGTAGTTGAAAGAACATCTATTAATTCCTTCTTAGATTGAATTTCACACCACACATACCATCTAGTAGACAGAAGACCTTGACCACTTACTGCGTCAGTAAGTGCAATAATATTAACGACAGGTTTAGTTAAATGATTCCACCAATTTAATATAGACCTACTTCTCCTTAGCCTTGTTGCAATAATTTTAACTATAATTCAATGATGACGAGACGTTACCCGAGAAGGAACCTACCAAGGACTTCATACATCACGAGTTATAGCCGGCCTACAATGAGGGATAATTCTCTTTATTACCTCTGAAGTTTTATTCTTTTTCTCTTTTTTTTGAGCTTTTTTTCACAGAAGACTCTCTCCCACGGTAGAACTAGGAAGATGCTGACCTCCTGTTGGAATTCAGGCCTTTAATCCTTTCCAAATTCCCCTCTTAAATACTGCCATCCTTCTTGCTTCAGGAGCAACAGTTACATGAGCACACCACGCTCTTATAGAATCCAACCACTCTCAGGCACTTCAAAGCCTAGCCCTTACAGTTACCCTGGGACTTTATTTTACAGCACTCCAAGCTTTTGAATACTTTGAAGCCCCCTTTACTATTGCTGATTCAGTTTATGGGTCCACTTTTTTTGTTGCCACGGGATTTCATGGCCTTCATGTTATTGTTGGCTCAACATTTTTAATAATTTGTCTTTATCGGATGTACATATGCCACTTCTCCGCTAAACACCACCTTGGATTTGAAGCCGCTGCTTGATACTGACACTTTGTAGACGTCGTCTGATTATTCCTCTATATCTCCATTTACTGATGAGGAATGACAGCACCTATACGTAAATCTCACCCCTTACTAAGAATTGCAAATGGAGCTCTAGTTGATCTCCCAGCCCCTGCAAATATTTCTATCTTATGGAACTTTGGTTCTTTATTATCCCTTTGTCTAATTGTCCAAATTGCTACTGGACTCTTTCTAGCTATACATTATACTGCCCACATTGATCTCGCCTTCTCAAGAGTTGCGCATATTTGCCGAGATGTAAACTATGGGTGGCTTCTCCGAACTCTCCATGCAAATGGAGGTTCCTTTTTCTTTATTTGTCTTTACGCGCATATTGGACGGGGGATCTACTACGGGTCGTTCACATATATGCATACCTGATCTGTCGGAGTAATCATTTTCTTTCTTACAATAGCAACTGCTTTCCTAGGATATGTTTTACCCTGAGGACAAATATTTTGAGGAGCAACAGTTATTACTAACCTTTTTTCTGCGATTCCCTATATTGGAAACGAACTAGTCCAATGAATTTGAGGAGGATTTGCCGTAGATAACGCCACCCTTGTCCGATTTTTTGCATTCCATTTCCTCTTTCCATTTATTATTGCAGCAGCCACTATAGTCCATATTTTATTCCTTCATCAAACAGGATCAAACAACCCCCTAGGGATCTCAAGACAAATTGACAAAATCCCCTTCCACCCTTACTTCTCTTTTAAAGATATTGTTGGATTTGTGGTTATACTTATAGCCCTAATTATACTTACCCTTCTAGGCCCATACTTACTAGGAGACCCAGATAACTTTGTACCAGCCAACCCCTTAGTTACTCCAGCCCATATCCAACCAGAATGATACTTCCTTTTCGCCTATGCCATTCTTCGTTCTATTCCTAATAAACTAGGAGGAGTAATCGCTCTAGCTGCATCAGTAGCTATTCTATTCATCCTCCCCTTTACTCACAAAGCAAAATTTCGAAGATTAGCTTTTTATCCCCTAAACCAAATCATATTCTGAATTATAGTAGTAATTGTAATTCTGTTAACTTGAATTGGCGCCCGACCAGTCGAAGACCCGTATGTTATCACAGGACAAATTCTTACTGTTGCCTACTTTGCCTATTATCTCCTTAATCCACTAACAACCATCCTATGAGATAAACTCTTATTAGTGATTTTTGTTCTTGTTGCTGTGGCTTTTCTTACCCTATTAGAGCGTAAGATTTTAGGTTACATTCAAATTCGGAAGGGACCTAATAAGGTTGGATTCATGGGGTTGTTACAGCCTTTTGCTGATGCGGTAAAATTATTTACTAAAGAGCAGACTTTACCCACAATGTCTAATTTTATTCCTTATTATTTATCTCCGGTTTTTAGGTTATTTATTGCTCTTTTGGTTTGATTGGTTGCTCCTTTCGACAGGGGTCTTGTTAGTTTTAAGATAAGAGTTTTGTTTTTTCTTTGTTGTACTAGGTTAGGTGTATACTCTATGATAGGGGCTGGGTGGTCTTCTAATTCGAAATATGCTTTACTGGGTTGTTTACGGGCAGTTGCTCAGACTATTTCATATGAGGTAAGGTTAGCATTGATTTTATTGAGATTTTTGTTTTTAGTGGGAGGATTTGACTTAGGCTTATTTACAGAATATCAGCGGTACTTATGGTTTATGGTGTTGACTTTTCCTTTAGCTTTAGTGTGATTTGCTTCTTGTTTAGCAGAAACTAATCGGACTCCTTTTGACTTTGCAGAGGGTGAGTCAGAGTTAGTCTCTGGGTTTAATACTGAATACAGGAGGGGCGGCTTTGCATTAATTTTTATAGCTGAGTATGCAAGTATTTTGTTTATAAGAATGCTGTTTAGTTTAATTTTTTTAGGGGGAGAGCTGAGGAGACTTGTGTTTTATTTGAAGGCGGTTTTTATTAGTTTTTGTTTTGTTTGAGTGCGGGGGACTTTACCTCGCTTTCGTTATGATAAGTTGATGTATTTAGCTTGGAAAAGATTTCTTCCCGTTGCGTTAAACTATTTAGTCTTTTTTTTAGGTTTAAAGTCCTCTTCCTCTTGATTTACAGCCTGACTTGGATTAGAATTAAACCTCCTATCTTTCATTCCCATTATCTCTTCCAAGTCTAACCAGTACTCCGCAGAAGCTGCATTAAAATATTTCTTAATCCAAGCCCTTGGCTCAGCTATTATTTTAAGTAGAGCCCCTTCTTTCCTTCTAATCTGTTTAGCTCTCCTACTTAAAACAGGAGCCGCTCCAGTTCACTTTTGGTTTCCTTCAGTCATGGAAGGAATAAATTGACCTCAGTGTATTATTCTAATAACTATTCAAAAGATTGCTCCAATATTAATGCTTTCCTACTCTAGTCTAATCGGAAGAATTAGAGGTTTAAATCAAACTTTAATTCGTAAGATTATAGCATATTCCTCAATTAACCACATAGCTTGAATACTAGCCGCAATCCACATTAACGAAATAATATGGATAACATACTTCCTAGTTTACTCTCTTATCTCTTCCTCAATTGCCTTAATTATACATTCCCAGCAAATTTTTCACTTTAATCAATTGACCCCAGGAATTAAAATAGTCACACTTATCTCTTTTCTTTCCCTAGGAGGACTACCTCCTTTTCTCGGATTTATTCCAAAATGATTAGTTATCCAAGAATTCATCTGACTCTCCATTCTACTCATTAGAGCCCTAATCACCTTATTCTACTACCTCCGTATTCTAATAACAACTTTCTTAACTCTCCTAATTCTTCTTATTAGCTCTGCCGTAATAATTATTTCTTCAATTTTAGCTAAAAAAACAATTACAGACCGAGAGAAAAACTCGCCCTTTGAGTGTGGATTTGACCCTAAAGGATCCGCTCGCCTTCCTTTCTCTCTACGATTTTTTTTAATTGCAGTTATCTTTCTTATTTTCGATGTAGAAATTACACTTCTCCTTCCCCTTGCCTCAATTATCAATCTAAGAAATATTAAAACCTGAATATTTACAGGAACCTTCTTCATCCTCATTCTTCTCCTAGGCCTCTACCATGAATGAAATCAAGGAGCTTTAGACTGAATGTTAAAGTTTGTTATTTATAGATTATTGATATTGGTAAGGGTTCAGAGTTGGGTTGCAGTTCAGAGTCTTTTATTTTTTATAAGATTTATTTTTGGGTTATATTGTGTGAATGGGTTTTTTATAGGGAGAGTTGGCCTGGGTTTAGGAATAGATTCTATCAGTTATATCTTGATTTTGTTGAGATTTTGGATTATAGCTCTTGTTGTTGGGGGCAGCCAAAAAGTGAAAGATAGAGGTAATTTTTCTTCGTTATTTTTGTCGGTAAATATTCTTTTATTGTTGAGATTAGTTTTGACTTTTTGTTGCTTAGATTATTTAATATTTTATGTGTGTTTTGAGAGTTCTTTAATTCCAACTTTAATTTTAATTTTAGGTTGAGGTTATCAACCTGAGCGACTGCAGGCAGGGATTTATATATTGTTTTATACGTTATTTGCATCTTTGCCTTTATTAGTGTCTTTAATTAGTTTATATAAGAGGGAGGGTACTTTAACTTTAGGGTTAATTTCTACTATAGAGGGGTCTAAGATAGTTTTGTCGGTTTGGTATGTTTGTACTGTTTTTGCTTTTATTGTGAAATTACCTATGTTTATAGTTCATTTATGACTACCGAAGGCACACGTAGAAGCCCCGGTGGCTGGATCTATGATTTTAGCTGGGGTTTTATTGAAACTGGGGGGGTATGGTTTGATTCGTGTTCTTCCCCTATTTGCGGGAATTAGAAAGAGATTTGTGAGAGTTTGGGTAAGAGTCGGAGTTATTGGAGGGGTAGTTGTAAGGTTTATCTGTTTGCGGCAGACAGATATTAAGGCTTTAATTGCTTATTCTTCAGTTGCTCATATGGGGTTGGTTTTATGTGGATTAATATTATTTAGGTGGTGGGGTCTTGGGGGAGCAGTATCTGTAATAATTGGCCATGGTTTGTGTTCTTCTGGTCTTTTTTGCTTGGCTAATATGGCCTATGAGCGAGTCGGGAGGCGTAGGCTTTTAGTGAGAAAAGGTCTTTTAAATTTTATACCAAGAATGGCTTTGTGGTGGTTTTTATTAAGGGCTGGCAATATGGCAGCTCCTCCAACTTTAAATTTATTGGGAGAGATTAGGTTAATTATCAGGGTTGTATCTTGGTCTAAGATTAGAATTTTAGGAGTGGGGTTACTTTCTTTTTTTAGGGCGGCGTACACCTTATATATGTATTCTTTAAGACAGCACGGAAAGTATTTTAGATCTTTATTTTCATGTTGTTCAGGGAAGGTACGAGAGTACTTGGTGTTAATGTTACATTGACTTCCTTTAAATCTTTTAATTTTGAAGCCTATATTTAGTTTATTTTGTGGGCTGTTAGCTTTTGTGGGGGGTCGTAAACATCTTTTGAATACTCTTTTAAGGCTGGAGTATATTATGTTGAGTATTTTTTGGTTTATGGCTGTTATACTAGTTAATTTGGGGGGAGATATATATTTTGTTTTATTTTTTTTAACTTTAGCGGCTTGTGAGGGGGCATTAGGGTTGGCTTTATTAGTGTCTGTGGTTCGAACTCATGGAAATGATAATTTTAGAAGATTTAGTGTTCTGCAATGTAGTATAGTTTTTTTATTACTTCTCTCTGTAAGGTCTATCTCTCTAGTAGTATTGAGGAGGGGGGTTTCTGTTTTTATTGAGTGAGAAATTGTTAGGATAACTTTAATTTTAGATTGGATATCTTTAATATTTTCGTTTGTTTCTTTTATCTCTTCTATGGTTTTATTTTATAGGGGAGGATATATGAGAGGAGACAAAGATATTAATCGATTTATGTATTTAGTTCTTGGGTTTGTAGCTTCAATGGGGTTTATAATTATTAGGCCAAATTTAGTTAGTATTTTATTGGGATGAGATGGGTTAGGACTAGTATCTTATGTGTTAGTAATTTATTACCAAAATGAGAAGTCTGCCAATGCTGGTATAATTACAGCTTTATCGAATCGAGTAGGAGATGTGGCAATTCTTTTAAGAATTGCTTTAATATTTAGGTTAGGGGGCTGAAATTTTATGTTTTATTTAATTGTTTTAGCTGGGATAACAAAGAGGGCTCAAATTCCTTTTTCAGCGTGGCTGCCAGCAGCCATGGCTGCGCCCACACCTGTGTCTGCGTTGGTTCACTCTTCTACCTTAGTGACGGCGGGGGTCTATCTCTTAATTCGATTCAGGGGGGCCTTACAGACTACTTTATTTTTACTGGCTAGGGCAACAATATTTATAGCTGGGTTAGGAGCTAATTTTGAGACTGATTTAAAGAAAATTATTGCTCCATCTACCCTAAGTCAATTGGGGGTGATAATAGGAATTTTAGCTATAGGTTATCCTAATTTGGCTTTTCATTTTATTGGCGCATGCTTTATTAAGGCATTACTTTTTATATGTGCGGGATCTATTATTCATAGTGTGGGAGATTATCAAGACATTCGGGCTATAGGGGGCTTAGTGAAGCTAATACCAGTAAGTGTAATAAGGTTAAATTTAGCTAATCTGGCACTTTGTGGGACTCCTTTTTTAGCTGGATTTTATTCAAAGGATTTGATTTTAGAGGTTGCTTTTGCTAGATCTTTAAATGAGGTTTGTTTCTGATTATTTGTGTTAGCCACTGGTTTAACGGTGTGCTATACTTTTCGCCTAGTTTATTACACTTTAAGAGGTGATTTTAATTTAAGAAGATTGGCTGCTGTAAGAGATGAAGATAGTGTTATGACCTACCCTATACTTGGATTGGGGTTAGGAGCTATTTTTGGAGGAGCTGCTCTTTCTTGATTGGTTTTTCCTTCTCCTTATATGATTTGTTTAAGATTAGATTTTAAGTTGTTAGCTTTATTTGTGAGATTAGTTGGCGGGTTACTTGGGTATTTTTTGAATATTATAACAGTAAATTATTTGTTATATTATTCAGTAGTTTTTGCTGGTTCTATGTGGTTTATACCCTTTTTGTCAACTCGCGGGGTTAGTAATTTGTTTTTAAAAGCCGGGAGGTTTTATCATCAAGTGGGGGACAGGGGGTGGTCTGAGCATTATGGGGGGCAAGGGTCTTACTCTTTTTTTATAATTTCTTCTAATTATTTACAGGCGGCTCAAGATAATAATGTTAAAATATATATGGTCGTTTTTTTAATGTGGTCCATTTCTTTTACCCGAATACTTCACCCTTTAGCCATGGGGACAACTCTTCTCTCCCAAACAATCGTAATTTGTGTAACAGCAGGCCTGTCCGCAAAATCCATATGATTTTCATACATTCTCTTCCTTATCTTCCTAGGAGCTATACTTGTTCTATTTATTTACGTTGCATCTCTCGCCTCAAATGAAGCCTTTATTTATAACCCATCCTCCGTAAATTTAACCCTATTCATCATCCTCTACCTCCTTCTCACACTTATTGTAGTAGTAAAAATTACTTCCACCTTCTTTGGCCCTCTCCGACTATCT
NC_027116.1_Rimicaris_exoculata                  ATAACAAACCTATTCTCAAGTTTTGACCCCCTCTCTAGTGTTATAGGACTATCCCTAAACTGAACTTCAACTTTTCTAGGGCTTCTGTTTATCCCTTACTTATTCTGAGCTATACCCTCTCGATGATCACTCCTTTGATCAACTCTTCATAAAGAATTTAAAATCCTCTTAGGAGGGGGAACTATCATTTTCGTAAGTCTTGCTAGATTTATTGTGTTTAATAATTTCTTAGGTCTCCTACCTTATGTATTTACAAGAACAAGGCACCTAGCTATAACACTCTCCCTTGCCCTTCCGCTCTGAGTATCCTTTATAATTTTTGGTTGACTTAACCACACCCAACATATATTTGCACATCTTGTTCCCCTAGGAACACCCGGAGCCCTCATACCCTTTATAGTTCTCATTGAAACTGTTAGAAATGTTATCCGGCCAGGAACCTTAGCCGTACGACTCGCAGCCAATATAATTGCAGGACATCTTCTTCTCACACTCCTAGGAAACACAGGCCCAAGCTTAACATTTCTCCTTAACTTTCTTATTATCTCCCAAGTCCTTCTCCTACTCCTTGAATCAGCAGTTGCTATTATTCAATCTTATGTATTTGCCGTCTTAAGAACCCTTTATGCTGGTGAAGTAATAGCCCCCCTCTTATGATTAAACCTCTTCTTATTTTTTTCCATTTGTTTTTTATTTTTCTTAATTATTAACTACTTCTTATATTTTGTATTTGGAGCATGAGCAGGAATAACTGCCCTTAGTCTCCTAATCCGAGCAGAACTAGACATGGCCTTCCCCCGAATAAACAACATAAGATTTTGACTTCTTCCTCCCTCTTTAACCCTTCTTCTTTCCAGAAGAGGAGTAGGAACAGGATGAACTGTTTATCCGCCCCTTGCAGCAGGTATTGCTCATGCTGGAGCCTCTGTTGATATAGGAATTTTCGCAGGAGTTTCTTCCATTTTAGGAGCCGTAAATTTTATAACTACATGTATTAATATACGAACAAGAGGAATAACTATAGACCGTATACCCCTTTTCGTTTGATCAATCTTCTTGACAGCAATTTTACTTCTCCTTTCCATACCAGGGGCAATTACTATACTACTAACAGATCGTAATCTTAATACCTCATTCTTTGACGCTGGAGGAGGAGACCCCATCCTCTATCAACACCTATTTTGATTCTTCGGTCACCCTGAAGTTTATATTCTAATTCTCCCTGCTTTCGGAATTTCCCATATTATTAGACAAGAATCCGGTAAAAAAGAATTTATTGTATGAGCCCACCATATATTCACAGTTGGTATAGACGTAGACACTTTCACTTCAGCCACTATAATTATTGCTGTACCAACCGGAATTAAAATCTTCGCTAATTCTTCCATTGATATACTTCTACACGATACATACTACGTAGTAGCTCACTTCCATTATGTCCTATCTATAGGAGCTGTCTTTGGTATTTTCGCAGGAATTGTTCACTGATTCCCCCTATTTACTGGCCTTTCTTTAAACCCATCATGACTAAAAATACACTTCCTTACAATATTTATTGGAGTAAATGTAACCTTCTTCCCCCAACACTTCCTAGGACTTAATTATTCAGATTACCCTGACGCCTATACCACATGAAATGTAGTTTCTTCCATCGGATCATTAGTGTCCCTAGTCGCTGTTCTAGGCTTCGTAATCATTATTTGAGAAGCCATGGCAAGATGATCTGCACTCGGATTTCAAGACAGGGCCTCCCCCCTTATAGAACAATTAATTTTTTTCCACGACCATGCGATACTTATTCTCATTATAATTATAACTCTCGTTGGTTACATAATAGCTTCTTTATTCTTTAATACATTTACTAATCGCTTCCTCCTTGACGGCCAAACTATTGAATTCGTCTGAACTGCCCTCCCAGCCGTAATCCTCATCTTTATTGCTTTGCCCTCCCTTCGATTACTCTATCTTCTAGATGAAGTAAATAACCCAAGAGTTACCCTTAAAACAATCGGCCATCAATGATACTGAAGTTATGAGTACTCAGACTTCCTTCAAGTTGAATTTGACTCTTATATAATCCCCTCAAATGAACTCCCAGAATCAGGATTCCGTCTTCTAGATGTAGATAATCGCACTATTATCCCTATAAACACTCAAATTCGACTCCTAGTTTCCGCTGCCGATGTAATTCACTCCTGAACTATCCCCTCTTTAGGAATTAAAGTTGATGCAATCCCCGGACGTCTTAACCAAGTAAGATTTACAATTAACCGACCAGGTTTATTTTTTGGTCAATGTTCTGAAATCTGCGGAGCAAACCATAGATTCATACCAATTGTAGTTGAAAGAACATCTATTAACTCTTTCTTAGATTGAATTTCACACCACACATACCATCTAGTAGACATAAGACCTTGACCACTTACAGCATCAGTAAGTGCAATAATATTAACGACAGGTTTAGTTAAATGATTCCACCAATTTAATATAGACCTACTTATCCTTAGCTTTGTTGCAATAATTTTAACTATAATTCAATGATGACGAGATGTTACCCGAGAAGGAACCTACCAAGGACTTCACACATCACGAGTCATAGTTGGCCTACAATGGGGGATAATTCTCTTTATTACCTCTGAAGTCTTATTCTTTTTTTCCTTTTTTTGAGCCTTTTTTCACAGAAGACTCTCTCCCACAGTAGAGCTAGGGAGATGCTGACCTCCTATTGGGATTCAAGCCTTCAACCCTTTCCAAATTCCTCTCTTAAATACTGCCATCCTTCTTGCCTCAGGAGCAACAGTTACATGAACACACCACGCTCTTATAGAATCCAACCACTCTCAAGCACTTCAAAGCCTAGCCCTCACAGTTACCCTAGGACTTTATTTCACAGCGCTGCAAGCTTTTGAATACTTTGAAGCCCCTTTTACTATTGCTGATTCAGTCTATGGATCCACTTTTTTTGTTGCCACAGGATTTCATGGCCTTCATGTTATTGTTGGCTCAACATTTTTAATAATTTGCCTTTATCGGATGTACATATGCCATTTCTCCGCTAAACACCACCTTGGATTTGAAGCCGCTGCTTGATATTGACATTTTGTAGACGTCGTCTGACTATTCCTTTATATCTCCATTTACTGATGAGGAATGACAGCACCTATACGTAAATCTCACCCCTTACTAAGAATTGCAAACGGAGCTCTAGTTGATCTCCCTGCCCCTGCAAATATCTCTATCTTATGGAACTTTGGTTCTTTACTTTCCCTTTGTCTAATTGTCCAAATCGCTACCGGACTCTTTCTAGCCATACACTACACAGCCCACATTGATCTCGCCTTCTCAAGAGTTGCACATATCTGCCGAGATGTAAATTATGGATGACTTCTCCGAACCCTCCATGCGAACGGAGGTTCCTTTTTCTTTATTTGCCTTTACGCACATATCGGACGAGGTATCTACTATGGATCCTTCACATACATACATACCTGATCTATCGGAGTAATCATTTTCTTCCTTACAATAGCAACTGCATTTCTAGGATATGTTTTACCCTGAGGACAAATATTTTGGGGGGCAACAGTTATTACTAACCTCTTTTCTGCTATTCCCTACATCGGAAATGAACTAGTCCAATGAATCTGAGGAGGATTTGCCGTAGATAACGCCACCCTTGTCCGATTTTTTGCATTTCACTTCCTTTTCCCATTTATTATTGCAGCAGCCACTATAGTCCATATTTTATTCCTCCATCAAACAGGGTCAAATAACCCCCTAGGCATTTCAAGACAAATTGACAAAATTCCCTTCCACCCTTATTTCTCTTTCAAGGACATTGTCGGATTTGTAGTTATACTTATAGCCCTAGTTATACTTACCCTTCTAGGCCCATACTTACTAGGAGATCCAGATAACTTTGTACCAGTCAACCCCTTAGTCACCCCAGCTCATATTCAACCAGAATGATATTTCCTATTTGCCTATGCCATTCTTCGCTCTATTCCCAACAAACTAGGAGGAGTAATCGCTCTAGCTGCGTCAGTAGCTATTCTATTTATTCTCCCTTTCACCCACAAAGCAAAATTCCGAAGACTAGCTTTCTACCCTTTAAACCAAATCATATTCTGAATTATAGTAGTAATTGTAATCCTATTAACTTGAATCGGGGCCCGACCAGTTGAAGATCCATATGTCATCACAGGACAAATTCTCACTGTTGCCTACTTTGCCTATTATCTCCTTAACCCACTAACAACCATTCTATGAGATAAACTCCTATTGGTGATTTTTGTTCTTGTTGCTGTGGCTTTTCTTACTTTATTGGAGCGTAAGATTTTAGGTTATATTCAAATTCGGAAGGGGCCTAATAAGGTCGGGTTTATAGGGTTATTACAGCCCTTTGCTGATGCGGTAAAATTGTTTACTAAGGAGCAGACATTACCTACGATGTCTAATTTTATCCCTTATTACTTGTCTCCGGTTTTTAGGTTATTTATTGCTCTTTTGGTTTGATTGGTTGCTCCTTTTGATAGGGGTCTTGTTAGTTTTAAGATAAGAGTTTTATTTTTTCTTTGTTGTACTAGGTTGGGTGTATATTCTATGATGGGGGCCGGATGGTCTTCGAATTCGAAGTATGCTTTGCTAGGTTGCTTACGGGCAGTTGCACAGACTATCTCGTATGAAGTGAGGTTAGCGTTGATTTTATTGAGATTTTTGTTTTTAGTGGGAGGATTTGACTTAGGTTTGTTTACAGAATATCAACGGTATTTGTGGTTTATGGTGTTGACTTTCCCTTTGGCTTTAGTGTGGTTTGCTTCTTGTTTAGCAGAAACTAATCGGACCCCTTTTGATTTTGCAGAAGGTGAATCGGAGTTAGTTTCTGGGTTTAATACTGAATACAGAAGGGGTGGGTTTGCTTTAATTTTTATGGCTGAGTATGCAAGTATTTTGTTTATAAGGATGTTATTTAGTTTAATTTTTTTGGGGGGAGAGTTAAGGAGGCTTGTGTTTTATTTGAAAGCGGTCTTTATTAGGTTTTGTTTTGTTTGAGTGCGAGGGACTTTGCCTCGCTTTCGTTATGATAAGTTGATGTATTTAGCTTGAAAAAGATTTCTTCCGGTTGCGTTAAATTATTTAATTTTTTTTTTAGGTTTAAAGTCCTCTTCCTCTTGGTTTACAGCCTGACTTGGATTAGAATTAAATCTCCTATCTTTCATTCCCATTATCTCTTCCAAATTTAACCAATACTCTGCCGAAGCTTCATTAAAATATTTCCTAATCCAAGCCCTTGGCTCAGCTATTATTTTAAGTAGAGCTCCTTCTTTCCTTCTAATCTGTCTAGCTCTTTTACTTAAAATAGGAGCCGCCCCAGTTCACTTCTGATTTCCTTCAGTTATAGAAGGAATAAACTGACCCCAATGTATTATTCTAATAACTATTCAAAAAGTTGCTCCAATACTTATGCTCTCCTATTCTAGTCTAATTGGAAGAATTAGAGGCCTAAATCAAACTCTAATCCGTAAAATTATAGCTTACTCTTCAATTAACCACATAGCTTGAATATTAGCTGCAATTCACATTAACGAAATTATATGAATAACATATTTCCTAGTTTATTCTCTTATCTCTTCCTCAATCGCTCTAATTATACACTCCCAGCAAATTTTTCACTTTAACCAACTGACCCCAGGAATTAAAATAGTTACACTTATCTCTTTCCTTTCTCTAGGGGGACTACCTCCCTTTCTCGGATTTATTCCAAAATGACTAGTCATCCAGGAATTCGTCTGACTCTCCATTCTACTCATTAGAGCCCTTATCACCTTATTCTACTATCTTCGTATTCTAATAGCAACTTTCTTAACTCTCCTAATTCTCCTTATTAGTTCCGCCGTAATAATTATTTCTTCAATTTTAGCTAAAAAAACAATTACAGACCGAGAAAAAAACTCACCCTTCGAGTGTGGATTTGACCCCAAAGGATCAGCTCGCCTTCCCTTCTCTCTCCGATTTTTTTTAATTGCAGTTATCTTTCTCATTTTCGATGTAGAAATCACCCTCCTTCTTCCCCTTGCTTCAATTATCAACCTAAGAAATATTAAAACCTGAATGTTCACAGGAACTTTCTTCATCCTCATCCTTCTTCTAGGCCTCTACCACGAATGAAATCAAGGAGCCTTAGACTGAATGTTAAAGTTTGTTGTTTATAGGTTATTGATATTGTTAAGGGTGCAGAGTTGGGTTGTAGTTCAGAGTCTTTTATTTTTTATAAGATTTATTTTTGGATTATATTGTGTAAATGGGTTTTTTATAGGGAGAGTTGGCCTAGGTTTAGGAATAGATTCTATTAGTTATATCTTGATTTTGTTGAGGTTTTGGATTATAGCTCTTGTTGTTGGAGGAAGTCAAAAAGTGAAGGATAGGGGTAATTTTTCTTCATTATTTTTGTCGGTAAATATTCTGTTGTTGTTGAGGCTAGTTTTGACTTTTTGTTGCTTAGATTATTTAATATTTTATGTGTGTTTTGAGAGTTCTTTAATTCCAACTTTAATTTTAATTTTAGGTTGAGGTTATCAGCCTGAGCGGTTGCAGGCTGGAATTTATATGCTATTTTATACGTTATTTGCGTCTTTACCTTTATTAGTGTCTTTAATTAGTTTATATAAAAGAGAGGGTACTTTAACTTTAGGGTTAATTTCTACTGTAGAGGGGTCTAAGATAGTTTTGTCAATTTGGTATGTTTGTACTGTTTTTGCTTTTATTGTTAAGTTACCTATATTTATAGTTCATTTATGGCTGCCGAAAGCACACGTAGAGGCTCCGGTAGCTGGTTCTATGATTTTGGCTGGGGTTTTATTGAAGCTAGGAGGGTATGGTTTGATTCGTGTTCTTCCCTTGTTTGCGGGGGTTAGAAAGGGATTTGTAAGGGTTTGGGTAAGAATTGGAGTTATTGGAGGGGTAGTTGTAAGATTTATCTGTTTACGGCAGACAGATATTAAGGCTTTGATTGCTTATTCTTCAGTTGCTCATATAGGGTTAGTTTTATGTGGGTTAATATTATTTAGGTGGTGGGGTCTTGGAGGAGCAGTATCTGTGATAGTTGGTCATGGTTTATGTTCTTCTGGTCTTTTTTGCTTGGCTAATATGGCTTATGAGCGGGTTGGGAGCCGTAGTCTTTTAGTGAGAAAGGGTCTTTTAAATTTTATACCAAGAATGGCTTTATGGTGATTTTTACTGAGGGCTGGAAATATGGCTGCTCCTCCAACTTTAAATTTATTGGGAGAGATTAGGTTAATTATTAGGGTTGTATCTTGATCTAAGGTTAGAATTTTAGGGGTAGGATTACTTTCTTTTTTTAGAGCAGCATATACTTTATATATATATTCTTTAAGTCAGCATGGAAAATATTTTAGATCTTTGTTTTCATGTTGTTCAGGAAAGGTACGAGAGTATTTAGTGTTAATGTTACATTGGCTTCCTTTAAATCTTTTAATTTTGAAGCCTATATTTAGTTTATTTTGTGGGCTATTAGCTTTTGTGGGGGGTCGTAAACATCTTTTGAATACTCTTTTAAGGTTGGAGTATATTATGTTAAGTATTTTTTGGTTTATGACTGTTATATTAGTTAATTTGGGTGGAGATATATATTTTGTTTTATTTTTTTTAACTTTAGCGGCTTGTGAGGGGGCGTTAGGATTGGCTTTGTTAGTGTCTGTGGTTCGAACCCATGGGAATGATAATTTTAGAAGATTTAGTGTTCTACAATGTAGTATGGTTTTTTTGTTGCTTCTTTCTGTAAGGTCTATTTCTTTAGTAGTATTGAGGAGAGGGGTTTCTGTTTTTATTGAGTGAGAGRTTGTTAGGATGACTTTAATTTTAGATTGGATGTCTTTAATATTTTCGTTTGTTTCTTTTATTTCTTCTATAGTTTTATTTTATAGGGGAGGATACATGAGGGGAGACAAAGATATTAATCGATTTATATATTTAGTTCTTGGGTTTGTGGCTTCTATAGGGTTCTTGATTATTAGACCAAACTTAGTTAGTATTTTGTTAGGGTGGGATGGATTAGGGTTAGTATCTTATGTGTTAGTAATTTATTATCAGAATGAGAAGTCTGCTAATGCTGGTATAATTACTGCTTTATCCAATCGAGTGGGAGATGTGGCAATTCTTTTAAGAATTGCTTTAATATTTAGATTGGGGGGCTGAAATTTCATATTTTATTTAATTGTTTTAGCTGGGATAACAAAGAGGGCTCAAATTCCTTTTTCAGCGTGGCTGCCAGCAGCCATAGCTGCGCCCACGCCAGTGTCTGCATTAGTTCATTCTTCTACTTTAGTGACAGCAGGGGTTTATCTTTTAATTCGCTTCAGGGGAGCTTTACAAACCACTTTATTCCTATTAGCTAGGGCAACAATGTTTATGGCTGGTTTAGGGGCTAATTTTGAGACTGACTTAAAGAAGATTATTGCTTTATCTACCTTGAGCCAATTGGGTGTGATGATGGGAATTTTAGCTATAGGATACCCTAATTTGGCTTTTCACTTGTTGGCACATGCTTTGTTTAAGGCATTGCTTTTCATGTGTGCAGGGTCTATTATCCATAGAGTGGGAGACTATCAAGACATTCGGGCTATAGGAGGTTTGGTAAAGTTAATACCAGTGAGTGTAATAAGGTTAAATTTAGCTAATTTAGCGTTGTGTGGGACTCCCTTTTTAGCTGGATTTTATTCGAAAGATTTGATTTTAGAGGTTGCTTTTGCTAGTCCTTTAAATGAGGTGTGTTTTTGGTTATTTGTATTGGCCACTGGTTTAACGGTGTGTTATACTTTTCGTTTAGTTTATTATACTCTAAGAGGAGATTTTAACTTAAGAAGATTGGCTGCTGTAAGGGATGAAGATAGTGTTATGACTTACCCAATACTTGGGTTAGGCCTAGGGGCTATTTTTGGAGGAGCCGCTCTTTCTTGGTTGGTTTTTCCTTCTCCTTATATAATTTGTTTAAGGTTAGATTTTAAGTTGTTAGCTTTATTTGTGAGATTGGTAGGGGGACTACTTGGGTATTTTTTAAATATTATAACAGTAAATTATTTGTTATATTATTCAGTAGTTTTTGCTGGTTCTATATGGTTTATACCTTTTTTGTCAACCCGTGGGGTTAGAAATTTGTTTTTAAAAGCCGGGAGGTTTTATCATCAAGTGGGGGATAGAGGCTGGTCTGAGCATTACGGGGGCCAAGGGTCTTACTCTTTTTTTATAATTTCTTCTAATTACTTACAGGCGGCTCAAGATAATAATGTTAAAATATATATGGTCGTTTTTTTAATGTGGTCTATTTCTTTTACCCGAATACTTCACCCCCTAGCTATAGGGACAACCCTTCTCTCCCAAACAATCGTAATTTGCGTAACAGCAGGTCTGTCCGCAAAATCTATATGATTTTCATACATTCTCTTTCTTATCTTCCTAGGGGCCATACTCGTTTTATTTATTTATGTTGCATCCCTAGCCTCAAACGAAGCCTTTATTTATAACCCATCTTCCGTAAATCTAACTTTATTCATCATTCTCTATCTCCTTCTCACACTTATTGTAGTGGTAAAAATTACTTCGACCTTCTTTGGCCCTCTTCGACTCTCT
NC_023823.1_Neocaridina_denticulata              ATAACTAATCTATTCTCCAGATTCGATCCTCTTTCTAGAGTCTTAAACCTCTCACTGAACTGAATCTCCACAACACTTGGTCTTATTTTTATCCCTTATATTTTTTGAGCTATGCCATCCCGATGATCAATTCTATGAAAAACTTTACACCAAGAATTTAAAGTACTGTTAGGGGGAGGAACCTTAATATTTGTAAGTTTATTTAGATTAATTGTATTTAATAATTTTTTAGGGCTATTACCTTATGTCTTTACGAGAACTAGACATTTAGCTATAACGTTAGCGCTTGCGTTGCCTCTTTGGATTTCATTTATAATTTTTGGCTGAGTTAACCACACTCAACACATGTTCGCTCATCTAGTTCCACTCGGAACCCCAGGGGCGCTTATACCCTTCATAGTGTTAATTGAAACAGTAAGAAATGTAATTCGACCGGGGACTTTGGCAGTTCGGTTAGCAGCCAATATAATTGCTGGGCACTTATTATTAACTCTACTGGGTAACACCGGATCCTCTCTCTCATCTCTCCTATCTACTTTAATTTTCTCTCAAATTCTTTTATTATTGTTAGAATCGGCGGTTGCCATTATTCAATCTTATGTCTTTGCAGTTCTTAGAAGACTCTATGCTAGAGAAGTAATAGCCCCACTATTTTGATTAAATTTATTTATTTTTTTTACATTAATTTACATTTTATTTTTTATTTTAAACTACTTTTTATATTTTATATTAGGAGCCTGAGCTGGAATAACTGCTCTAAGACTTTTAATCCGAGCAGAATTGGATATAGCGTTCCCACGAATGAACAATATAAGGTTTTGACTTTTACCCCCGGCTTTAACATTACTACTTTCCAGAAGAGGAGTCGGCACTGGCTGAACCGTTTACCCCCCATTAGCAAGAGGAATTGCCCACGCAGGGGCCTCAGTAGATATGGGAATTTTCGCCGGTATTTCTTCAATTCTAGGAGCCGCTAATTTTATATCTACAGTAATTAATATGCGCACGACGGGGATACTAAGAGATCGAATACCTCTATTCGTTTGATCAGTTTTCTTAACCGCGGTTCTTCTACTTCTTTCCCTTCCAGGAGCTATTACTATACTTCTTACAGATCGAAACCTAAACACGTCATTTTTTGATGCTGGAGGTGGAGACCCTATCCTCTATCAACATTTATTTTGATTCTTTGGGCACCCTGAAGTATACATTTTAATTTTACCAGGGTTTGGTATTTCTCACATTATTACACAAGAATCTAGAAAAAAAGAATTTGTGGTGTGAGCACATCACATATTTACAGTGGGTATGGATGTTGACACATTCACGTCGGCAACTATAATTATTGCGGTACCGACTGGTATTAAAATTTTTGCAAACTCGTCAATTGATATTATTCTCCACGATACTTACTATGTTGTAGCTCACTTTCATTATGTCCTATCCATAGGAGCTGTATTTGCTATTTTTGCCGGTATCGCCCACTGATTCCCGCTATTCACAGGCCTTTCCATACTACCCAGATGATTAAAAATTCACTTTTTAGTTATATTTGTTGGTGTAAATATCACATTTTTCCCTCAGCATTTTTTAGGGTTGAATTACTCAGACTATCCAGATGCTTACACAACTTGAAATATTGTCTCTTCGGTGGGCTCAACAATTTCTCTGATTGCTGTCTTAGGGTTTGTATTCATTACTTGGGAAGCCATGGCAAGATGATCAAGTTTAAGATTTCAAGATAGAGCTTCTCCGCTAATAGAACAATTAATTTTCTTCCACGACCACGCCATATTAATCATTATTTTGATTACAACATTAGTAGGTTATATATTAGTATCTCTTTTATTTAATTCCCTTACAGACCACTTTTTAATAGAAGGACAAACTATTGAAATTATTTGAACGGTTTTACCAGCAATTATTTTAATTTTTATCGCCCTGCCCTCTCTTCGCCTGTTATATCTTTTAGATGAAATTAATGACCCGAGAATTACTATTAAAGCTATCGGGCATCAATGATATTGAAGATATGAATATTCGGATTTTGTGCAAGTAAATTTTGATTCTTATATAATCCCCTCGAGTGAACTCAACGATAGAGAATTTCGGCTTCTAGATGTAGATAATCGTACAGTACTTCCTATAAATACTCAGATCCGAGTTCTAGTGTCAGCCGCTGACGTTATTCATTCGTGAACTATCCCTGCTCTCGGGGTAAAAGCAGACGGAATCCCTGGGCGACTCAACCAAGTAAGATTCACTGTCAACCGGCCGGGTCTTTTCTATGGACAATGTTCTGAAATTTGCGGGGCAAATCATAGATTTATACCAATTGTGGTCGAAAGAACTTCGACAAACTCATTTCTTTCGTGAATTTCTAAACACACTTATCATTTAGTAGATATAAGCCCTTGACCTCTCACAGGCTCAATCAGAGCCATAATAATCACTACCGGTTTAGTTAAGTGATTTCATCAATTCAATATAGACTTACTTCTTTTAGGAATTCTTGCTACCATTCTTACTATAATTCAATGATGACGAGACATCACACGAGAAGGTACTTACCAAGGATTACACACCTCGCGGGTAGTAGTAGGACTTCAATGAGGAATGATTTTATTTATTACTTCTGAAGTTTTATTCTTTTTTTCTTTCTTTTGAGCTTTTTTCCATAGAAGTCTCTCCCCCACAGTTGAAGTAGGTAGGTGTTGACCTCCTATAGGAATTCAAGCTTTTAACCCCTTTCAAATCCCCCTTCTAAATACTGCCATTCTTTTAGCAAGTGGTGCCACCGTCACATGAGCCCATCATGCAATGATAGAAGCCAATTTAACTCAAGCCCTTCAGGGTCTAGCCCTCACCGTTGCTCTAGGGCTATACTTTACAGCCCTTCAAGCTATAGAATATTATGAAGCTCCGTTTACTATTGCTGACTCAGTTTATGGTTCAACATTTTTTGTCGCTACAGGCTTTCACGGGCTCCACGTAATTATTGGATCTTCATTTTTAATAGTATGTTTGTATCGAATGTATATATGCCACTTTTCTTCTAAACATCACTTCGGATTTGAAGCAGCAGCTTGGTATTGACACTTTGTTGATGTAGTATGATTATTTTTATATATTTCAATTTACTGATGAGGCATGTTAATGCCACTACGTAAATCACACCCCTTATTTAAAATCGCCAATGGGGCTTTAGTTGATCTCCCCACCCCAGCTAATATCTCAATCTTATGAAATTTCGGGTCCCTTTTAGGTCTTTGTTTAGTAATTCAGATCGCAACGGGATTATTTTTAGCCATGCACTATACCGCACATATTGATTTAGCTTTTTCTAGAGTTGCTCACATCTGCCGAGATGTAAACTATGGCTGACTTCTTCGGACAATCCATGCTAACGGAGCTTCCTTTTTTTTCATTTGCCTATATATACACATCGGGCGAGGTATTTATTATGGGTCTTTTATGTATATGCATACATGAATAGTAGGAGTTGTAATTTTATTTTTAACTATAGCAGCTGCTTTTTTAGGTTACGTACTACCATGAGGCCAGATATTTTGAGGAGCAACAGTTATTACTAACCTTTTTTCTGCTATTCCTTATGTAGGAACAGATTTGGTTCAATGAATTTGAGGAGGGTTTGCCGTAGATAACGCTACATTAACACGGTTTTTTACTTTCCACTTTCTTTTCCCATTTGCAGTAGCTGCGGCAACGATGGTTCATATCCTTTTCTTACATCAAACAGGGTCTAATAACCCATTAGGGATCTCCTCCCAAGTCGATAAAATCCCATTTCACCCTTATTTCTCTTTTAAAGATATCGCAGGGTTTGTAGTCATACTTTTAGCACTTGTTATAATTACTCTCCTAGACCCGTATTTACTAGGAGACCCAGATAATTTTATCCCTGCTAATCCTTTAGTCACCCCAGCACATATTCAGCCAGAATGATATTTTCTTTTCGCTTACGCTATTCTTCGATCTATCCCTAATAAGTTAGGGGGGGTTATTGCCTTAGCTTTATCAGTTATAATTCTGTTTATTCTTCCATTCACACATAAAGCTAAGTTTCGTAGATTGAATTTTTACCCTTTAAATCAAATTATATTTTGAGGGCTGGTGAGTACGGTAGTTCTTTTAACATGAATTGGTGCCCGACCGGTGGAAGACCCATATGTCATCACAGGTCAAATTTTAACTGTAGTTTACTTTACTTACTATTTAATCAATCCAATTACACTTATTATTTGAGATAAATTATTACTTATTATTTTTGTATTAGTAGCTGTAGCTTTTGTTACTTTGTTAGAGCGTAAAGTTTTAGGTTATATTCAAATTCGTAAAGGTCCTAATGTGGTTGGGTACGGAGGTATTTTACAACCTTTTGCGGATGCTGTAAAATTATTTACAAAAGAGCAAACTTTTCCAACCTTGTCTAACCTTATTCCCTATTATTTATCTCCAATTTTTAGATTGTTTGTAGCTTTGCTAGTGTGAGTTGTACTTCCCTATAATTTAGGAATAGTTAGGTTTAAAATAAGGGTTTTATTTTTTCTTTGTTGTACTAGTCTAGGGGTTTATACAACTATGGGAGCAGGTTGAGCTTCTAACTCTAAATATTCTTTATTAGGATGTTTGCGAGCCGTAGCCCAAACTATTTCTTATGAGGTAAGTTTGGCTCTTATTTTACTTAGATTTTTACTTTTGGTCGGGGGGGTTGATTTAGCGTTGTTCTCTGATTATCAACGCAGTATAGATTTTATTTTTTTAACTTTTCCTTTGGCTTTAGTTTGATTTGCCTCTTGTTTAGCAGAGACTAACCGAACTCCTTTTGATTTCGCAGAAGGAGAGTCAGAGTTAGTGTCTGGGTTTAACACTGAGTACAGGGCGGGGGGGTTTGCTTTAATTTTTATAGCAGAATACGCCAGGATTTTGTTTATAAGAGCTTTGTTTTGTATAATTTTTTTAGGCGGTGATCTAATATCAGTTATCTTTTATTTTAAAACTGTGTTTATTGCGTTTTGTTTTATCTGAGTGCGGGGGACTTTACCTCGGTTCCGGTATGATAAGCTTATATATTTAGCTTGAAAAAGATTTTTACCTGTGGCTTTAAATTACATTTCATTTTATTTTGGAATAAAATCAGCTTCTTCTTGATTTACAGCTTGGATCGGGTTAGAACTAAATCTGCTCTCATTCATTCCTATTTTGTCTTCTAAATCCAATCGATATTCTTCGGAGTCATCATTAAAATATTTTTTAATCCAAGCTCTTGGGTCTGCTCTCATTTTAGCCAGGGCACCGCTTTCCCTGACTATCACTACAGCCTTGTTATTAAAAATAGGTGCAGCTCCATTTCATTTCTGATTTCCTCCCATTATACAAGGAATCACTTGGCCCCAATGTATTATGATCTCTACAATCCAAAAAGTGGCCCCAATGCTCCTTTTAATAATATCTGCGGTGGTTGGGGCGTTAGGAGGACTAAATCAAACCCTAACTCGTAAAATTCTAGCTTACTCTTCTATCAACCACATAGCTTGAATACTAGCTGCTATTATGTTCAACGAACAAATGTGAACAGTTTATTTTTTAGTTTATGCAGTTGTTTCCTCTTCAGTTATATTCATTTTACACACTTACCAAATTTTTCATTTCAATCAATTATCCAAACCAATTATTCTTACATTATTTTTATCCCTGCTCTCTATAGGAGGAATGCCACCATTGACAGGATTTTTTCCTAAATGACTTATTATTCAACAAATTATCTGACTATCGTTTCTTCTGATAAGAGCCCTATTAACCTTATTTTTTTATTTACGAATCCTTTTAATTACCCTGATTGTTACATTAGTTTTCGTAATTTCTTCTGCAGTCATACTTATTTCTTCTATATTAGCAAAAAAAACTATTTTAGACCGAGAAAAAAATTCTCCGTTTGAATGTGGGTTTGACCCTAAAAGATCAGCTCGATTGCCGTTTTCTCTTCGTTTTTTTTTAATTGCCCTTATCTTTTTGATTTTTGATGTAGAAATCACATTACTACTCCCGCTCGCTTCAATTATAAATTTTACGAATATTAAATCTTGAATATTTACAGGGCTATTCTTTATAATTATCTTACTTTTAGGGCTCTATCATGAATGAAACCAGGGGGCCTTAGAATGGATGTTAAAGTTTGTTTTTTTATTATTATTGATAGGTTTTAGGGCCCAAAACTGGGCTGTAGTGCAGACTCTTTTATTATTGGGGTCCTTTTTTTTCGGATTAGCGTACGTTGGAGATTTTTTTATAAGACACTTAAGATTGGGGTTTAGCGTAGACTCTATTGGTTATATTTTAATTTTACTTAGATTTTGAATTACTACTTTAGTAGTTGGTAGAAGAAATAAAGTAGCTGAGACAAGTAATTATTCTTCCCTTTTTTTATTAGTAAATATTATTTTATTGGCAAGGTTGGTCCTTACTTTTTCTTGTACTGATTATTTGCTTTTTTATATTTGTTTTGAAACTTCTTTGATTCCTACTTTAATCTTGATTTTAGGTTGGGGGTACCAACCAGAACGGTTGCAGGCTGGAGTTTATATATTATTTTATACTCTATTTGGGTCTTTACCTTTGTTGGTGTCTTTAATCAGATTATACAAAGTTGGGGGCACTCTTACTTTTGGTCTAGTACCTTTGGTTGAGAATGTAAGCGCCATTTCATTTATTTGGTACATTTGTTCTATTTTTGCTTTCTTTGTTAAATTACCTATATTTATAGTACATTTATGACTGCCGAAGGCTCATGTAGAGGCTCCAGTAGCAGGTTCTATAATTTTAGCAGGAGTTTTACTTAAATTAGGGGGTTACGGTTTACTACGAGCGTGTCCTATTTTCACGAGTGTGGGGGTCAGAAAATCTTGAATTTGAGTTAGTTTGGGAGTGATCGGGGGGGTAATTGTCAGAATTATGTGTTTACGTCAGACAGACATTAAAGCTTTAATTGCTTACTCTTCAGTGGCTCATATAGGGTTAGTCTTGTGTGGGTTTATAATTTTTAGGTGGTGAGGACTTAGTGGCGCCGTGGCTGTGATAGTGGGACATGGGTTATGTTCTTCTGGATTATTTTGTTTAGCTAATATGGTTTATGAGCGGTTAGGAAGCCGTAGGTTAATAATCAGTAAGGGGTTAATAAATTTTATACCTAGGATGGCTCTTTGGTGGTTTTTATTGAGAGCTGGAAATATAGCTGCTCCACCAACTTTAAATTTACTAGGAGAAATCAGTTTAATTATAAGTGTTGTGTCTTGGTGTAAATTATCTGTGTTGGGGATTGGCGCTCTATCTTTTTTTAGGGCTGCTTATTCGTTATACATGTTTTCTATAAGTCAGCATGGAAAGTTTTTTAGTTCTTTATTTTCGTGTTGCTCTGGACAAGTTCGAGAGTATTTAGTTTTAATGTTACATTGGTTGCCATTAAACATTATAATTCTTAAACCTATTTTCATACTGTTATGTGGGGTTGGTTCTTTTGTGGGGAGTCGTAAGCATTTACTTAGAACTTTATTAAGCTTGGAGTATATTATATTAAGAGTATTTTGATTAATAATTCTTATGATCGGGTTTATAGGAAGTGATAGTCATTTTGTATTATTTTTTTTAACACTTGCTGCTTGTGAGGGGGCCCTAGGTTTAGCTTTGTTAGTGTCAGTAGTTCGTACTCATGGTAATGATAATTTTAGAAGATTTATAGTTTTACAATGTAGAATAATCTTTCTTATAGTTATTTCTATTAGGTCTATATCTTTATGCATACTTATAAGAGATTATAGTTGTTATATCGAATGAGAAATTGTTACAATGACTCTTATTTTAGACTGGATGTCAATATTATTTTCTTTTGTTACATTTATTTCTGCAATAGTTTTATTTTACAGGGGGAGTTATATAATAGGAGACGAGAATATAAACCGGTTTATCTATTTAGTTCTGGGGTTTGTAGCTTCAATGGGGTTTTTGATTGTTAGCCCTAACATAATTAGGATTTTGCTAGGATGAGACGGGTTAGGGTTAGTCTCTTACGCGTTAGTGATTTATTACCAAAACGAAAAATCTATGAATGCAGGTATGCTGACTGCTTTGTCCAATCGTATTGGGGACGTTGCAATCCTTTTGAGGATTGCATTGATATTTGAATTAGGGGGCTGAAGATTTATTTTTTATCTGGTTATCTTGGCGGGAATGACTAAGAGGGCTCAAATTCCTTTTTCAGCTCGGCTTCCTGCTGCCATAGCAGCTCCCACCCCCGTTTCCGCCTTAGTATACTCTTCTACCTTGGTTACCGCTGGAGTGTATCTATTAATTCGGGTTAGACCTGCTTTACAAAGAATTTTATTACTATTGGCTAGATTGACTATATTTATGGCGGGGCTGGGTGCTAATTTCGAAACAGATTTAAAAAAAATTATTGCTTTATCGACATTAAGTCAGTTAGGAGTTATAATAAGTATTTTAGCTTTAGGCTACAGAAAGCTGGCTTTTCATCTACTAGCCCACGCGTTATTTAAAGCTTTATTATTTATATGTGCTGGGTCTATTATTCATGGTGTCGGAGGTACCCAGGATATTCGTAGAATGGGGGGCTTAGTTTATTTTATACCGTTAAGTGTAACTATGATTAATTTAGCAAATTTGGCTTTGTGCGGAACACCGTTCTTAGCTGGGTTTTATTCCAAAGATTTGATTTTAGAGGTTGCCTTTGGCAGAATTTTAAATGAATTTTGTTTTTTACTGCTTGTGGTATCTACTGCTTTAACAGTATGTTATACTTTTCGCTTAATTTATTATAGAGTAAGGGGAGATTTTAATTTAATAACTTTAAGTGGAGTAAGTGACGAAGATAGTGTTATAACTTTACCTATAATTTGTTTAGGGGTTGGTGCTATTATTGGGGGGGCTAGTCTTTCGTGATTGATTTTTCCAGCTCCTTGGATAATTTGTTTGCCTTTAAATATTAAAATTTTAGCTTTAGTTGTGAGTCTTGCCGGCGGGTTTATCGGGTATATTTTAAATCTTATGGCAGAAAATTATTTTTTATACGAGATTATTAGATTTGTTGGGTCTATATGGTTTATACCTTTTCTATCAACCCGCGGTATTAGAAACTCTTTTTTAAAAGTAGGGCTGGCCTACCAGCGAACCGGCGATGGTGGGTGGTTAGAGTGTTACGGGGCCCAAGGGGCTTATGCTTCTTTTATAAAATCTTCTTTTTACTTACAAGTAGCTCAGGATAACAGAATCAAAGTTTACATGGTAATATTTGTATTTTGATCTATTCTTTTCACTCAAACCACGCACCCCCTCGCCTTAGGGATAACTCTCCTCGTTCAAACAATTACTATTTGCGGGCTAACTAGTATATTAGCTAAAACCACTTGATTTTCTTATATTTTATTTTTAATTTTTTTAGGTGCAATGTTAGTTTTATTTATTTACGTAGCATCTTTAGCCCCAAATGAATCGTTTATGTATAATTCTCAATCTATAAATTTAACGATTTTTATTATCATGTATTTACTTCTCACTTTGATTGTAGCAGTAAAAATTACTTCTACTCATTTTGGACCTCTACGACTAAGC
NC_026834.1_Metapenaeus_ensis                    ATAACTAACCTATTCTCTGTATTCGACCCTACATCAAGAATTTTATCCCTACCTTTAAACTGACTATCAACGTTCTTAGGTGTCTTATTCCTTCCTATATTATATTGAGCTATACCCTCTCGATGAGCTCTCTTATGAGCTACCCTTCACAATGAATTTAAAACACTTTTAGGTGGATCTACTATTATATTTGTAAGCTTATTTAGCTTAATCGTATTCAATAATTTCCTAGGTCTGCTACCATATATCTTTACAAGCTCTAGCCATCTAACCATAACATTAGCTTTAGCTCTGCCCCTATGAATTGCCTTCATATTATTTGGATGAATTAACCGAACCCAGCACATATTTGCACACTTGGTGCCCCAAGGTACACCCGGCCCACTCATACCATTTATAGTTTTAATTGAAACAATTAGTAATGTAATCCGACCTGGAACACTAGCAGTTCGATTAGCAGCTAATATAATCGCCGGACACTTACTCCTTACACTCCTAGGAAGAACTGGACCATCTTTATCTACCCTAGTTACACTTCTTATCGCCGGTCAAATTTTACTTCTCATTTTAGAAGCTGCCGTTGCAGTCATTCAATCGTATGTATTTGCAGTTTTAAGAACTCTTTACGCTAGTGAAGTTATAGCCCCCCTCTTATGACTCAACTTATTCGTAGTATTCTCCCTGACATTTATCTTATTCCTTATTATTAACTACTTCCTATATTTTATCTTCGGAGCTTGAGCTGGAATAACAGCTCTCAGCTTAATCATTCGAGCTGAACTAGATATGGCATTCCCACGAATAAATAATATAAGATTCTGACTTCTCCCCCCTTCTCTAACTCTATTACTTTCAAGAAGAGGAGTAGGAACAGGATGAACAGTTTACCCCCCTCTAGCAGCAGGAATTGCTCATGCTGGAGCTTCAGTTGATATAGGAATTTTCGCAGGGGTCTCATCAATCTTAGGAGCAGTTAATTTCATGACAACAGTTATTAATATGCGCCCTGCAGGAATAACTATGGACCGTATACCACTCTTCGTGTGAGCTGTCTTTATTACAGCCTTGCTACTATTACTATCCCTCCCAGGAGCAATCACTATATTACTAACTGACCGAAACCTTAATACTTCATTCTTTGATGCGGGTGGTGGAGACCCCATCCTTTATCAACATTTATTTTGATTCTTTGGGCACCCAGAAGTTTATATTTTAATTTTACCGGCCTTCGGAATTTCTCACATTATTAGCCAAGAGTCAGGTAAAAAAGAATTCGTAGTATGAGCTCACCATATATTTACTGTCGGAATAGACGTAGATACTTTTACATCAGCAACTATAATTATTGCCGTTCCCACAGGAATCAAAATTTTCGCCAACTCATCAATTGACATTATCCTTCACGACACATACTACGTAGTAGCCCACTTCCACTATGTTCTGTCTATAGGAGCTGTATTTGGGATCTTCGCAGGTATTGCCCATTGATTCCCACTATTTACAGGACTTACACTTAATCCTAAATGACTAAAAATACACTTTTTCGTTATGTTCGTTGGGGTAAATATTACATTCTTCCCCCAACACTTCCTGGGATTAAGATATTCTGACTACCCAGATGCCTATACAGCATGAAACGTAGTTTCTTCAATTGGGTCAACAGTATCGCTTATCGCTGTTCTAGGATTCGTTATAATTGTATGAGAAGCTATGCCAACATGAAGTCAATTAGGTTTACAAGACAGAGCATCTCCGCTTATAGAACAATTAATTTTCTTTCACGACCATGCTATAGTGGTTTTAATCCTTATTACAACACTAGTCGGTTATATAATAGCAACACTATTCTTTAACACCCTTACAAATCGATTCCTCCTAGAAGGACAAACAATCGAAATCATTTGAACGGTCCTGCCCGCCCTAATTTTAATTTTTATTGCACTTCCATCGCTCCGACTTCTTTATCTACTAGATGAAGTCAATAACCCCAGAATCACCCTAAAGGCTATCGGACATCAATGATATTGAAGCTATGAATACTCAGATTTTCTACAAGTAGAATTTGACTCTTACATGCTCCCTACAAACGAACTCCCCCAAGACGGATTCCGGCTATTAGATGTAGACAATCGTACTGTCCTCCCTATGAACACTCAAATTCGAGTTCTCATTACAGCAGCCGATGTAATCCACTCATGAACAATCCCAGCCCTAGGAGTTAAAGCTGACGCAATCCCTGGACGACTTAATCAAGTCAGCTTTTTAATAAACCGGCCTGGTTTATTTTACGGACAATGTTCTGAAATCTGCGGAGCCAACCATAGTTTTATACCTATCGTTATCGAAAGAGTATCAGTAGATTCATTCTTAAACTGAATTTCTCACCACGCCTACCACTTAGTAGACATAAGCCCATGACCCCTTACAGGATCAATTAGTGCTATAATATTAACAACAGGACTAGTAAAATGATTCCACCAGTTTAACCCAGACCTTCTATTCCTAGGAACTATCGCAACAGTTTTAACAATAATTCAATGATGACGAGATATTACTCGAGAAGCTACATATCAAGGTCTCCACACTAAAGCCGTTACAACAGGTCTTCGATGAGGCATGATTTTATTTATTACTTCAGAAGTCCTATTCTTTTTTTCTTTCTTTTGAGCTTTCTTCCATAGAAGCCTAGCCCCTAATGTAGAAGTAGGTAGCTGCTGACCTCCTGCAGGAATCCAACCATTCAACCCATTCCAAATTCCGCTCTTAAATACCGCCATTCTATTAGCCTCGGGAGCCACAGTCACATGAGCCCACCATGCTATTATAGAAGCTAAGCACTCCCAAGCTCTCCAAGGACTTATCTTAACAGTTATCTTAGGTGTCTACTTTACAGCCCTGCAGGCCCTAGAATATTATGAAGCACCATTTACAATCGCAGACTCAGTATATGGATCTACATTCTTTGTAGCTACAGGATTCCATGGTCTTCACGTAATTATTGGAAGCTCATTCTTATTTATTTGTCTTTATCGACTGTACAAATGTCACTTCTCTTCCCTACATCACTTCGGGTTTGAAGCAGCCGCTTGATACTGACACTTTGTAGACGTAGTCTGACTCTTCCTTTATATTTCTATTTACTGATGAGGAATGACAATACCTATCCGTAAATCCCATCCCTTATTTAAAATCGCTAACGGAGCTTTAGTAGACCTTCCAGCCCCAACAAATATCTCTACCCTATGAAATTTCGGGTCTCTTTTAGGCCTATGTTTAATCGTCCAAATTGCTACAGGTTTATTCTTAGCTATACACTACACAGCTCACATTGACCTAGCGTTTTCCAGTGTAGCTCACATTTGTCGAGATGTCAACTACGGTTGATTATTACGAACTCTTCACGCTAACGGAGCCTCTTTCTTCTTCATTTGCTTATACATGCACACTGGACGTGGAATCTACTACGGATCTTTCCTTTATATGCATGCATGATCAGTTGGAGTAGTTATCTTACTTTTAACTATAGCAACAGCTTTCCTGGGATACGTACTGCCCTGAGGACAAATATTCTGAGGAGCAACAGTCATTACTAATCTCGCCTCTGCCATCCCCTATATCGGAACAGAACTAGTACAATGAATTTGAGGTGGATTTGCAGTAGACAATGCCACACTAACACGCTTTTTCACATTTCATTTCCTCTTTCCTTTTGTAGTAGCAGCCGCTACTCTAGTACACATTTTATTCATCCACCAAACCGGGTCTAACAACCCTCTAGGTATCGTAAGAAATGTAGACAAAATCCCATTTCACCCATACTTTACTTTCAAAGACATCACAGGATTTGTAGTTATACTTGCCGCACTCACTCTACTTACACTACTAGACCCTTACCTCTTAGGAGACCCAGACAATTTTATCCCAGCTAACCCCCTAGTTACCCCAGCGCATATCCAGCCAGAATGATACTTTTTATTTGCATACGCAATCTTACGGTCAATCCCAAATAAGCTTGGAGGAGTAATTGCCCTAGTTATATCTATCTTAATCCTTTTAATTCTCCCATTTACACACACAGCTAAATTCCGAAGTCTAACCTTCTACCCATTAAATCAAATTATATTCTGATCACTTGTAGCAATTGTACTTCTTTTAACATGAATTGGTGCACGTCCAGTAGAAGACCCGTATATCATTACAGGTCAAATTTTAACAGTCTTATACTTCTCATTTTACATTATCAACCCGCTAACTCTAATATGATGAGATAAACTTCTACTTATTATTTGTGTTTTGGTGGGGGTAGCTTTTGTGACTTTGTTGGAACGTAAGATTTTAGGGTATATTCAGATTCGTAAAGGACCTAATAAGGTCGGTTTTATAGGACTCTTGCAACCTTTTGCTGATGCTGTAAAGCTATTTACGAAAGAACAGACATTGCCTGTTATATCTAATTTTTTACCCTATTATATATCCCCCGTTTTTAGTTTATTTGTTTCTTTAATTGTATGGCTTGTAATGCCTTATGAGCTTGGGCTAATAAATTTTAGAATGGGAACTTTATTTTTTCTTTGTTGTACAAGATTGGGGGTGTATACTACCATAAGCGCTGGATGGGCCTCTAATTCTAAATATGCTTTGCTGGGAAGACTTCGGGCGGTTGCTCAGACTATTTCTTATGAGGTCAGATTAGCTTTAATTCTTTTGTCTTTTATTTTTTTAATTGGGGGGTTTGATCTAAGTTTGTTTAGACTTTACCAGCGGGATATTTGAATGTTGTGGTTTACATTTCCTTTGGCTTTAGTATGATTTGCTTCTTGTTTAGCTGAGACTAATCGAACTCCTTTTGATTTTGCTGAGGGTGAATCTGAGCTGGTGTCTGGTTTTAATACTGAGTATAGAAGAGGTGGGTTTGCATTAATTTTTATGGCAGAGTACGCTAGAATTTTGTTTATAAGAATGTTGTTTTCTTTGATTTTTTTAGGTGGGGATCTGTTGAGTCCATTGTATTATGTAAAGCTTGTTATAGTGGCATTTGCTTTTGTGTGGGTTCGGGGGACACTACCTCGTTTCCGTTATGATAAGTTGATATATTTAGCTTGAAAAAGATTTTTACCGGTGGCATTAAATTATTTGTTGTTTTTTATGGGGGTAAAATCTTCAACTTCTTGATTCGGGGCTTGAATTGGATTAGAGCTCAACTTATTGTCATTCATTCCCATTATTTCTTCAAAAAATAACCAATACTCCTCAGAAGCAGCTTTAAAATACTTTTTAATTCAAGCCTTGGGCTCATCAATTATTATCATATCCGCCTCATTAATGCTATTACTATGTATCGCACTACTACTAAAAGCCGGTGCAGCACCCTTTCACTTTTGATTCCCGAGAGTTATAGAAGGACTACAATGGCCCCAAGCAATTATTCTAATAACAATTCAAAAAATTGCTCCTCTTTCCCTTATGTCTTATTCTGCCATAATTGGGGCTGTAGGAGGAATTAACCAAACCCTCCTACGAAAAATTATAGCGTACTCTTCTATCAACCATATAGCATGGATACTAGCGGCCATAACGATTAGAGAAACTAGATGACTTTTATACTTCTTATTCTATTGTTTAGTAGCATCTTCGGTAGCCCTTCTCTTCAACTTTCAAGAGGCCTTCCATATCTCTCACCTATCCCCAGAAGTTAAGCTATTAACTTTTATAGCCCTTTTATCCCTCGGTGGACTTCCACCATTTACAGGCTTTATCCCTAAATGATTTATTATTCAAGAATTTTTCACCTTAGCTATTCTATTAATATCAGCACTCTTAACTCTTTTCTATTATCTTCGAATGATAATTCTATTAATATGCATTATTATCACTCTAGTAATTAGATCTGTAGTTATAATTATTGCTTCACTATTAGCAAAAAAAACTATCACAGACCGAGAAAAAAACTCACCTTTTGAGTGTGGGTTTGACCCTAAAGGATCAGCACGACTACCATTTTCGCTCCGATTCTTCTTAATTGCAGTAATTTTCCTCATTTTTGATGTAGAAATCACCCTGCTCTTACCCCTAGCTATAATTATCAACTTCTCTACCATTTCAACCTGAGCAATTACGGGAAGAATTTTTATCATTATTCTCTTACTAGGACTCTATCATGAGTGAAACCAGGGAGCCCTAGAATGAATGTTAAAGTTTGTATTTTCTTGTGTATTGTTGATACCTTTGGTGAATAAGTGGTGAGCTGTTCAAAGTTCTTTATTTCTCTTGTCTTTTATTTTATCTGGTTATTGTTTTCATGAATTTGACCATTATATGTTAGGGTGGTGCTTGGGAGTAGATTCTTTGAGTTATATCCTGATTTTGTTGAGTTTTTGAATTACTGCTTTGGTTGTAATTTCAAGACAAAAGGTATTGAAAGATAATAATTATCCTTCAGTCTTTCTGTTAGTAAATATTTTTTTGCTTTTATTTTTAGTGTTAACTTTTTCTTCTACTGATTATTTATTGTTTTATATTAGCTTCGAGAGTTCTCTTATTCCTACGTTGATTTTAATTTTAGGGTGGGGCTATCAGCCTGAGCGATTGCAAGCAGGTATTTATATGCTTTTTTATACCTTGTTTGCTTCACTACCTCTTTTAGTGTCTTTGCTTAGTTTTTATAAAGTGAGTGGAACTTTAACTTTAGGTTTAGTGGAACAAGTGAGTGGGGTTGAGTTTGTGGCATCTGTGTGATATTTGGTTACTGTATTTGCTTTTATTGTAAAGTTACCTATATTTTTAGTTCATTTATGATTACCTAAAGCCCATGTTGAAGCGCCTGTGGCAGGGTCTATGATTTTAGCCGGTGTTTTATTAAAGCTGGGTGGTTACGGTTTAATTCGAGTTTTACCGTTGTTTGGTGAAGTAAATAAAAATTTATCTTGGTTGTGGGTTAGAATTAGATTAGTCGGGGGTGTCGTAGTAAGTTTAATGTGTTTACGTCAAGTAGATATTAAAGCTTTAATTGCTTATTCTTCGGTTGCTCATATAGGGCTAGTATTGTCTGGTCTTGTTGTTTTTGGCTGGTGAGGTATAAATGGAGCTGTTGTTGTAATGATTGGACATGGTTTATGTTCATCTGGGTTATTTTGCTTGGCCAATATAGTTTATGAACGAGTGGGGAGACGAAGTTTGCTGATTAGAAAGGGATTAATGAATTTTATGCCTAGAATGGCTTTATGGTGATTTTTATTGAGTGCTGGGAATATGGCGGCGCCCCCTACTTTAAATTTACTGGGTGAAATTAGCCTAATTCTTGGGGTAGTATCTTGAAGAAAACTTAGTATGTTGTCTATCTCTTTACTTTCTTTTTTTAGCGCTTCTTACACTTTGTATATATTTTCTTTGAGTCAGCATGGGAAATATTATAGGGCTTTATTCTCTTGTTGTTCAGGGAAGGTTCGTGAATATTTAATTTTGATACTTCACTGGCTGCCTTTAAATATTCTTATTTTAAAACCTCTAGTTAGAGTAATTTGTGGGTTATGAGTTTTTGTTTCTAAACGTAAGCATTTATTGAATACTTTGTTGAGTTTGGAGTATATTATGTTAAGAATTTTTTGGTTTATAAGTCTACACTTAACTGGGCTTGGCCATGAAAGTTATTTTTTATTATTTTTTTTAACGTTAGCTGCTTGTGAAGGTGCTTTAGGTTTAGCATTGTTAGTTTCGGTAGTACGTACTCATGGAAACGATTGTTTTAGAAGATTTAGTGTATTACAATGTAGAATAGTATTTTTAGTATTAAGATCAGCTGTCTCTTTGTCTTTACTTTGTCTCGGTAGAGGACAATCTTATTTTATTGAGTGAGAAATTATGAGAATAACTTTAATTCTTGACTGAATGTCTTTTATGTTTAGATTTGTAATGTTTATTTCTTCTATGGTTTTGTACTACAGTGGTGAGTATATGGCTGGGGATAAGAATATAAATCGTTTTATATATCTAGTACTTGCTTTTGTTATATCAATAGGGTTCTTAATCATTAGTCCTAATTTAATTAGAATCTTGCTTGGGTGAGATGGGCTAGGGTTAGTTTCTTACGCCTTAGTTATTTATTATCAAAATGAGAAATCAGCAAATGCAGGGATGTTGACTGCTTTATCAAATCGAGTGGGGGATGTTGCAATTCTGTTGGCAATTTCTTTGATATTCGTGCATGGGGGGTGAAATTTTTTGTTTTATTTGGTAGTATTAGCTGCTATAACTAAAAGTGCTCAAATTCCTTTTTCCGCTTGATTACCGGCGGCTATGGCAGCTCCTACTCCTGTATCGGCATTAGTCCATTCTTCTACACTAGTTACTGCGGGGGTTTACTTACTGATTCGGTTTAGCCCTGCTTTGCAGAGAGTGCTAATATTGTTATCTAGTCTAACTATGTTTATGGCAGGGTTGGGGGCGAATTTTGAGTATGACTTGAAGAAGATTATTGCCCTGTCGACTTTAAGACAATTAGGTGTGATAATGAGTATTTTGTCTTTAGGTTATGCTGATTTAGCTTTTCATTTGTTGGCCCATGCTTTATTTAAGGCTCTTTTGTTTATATGCGCGGGAGCGGTCATTCATAGAGTGAAAGATTATCAAGATATTCGTATAATAGGGGGCTTGGTTTACCATATGCCTTTAACTGGGATATGTATGAATTTAGCTAATTTAGCTTTATGTGGGACTCCTTTTTTGGCTGGATTTTATTCTAAGGATATAATTTTGGAGGTTGCTTTTATATCTCCGATTAATATTATTGCTTTCGGTCTTTATGCTTTAGCAACGGGGCTCACAGTGTGCTATACTATACGTTTAATTTATTATAGCTTGTCTGGAGATTTTAATTTAGGTAATTTGTACTCTGTCGGGGATGAAGCTGTAGTTATAACAAAACCTATAATAGGTCTTAGCTGTGGGGCCATCTTTGGGGGTGCTTTTTTATCGTGGTTAATTTTTCCTTGCCCTTATATGATTTGTATAACCTTGGGGTTTAAGACTTTGGCGTTAAGTGTAAGTGTAGTTGGTGGTATGATTGGGTACATGTTGAATTTAATGGCTGTGAATTACAGATTATATGGCTCAACGGTGTTTTTTGGTTCGATATGATTCATACCTTTTTTGTCAACTTATGGGGTAAGTAAGAGATTTTTGAGAAGAGGTGGAAAATATCAAAGAGTTGGAGACATAGGGTGGTCTGAATACTATGGTGGACAAGGTATTTATTCAGCTGTAAGTAAAGGTTCTTCAAGTCTTCAGGTTTTTCAGGACAATAGAATGAAAGTGTATATATTAAGTTTTTTACTTTGGTCCATTATATTCACACGACTTATCCATCCCCTGGCCATAGGGCTTATACTACTACTACAAACAATAATAATCTGTGTAACTGCAGGGCTATCAATAAATTCTTTTTGATTTTCCTACATCTTATTTTTAATCTTCCTTGGAGGGATACTAGTACTATTTATATATGTTGCTTCATTGGCATCAAACGAAACCTTTATCTATAACAAAACAACAACAAACCTAACATTATTTATCGTTTTATATTTACTATTAACTCTTATTGCAGTAGTAAAAATTACAAACACTTTTTTCGGTCCTCTTCGACTATCC
[truncated: 48,461 more chars]
