# Supplementary material for: Digging deeper: new gene order rearrangements and distinct patterns of codons usage in mitochondrial genomes among shrimps from the Axiidea, Gebiidea and Caridea (Crustacea: Decapoda)
Source: PeerJ. 2017 Mar 1;5:e2982. doi: 10.7717/peerj.2982 (PMC5335691; doi:10.7717/peerj.2982)
Supplement: Supplemental Information 4 [file peerj-05-2982-s004.zip › Phylogeny_files/PCGnt_12S_16S/PCGnt12s16s.nex.best_scheme.nex]

#nexus
begin sets;
  charset ND4_ND4L_ND5_ND1 = PCGnt.phy:  6187-7500   7501-7767   7768-9333   4279-5157;
  charset ATP6_COX3_COX2_CYTB_ND6_ND3_ATP8_ND2 = PCGnt.phy:  1-639   2383-3150   1711-2382   3151-4278   9334-9642   5842-6186   640-717   5158-5841;
  charset COX1 = PCGnt.phy:  718-1710;
  charset rrnL = rrna.phy:  1-1227;
  charset rrnS = rrna.phy:  1228-2113;
  charpartition mymodels =
    GTR+I+G4: ND4_ND4L_ND5_ND1,
    GTR+I+G4: ATP6_COX3_COX2_CYTB_ND6_ND3_ATP8_ND2,
    GTR+I+G4: COX1,
    TPM3u+I+G4: rrnL,
    TN+I+G4: rrnS;
end;
