# Supplementary material for: Digging deeper: new gene order rearrangements and distinct patterns of codons usage in mitochondrial genomes among shrimps from the Axiidea, Gebiidea and Caridea (Crustacea: Decapoda)
Source: PeerJ. 2017 Mar 1;5:e2982. doi: 10.7717/peerj.2982 (PMC5335691; doi:10.7717/peerj.2982)
Supplement: Supplemental Information 4 [file peerj-05-2982-s004.zip › Phylogeny_files/PCGnt_codonpart/PCGnt.codon.nex]

#NEXUS
begin sets;
		charset COX1_codon1=PCGnt.phy:DNA, 718-1710\3;
		charset COX1_codon2=PCGnt.phy:DNA, 719-1710\3;
		charset COX1_codon3=PCGnt.phy:DNA, 720-1710\3;
		charset ND6_codon1=PCGnt.phy:DNA, 9334-9642\3;
		charset ND6_codon2=PCGnt.phy:DNA, 9335-9642\3;
		charset ND6_codon3=PCGnt.phy:DNA, 9336-9642\3;
		charset ND3_codon1=PCGnt.phy:DNA, 5842-6186\3;
		charset ND3_codon2=PCGnt.phy:DNA, 5843-6186\3;
		charset ND3_codon3=PCGnt.phy:DNA, 5844-6186\3;
		charset ND4_codon1=PCGnt.phy:DNA, 6187-7500\3;
		charset ND4_codon2=PCGnt.phy:DNA, 6188-7500\3;
		charset ND4_codon3=PCGnt.phy:DNA, 6189-7500\3;
		charset COX3_codon1=PCGnt.phy:DNA, 2383-3150\3;
		charset COX3_codon2=PCGnt.phy:DNA, 2384-3150\3;
		charset COX3_codon3=PCGnt.phy:DNA, 2385-3150\3;
		charset ATP6_codon1=PCGnt.phy:DNA, 1-639\3;
		charset ATP6_codon2=PCGnt.phy:DNA, 2-639\3;
		charset ATP6_codon3=PCGnt.phy:DNA, 3-639\3;
		charset ND4L_codon1=PCGnt.phy:DNA, 7501-7767\3;
		charset ND4L_codon2=PCGnt.phy:DNA, 7502-7767\3;
		charset ND4L_codon3=PCGnt.phy:DNA, 7503-7767\3;
		charset ND1_codon1=PCGnt.phy:DNA, 4279-5157\3;
		charset ND1_codon2=PCGnt.phy:DNA, 4280-5157\3;
		charset ND1_codon3=PCGnt.phy:DNA, 4281-5157\3;
		charset CYTB_codon1=PCGnt.phy:DNA, 3151-4278\3;
		charset CYTB_codon2=PCGnt.phy:DNA, 3152-4278\3;
		charset CYTB_codon3=PCGnt.phy:DNA, 3153-4278\3;
		charset ND5_codon1=PCGnt.phy:DNA, 7768-9333\3;
		charset ND5_codon2=PCGnt.phy:DNA, 7769-9333\3;
		charset ND5_codon3=PCGnt.phy:DNA, 7770-9333\3;
		charset ATP8_codon1=PCGnt.phy:DNA, 640-717\3;
		charset ATP8_codon2=PCGnt.phy:DNA, 641-717\3;
		charset ATP8_codon3=PCGnt.phy:DNA, 642-717\3;
		charset COX2_codon1=PCGnt.phy:DNA, 1711-2382\3;
		charset COX2_codon2=PCGnt.phy:DNA, 1712-2382\3;
		charset COX2_codon3=PCGnt.phy:DNA, 1713-2382\3;
		charset ND2_codon1=PCGnt.phy:DNA, 5158-5841\3;
		charset ND2_codon2=PCGnt.phy:DNA, 5159-5841\3;
		charset ND2_codon3=PCGnt.phy:DNA, 5160-5841\3;
end;
