# Supplementary material for: Digging deeper: new gene order rearrangements and distinct patterns of codons usage in mitochondrial genomes among shrimps from the Axiidea, Gebiidea and Caridea (Crustacea: Decapoda)
Source: PeerJ. 2017 Mar 1;5:e2982. doi: 10.7717/peerj.2982 (PMC5335691; doi:10.7717/peerj.2982)
Supplement: Supplemental Information 4 [file peerj-05-2982-s004.zip › Phylogeny_files/PCGnt_codonpart/PCGnt.codon.nex.best_scheme.nex]

#nexus
begin sets;
  charset COX1_codon1_COX1_codon2 = PCGnt.phy:  718-1710\3   719-1710\3;
  charset COX1_codon3_CYTB_codon3_ND6_codon3_ATP8_codon3_ATP6_codon3_COX3_codon3_ND3_codon3_COX2_codon3_ND2_codon3 = PCGnt.phy:  720-1710\3   3153-4278\3   9336-9642\3   642-717\3   3-639\3   2385-3150\3   5844-6186\3   1713-2382\3   5160-5841\3;
  charset ND6_codon1_ND2_codon1_ND3_codon1_ATP6_codon1_ATP8_codon1_COX3_codon1_ND4_codon1_ND5_codon1_ND4L_codon1_ND1_codon1_CYTB_codon1_COX2_codon1 = PCGnt.phy:  9334-9642\3   5158-5841\3   5842-6186\3   1-639\3   640-717\3   2383-3150\3   6187-7500\3   7768-9333\3   7501-7767\3   4279-5157\3   3151-4278\3   1711-2382\3;
  charset ND6_codon2_ND2_codon2_ND3_codon2_ATP8_codon2_ATP6_codon2_ND4_codon2_ND4L_codon2_ND1_codon2_ND5_codon2_COX3_codon2_CYTB_codon2_COX2_codon2 = PCGnt.phy:  9335-9642\3   5159-5841\3   5843-6186\3   641-717\3   2-639\3   6188-7500\3   7502-7767\3   4280-5157\3   7769-9333\3   2384-3150\3   3152-4278\3   1712-2382\3;
  charset ND4_codon3_ND4L_codon3_ND5_codon3_ND1_codon3 = PCGnt.phy:  6189-7500\3   7503-7767\3   7770-9333\3   4281-5157\3;
  charpartition mymodels =
    TIM3e+G4: COX1_codon1_COX1_codon2,
    TIM2+I+G4: COX1_codon3_CYTB_codon3_ND6_codon3_ATP8_codon3_ATP6_codon3_COX3_codon3_ND3_codon3_COX2_codon3_ND2_codon3,
    GTR+I+G4: ND6_codon1_ND2_codon1_ND3_codon1_ATP6_codon1_ATP8_codon1_COX3_codon1_ND4_codon1_ND5_codon1_ND4L_codon1_ND1_codon1_CYTB_codon1_COX2_codon1,
    GTR+I+G4: ND6_codon2_ND2_codon2_ND3_codon2_ATP8_codon2_ATP6_codon2_ND4_codon2_ND4L_codon2_ND1_codon2_ND5_codon2_COX3_codon2_CYTB_codon2_COX2_codon2,
    TIM2+I+G4: ND4_codon3_ND4L_codon3_ND5_codon3_ND1_codon3;
end;
