# Supplementary material for: Digging deeper: new gene order rearrangements and distinct patterns of codons usage in mitochondrial genomes among shrimps from the Axiidea, Gebiidea and Caridea (Crustacea: Decapoda)
Source: PeerJ. 2017 Mar 1;5:e2982. doi: 10.7717/peerj.2982 (PMC5335691; doi:10.7717/peerj.2982)
Supplement: Supplemental Information 5 [file peerj-05-2982-s005.zip]

Archive with 5 entries (4 files):
- corrected_gb/NC_012217.fixed.gb
- corrected_gb/NC_020025.fixed.gb
- corrected_gb/NC_020351.fixed.gb
- corrected_gb/NC_024751.fixed.gb
- corrected_gb/
