# Supplementary material for: Digging deeper: new gene order rearrangements and distinct patterns of codons usage in mitochondrial genomes among shrimps from the Axiidea, Gebiidea and Caridea (Crustacea: Decapoda)
Source: PeerJ. 2017 Mar 1;5:e2982. doi: 10.7717/peerj.2982 (PMC5335691; doi:10.7717/peerj.2982)
Supplement: Supplemental Information 6 — Genbank files containing the annotated whole mitogenome sequence of 5 shrimps reported in this study. [file peerj-05-2982-s006.zip]

Archive with 5 entries (5 files):
- Alpheus_lobidens.KP276147.gb
- Callianassa_ceramica.KU350630.gb
- Callianassa_ceramica.KU362925.gb
- Macrobrachium_bullatum.KM978918.gb
- Trypaea_australiensis.KM501040.gb
